# Supplementary material for: A draft genome sequence and functional screen reveals the repertoire of type III secreted proteins of Pseudomonas syringae pathovar tabaci 11528
Source: BMC Genomics. 2009 Aug 24;10:395. doi: 10.1186/1471-2164-10-395 (PMC2745422; doi:10.1186/1471-2164-10-395)
Supplement: Additional file 6 — The Pta 11528 draft genome assembly, in FastA format, generated using Velvet [file 1471-2164-10-395-S6.fna]

>8
ACCAAAAATGGTGGGTCGTGTGGGATTCGAACCTACGACCAATTGGTTAAAAGCCAACTG
CTCTACCAACTGAGCTAACGACCCAAATATGGTCGGGGTAAGGGGATTCGAACTCCTGAC
ATCCTGCTCCCAAAGCAGGCGCGCTACCGGACTGCGCTATACCCCGACTGAAACTGCATT
GAATCTTGCGAAATCTGGCTCCACGACCTGGACTCGAACCAGGGACCCAGTGATTAACAG
TCACTTGCTCTACCAACTGAGCTATCGCGGAACTATCGATTTCAGATTCAACTTTACAAC
CTGTTGCCTTGAAACCAGCGTGCTGTTAACTCGTTGATTTCAATCTCATCGACCTTTGCG
CTTCGTTTGTATCGTTGCGTTCACGTCTCTGAGGCGCGCTATTCTACAATTTTAAAAACA
CCTGTCAACCCTATAAATTGCTTTTTAAGACAATGATTTGCGATTTTTTCCCAGATCCCC
TTTCAGGCCCGATTTTACTGCTGGCAGCATCCTCAGAAAAAAGGCCCTCGGCGAGAGGGC
CCTCTATATAGAGCTGGCGAGCGCTATCAGGCAAACACGATCTCGTCGTCGACCACCTTG
CCGGTAATGGTGGTACCGGGCATGAAGCTGCCCGAGAGGATCATCTGTGCCAGCGGGTTC
TCGATCCAGCGCTGGATCGCCCGCTTCAGCGGCCGTGCTCCATAGACCGGGTCGTAACCG
ACGGCAATCAGCTTGTCTAGCGCCTCGGGGCTCAGGGTCAGCGCCAGCTCGCGTTCGGCC
AGACGCTTGCGCAGGCGGCCCAGCTGGATATCGGTGATACCGGCGATCTGGTCACGCGCC
AGCGGTTCGAAGATCACCACTTCGTCGATCCTGTTCACAAATTCCGGGCGGAAGTGCGTA
CCCACCGCATCCATCACCGCAGCACGTTGCGCCTCACGATCACCGACCAGTTCCTGGATC
TGGGCCGAGCCCAGGTTGGAGGTCATGACGATCACGGTATTGCGGAAGTCCACCGTCCGC
CCGTGGCTGTCAGTCAGGCGTCCGTCTTCAAGCACCTGCAACAGGATGTTGAACACGTCG
GAATGTGCCTTCTCGACCTCATCGAGCAGGATCAGCGAGTACGGCTTGCGACGCACGGCT
TCGGTCAGGTAACCGCCCTCTTCGTAACCGACATAGCCCGGTGGTGCACCGATCAGGCGA
GCCACGGAATGTTTCTCCATGAACTCGGACATATCGATACGCACCATCGCCTCTTCGGTA
TCGAACAGGAATTCGGCAAGCGCCTTGCAGAGTTCGGTCTTACCCACACCGGTCGGACCG
AGGAACATGAACGAACCGCTTGGACGATTCGGGTCGGAAAGCCCTGCACGCGAACGACGT
ACGGCATTGGAGACCGCGACCACCGCTTCTTCCTGACCGATTACCCGGTTGTGCAGCAGG
GTTTCCATGCGCAACAGCTTCTCGCGCTCGCCTTCCAGCATTTTCGACACGGGAATACCG
GTCCACTTTGACACGACTTCGGCAATTTCTTCCTCGGTCACTTTGCTGCGCAGCAATTGG
TTCTCGGGTTTGCCGTGCTGATCGACCATTTGCAAGCTACGTTCCAGGTCCGGAATGATC
CCGTACTGCAACTCGGCCATGCGGTTCAGGTCGCCACGACGACGCGCCGCTTCCAGTTCC
TGACGGGACTGCTCTATTTTCTGCTGGATCTGTGCAGAGCCCGTTACTTCAGCTTTTTCC
GAGGTCCAGATTTCTTCGAGATCGGCGTATTCCTTCTCAAGGCGCACCACTTCTTCCTGG
AGTTTTTCCAAGCGCTTGATAGCCGCTTCATCCTTTTCCTTCTTGAGCGCCTGAGCTTCC
ACTTTCAGCTGGATCAGGCGACGCTCAAGACGATCAAGCACTTCAGGCTTGGAGTCGATC
TCCATACGAATGCGGCTGGCCGCTTCGTCGATCAGGTCGATGGCCTTGTCAGGCAACTGG
CGATCGGTGATATAGCGATGGCTCAGCTTGGCCGCGGCGATGATCGCACCGTCAGTAATG
GCGACCTTGTGGTGCACTTCATAGCGCTCTTTCAGGCCACGCAGGATTGCGATGGTGTCT
TCTTCGCTCGGCTCGTCCACCAGCACTTTCTGGAAACGACGCTCAAGCGCAGCGTCCTTC
TCTATATATTGGCGGTACTCGTTGAGCGTGGTGGCACCGACACAATGCAGCTCGCCGCGA
GCCAGCGCAGGCTTGAGCATATTGCCAGCGTCCATCGAGCCTTCGCCTTTGCCGGCGCCG
ACCATGGTGTGCAGTTCGTCGATAAACAGGATGATCTGGCCTTCCTGCTTGGACAGTTCG
TTGAGCAGCGATTTCAGGCGCTCTTCGAACTCACCACGGTACTTGGCACCGGCGATCAGC
GCGCCCATGTCCAGCGACAGCAAGCGCTTGCCGCGCAGGCCATCGGGCACTTCACCATTG
ATGATGCGCTGCGCCAGGCCCTCGGCAATGGCGGTCTTACCCACGCCAGGTTCGCCGATC
AGCACCGGGTTGTTCTTGGTGCGGCGCTGCAGGACCTGAATGGTGCGACGAATCTCGTCA
TCACGACCGATCACCGGGTCGAGCTTGCCCTCTTCGGCACGCTTGGTCAGGTCAACGGTG
TACTTGTCCAGCGCCTGACGCGACTCTTCAACGTTAGGGTCATTCACGGCACCTTCGCCG
CGCAGGTTGTTGATGGCGTTTTCCAGGGCTTTCTTGCTGACGCCCTGCCCCAGCAACAAT
TTGCCGAGCTTGCTGTTCTCGTCCATTGCTGCGAGCAGCACCAGCTCGCTGGAAATGAAT
TGGTCGCCTTTCTGCTGCGCCAGACGGTCGGCCTGGTTAAGCAGGCGCGCAAGATCCTGC
GACATGTTGACGTCGCCAGTGGGGTTCTGGATTTTTGGCAGTCGGTCCAGCTCTGCGCTC
AGTTCCTTGCGCAAGCTGTTGATGTCGAAGCCTACCTGCAACAGCAGAGGCTTGATGGAA
CCGCCCTGCTGCTCAAGCAGCGCCTGCATCAAGTGCGCAGGTTCGATGGCGGGATGGTCG
AGGCCAACGGCCAGCGACTGGGAATCGGATAACGCTAACTGTAATTTGCTGGTCAATCTG
TCGATACGCATTAGTCACCTTCCTTTAATGCAGGCCGGAGCAATGAACACACCTATAACG
AAAACCTGCTGAATAGCCAGTTAGATGCGGACGATTCTGCGCGTTTCAAGCGTGCCGTGG
TTGATACAGATCAGACGTGTGTTCAGCCAAGCCTAGCTGGCCCGCGCAAAAGAGCCTGCA
ATCAGGTGTGATCAATCCAGATCAGCGAGGCGAAGCGGCCAGTGCGCGCGGCACGCCTGT
AGGAAAAGAAGCGCGGATCGGTGAAGGTATCCAGCCCGCCGCCGTACACGGCAGAGATAC
CTTGGGCTGCCAGTCGTAACCGGGCGAGCGCGTAGATGTCGGCCATGAAACGATCAGGAT
TCGAACTGGCGACAAACGCAGCGACTGTCTGCGGGTGGCTGGCGGTAAAGGCCTCGCGCA
CCTCGGGGCCGACTTCGAAAGACGGCTGGCCTATGGCCGGACCCAGCCAGACCATGATGT
CTTCAGGAGCGCACTGAAAACTGTCGGCGGGTGGTNNTCATGATGGTGCAGGCAACGCCA
GGGCTATCGGTCCAGCTGGCATCGGCTTCGACAACCCGGGACGGATCAGCAGGCACGACG
TCGACGCCATGCACCTGCTTCAACCAGGCGGGCTGAGCCTTGAGACTGGAGGTCAGGCGC
TGGCGATTGGTCGCCACGGCCTGCGGGCTGTCATCGACGTGATCGCCCAGATTGAAGCTG
TCGAACGGGGCCAGACTGACCCCACCCGAGCGGGTGGTAACGCACGACTTGATCTGAGCT
GGCGCAGGCCAGTCAGGTATCAGCCAGTCATTCACCCGATGAACGCCTCGCGATCCTGCT
TGAGCAGCGACAGCAACCAGACGAAATCATCCGGCAGTGGCGACTCCCAGCTCATGCGCT
TACCGGTGGTCGGATGATCCAGCTCCAGGAAGCGGGCATGCAACGCCTGCCGCGGGAAGG
TCTTGAGCGAATCGACCATGGTCAGGCTGGCCGCTGGCGGAATACGGAAACGACCGCCAT
AGGCAGGGTCGCCGACCAACGGATAGTTGATATGCGCCATGTGCACGCGAATCTGGTGGG
TACGCCCGGTTTCCAGCTTGACCCGTACATGGGTGTGCGAACGGAAGCGCTCCAGCACGC
GGTAATGACTGACCGCCTGCTTCCCGCCCTCCATCACGGCCATGCGCTGGCGCTGCTGGC
CGTGACGGCCGATCGGTGCGTCGATCTTGCCGCCTGCGGTCACCACGCCAATCACGATGC
ACTCGTAGATACGACTGACACTGCGACTCTGCAACTGGGTAACCAGTTGGGTCTGTGCCT
GAATGGTCTTGGCGACCACCATCAGACCAGTGGTGTCCTTGTCCAGACGATGCACGATGC
CGGCACGCGGAACATTGATGATGTCCGGCACATGGTGCAGCAAGGCATTGAGCAGCGTGC
CGTCGGCATGACCGGCAGCCGGATGCACCACCAGCCCCGCCGGCTTGTTGATGACGAGGA
TCTGGTCGTCTTCATAGATGATGTCGAGCTCGATGTCCTGAGCAACCCATTCACCCTGGG
CCTCCTGCTCGGCAATCAGCTCGAGAACAGCGCCACCATGCACGATGTCGCGGGGGCGCA
ATACGCCTCCGTCCACAGTCAGGCGGCCGTCCTTGATCCAGGCGGAAAGGCGCGAGCGCG
AGTGCTCAGCGAATAATTGTGCGGCGACTTGATCGAGGCGTTGACCGCCCAATTCGGACG
GCACCTCTGCGCGGAGTTCTATATTTTCGGACATGACCAGACTAGGTGGCGGCTAGCCTT
TGGTTTCGGCAGCGCGCTTGTGGTTAAATACGGCGTCTTTTGTCCCGCCGGTATCGCGGG
GCGCTCATCATAACAGGACGGCCCCGCCCAAGACAGCAGGCCGTTATAGGGACGCAAGCC
GCCATGCAAGTGAAACACCTGCTGCTGATCGCCATCCTCGCATTGACTGCGGCCTGTTCG
TCGAAGGAAGTCATCGACGAAAACCTCAGCGAAGTCGAGCTGTACCAGCAGGCGCAGGCC
GACCTGGGAAATAACAGCTATAACAGTGCCACGGAGAAACTCAAGGCACTGGAATCACGC
TATCCGTTCGGTCGCTACGCTGATCAGGCCCAGCTCGAGTTGATCTACTCGAACTACAAG
AACGGTGAACCCGAAGCAGCCAAATCCGCTGCCGAGCGTTTCATCCGTCTGCATCCGCAA
CACCCGAACGTCGATTACGCGTATTACATGAAGGGCCTGACCTCCTTCGATCAGGACGTC
GGCCTGCTGGCGCGCTTCCTGCCGCTGGACCAGACCAAACGTGACCCGGGCGCTGCCCGC
GACTCGTTCAACGAGTTCGCTCAGCTGACCAGCCGCTTCCCGAACAGCCGCTATTCGCCG
GATGCCAAGCAGCGCATGATCTACCTGCGCAACCTGCTGGCCTCCTACGAAATTCACGTA
GCCGACTACTACCTGACCCGTCAGGCCTATGTCGCCGCCGCCAACCGTGGCCGCTATGTC
GTGGAAAACTTCCAGGAGACGCCATCGGTAGGTGACGGTCTGGCCGTTATGGTCGAGTCC
TATCAGCGTCTGCACCTCGACGATCTGGCAGCCACCAGCCTTGAAGTGCTCAAAACCAAT
TACCCGAACCACCCGCAATTGGCTGACGGCAAGTTCACCCCGCGTCAGGCCGAAGCCGAC
AACCGCTCGTGGCTGGGGGAANGAAAGCGACCCTTGGTCTGATCGACGGTAGCGCACCGC
TGCCACCGGGCCAGACCCGTGCCGATCAGGACATCAAGAAGCAGTATCAGGACGCCAAGG
ACGCCATTCCGAAAGAGCTGTTGCCGGAAAATCAGGCAGAGCTGGACGAGCAGGCGGAAA
AAGACGCCGAAGCGAAAGGCACCAAGAGCCGTTCGTGGTTCAGCTACATGACCCTGGGTC
TGTTCGACTGATCTTCACGGCATTAAGAAAGAGGCCTTCGGGCCTCTTTTTTTATGCAGC
ACATTTATGCGCCGCAGCCACTGTGCGCCTGACTGTACCTTGGCTAAACTGCGCCATCGT
CAATCACTAAGCTGGTAGTCATGGTTCGCTTACTCATGTGGGCCGCGTTGATCGCGGCGG
TGATCTGGTTCGTCAAGCGCCTGATCAATCCCCCCAAGCCGAAGTCCCGTGCCGAGCCGC
CTGAAATAGCGGCCACCCCAATGGTGCGCTGCGCACACTGTGGCGTTCATCTCCCTCAGG
ATCGCGCGCTGAGCCAGGCACAGCAATGGTATTGCAGCGAGGCACACCGCCTGGAAGGCC
CTGCGGCACGTGACCGCTGACACGCCCTCGCTTGCCAGCCCACAGGCGCAAAGGATTCTG
CGGCTTTACCACCTTTATCGGCTAACCATCGGCGTGGTACTGGTCCTGCTGATTTCCAGC
AGTCTGGAAACCGAACTGTTGCAACTGGCCAATCCAAACCTGTTCCGCTCGGGTTGCTGG
CTGTATCTGGTGTTCAACATTCTGGTCGTCGTGCTGCTGGAGCGTCCCAGCCGTCAGGCG
CAGCTTTTCAGTCTGGCAATGACTGACGCAATCATGCTCTCTGCGCTGTTCTACGCGGCG
GGTGGCCCTTCCAGCGGCATCGGCAATCTGTTGATTGCTTCCGTAGCAATCAGCAATGTA
TTGCTGCGGGGCCGTATCGGTTTGCTGATCGCCGCCGTTTCTGCCATCGGCATTATCTAC
CTGACGTTCTATATCAGCTTCGGTACACCGTCGGTTTCCAACGACTACGTGCAGGCCGGC
TCTCTGGGTGCCCTGTGCTTCGCCGCCGCACTGCTGGTGCAGGCGCTGACAGCGCGCATG
CAGGTCAGCGAAGTGCTGGCCGAACAGCGTGCAGCGGATGTCGACAGCCTTGAAGAACTC
AACGCGCTGATCCTGCAACGCATGCGTACCGGCATTCTGGTACTGGATGCCAACCGTCAG
GTGCTGCTGGCCAATCAAGGTGCCCTTACCCTACTGGGCCATGAGCGACTGGTCGGCCAG
GTTATCGACGCTTACTCGCCGCAACTGGTGGAACGCCTGCGCCACTGGCTCGTCAACCCG
ATCATGGTGCCGCGCAGCGTCACGACTTCACCCATCGGGCCGGTGCTGCAACCGAGCTTT
GCCGCGCTCAATCGTGGCGATCAGCGCCAGACGCTGATCTTTCTTGAAGACCTGTCGCAA
ATTGCTCATCAGGCGCAGCAGCTCAAGCTCGCCGCGCTGGGACGCCTGACCGCCGGGATT
GCCCACGAGATACGCAACCCGCTGGGCGCAGTCAGCCATGCCGCACAGTTGCTCAACGAA
TCTGAAGAACTCAGCGCAGCGGACCGACGCCTGGGGCAGATCATTCATGACCAGTCGGGG
CGTATTGATCGGGTCATCGAAAATGTTCTGCAATTGTCGCGCAGACGCGAAGCGCAGCCC
GAACTGCTGGACCTGAAAACCTGGCTGGAAAACTTTGTTGCCGAGTTTCGCAGCGCCGCC
ATGGCCGGACAGTCGGTTCATGTCGAAATCAGTCCCGGCACGCTGACAACCCGCATGGAT
TCAGGGCAACTGACCCAGATCATGACCAACCTGCTACAGAACGGCCTGCGCTACAGCGGC
AGAAATCATTCGTCAGCGCAGGTCTGGCTGAAGCTGCATCATGACCAACAAAGCGACTTG
CCGATTCTGGAAGTGCAGGACGACGGGCCAGGGGTCAGCGAGCAACATTTGGCCAAGCTG
TTCGAGCCGTTTTTCACCACGGAAAGCAAAGGCACCGGTCTTGGTCTATATCTGTCACGC
GAGCTGTGCGAAAGCAATCAGGCGCACCTGGAATACGTCCCGCGGCAAGGTGGCGGCAGT
TGTCTGCGCATAACCTTCGCCCACCCGTTCAAAACGAGCTGAGCATGAGCCAACGGCAAA
AAATCCTGATAGTCGATGACGAGCCGGATATCCGCGAACTGCTGGAGATCACTCTGGGGC
GCATGAAACTCGACACCCGATGCGCCCGCAATGTTGCCGAGGCCCACGACTGGCTGGCCC
GCGAGCCGTTCGATATGTGCCTGACCGACATGCGTCTGCCCGACGGCAATGGCCTTGAGC
TGGTGCAGCATATTCAGCACGGCTACCCCCATGTGCCAGTGGCGATGATCACTGCCCACG
GCAACCTGGACACCGCGACTAATGCGCTCAAGGCCGGGGCTTTCGATTTTGTGACCAAAC
CGGTTGACCTCGGCAGGCTGCGCGAACTGGTCAATAGTGCGCTGAGCCTGCCTTGCGCCC
AGCCAGCCCGCAGCATCGACAGCCGCCTGCTGGGCGACTCGCTGGCGATGCGTACCTTGC
GCAACCAGATCGGCAAGCTGGCCCGCAGCCAGGCGCCGATCTATATCAGTGGCGAATCGG
GCAGTGGCAAGGAGCTTGTTGCGCGGCTGATCCACGAGCAGGGTCCGCGCATCGACAAAC
CGTTCATACCGGTGAATTGCGGGGCCATTCCTTCCGAGCTGATGGAGAGTGAATTCTTTG
GCCATCGCAAGGGCAGTTTCAGCGGTGCCCACGAAGACAAGCCCGGTCTGTTTCAGGCGG
CACATACCGGGACGCTGTTTCTCGACGAGGTGGCCGACCTACCACTGGCCATGCAGGTAA
AGCTGTTGCGAGCCATCCAGGAAAAATCAGTCCGCAGTGTAGGCAGCCAGCAAGAGCAGA
TTGTGGACGTACGCATTCTGTGCGCCACGCACAAGAACCTGAACGCAGAGGTAGCGGCAG
GTCGCTTCCGCCAGGATCTGTATTACCGGTTGAACGTGATCGAAGTGCGCGTCCCCTCAT
TGCGCGAGAGGCGCGAGGACATCGATCAACTGGCAGCCAGTGTTCTAAGGCGACTTGCTG
GCAATGGCACGCAACCGGTGGCGCGCCTGAATGCGCAGGCGCTGGACACGCTGAAGAGCT
ACCGATTCCCCGGTAACGTGCGCGAACTGGAAAACATGCTGGAGCGCGCCTACACGCTCT
GTGAAAACGATGAAATCCACGCCAGCGATCTGCGCCTGGCAGAGTCCGCCAGCCCCCAGG
AGCACAGCGGTCCTAGCCTGGCCGACATCGACAACCTTGAAGATTACCTGGAGAGCATCG
AGCGCAAGCTGATTCTGCAGGCCCTGGAAGAAACCCGCTGGAACCGTACCGCAGCGGCAG
AAAGGCTCAGCTTGTCCTTCAGATCGCTGCGTTACCGGCTGAAGAAACTGGGCCTGGATT
GAGCGCTCCGTACGGCACAGCCTGACCGACTATCGTGCGACGCTCCGCGTCGGCATNNNN
NNNNNNNNNNNNNNNNNNNNNNNNNNNNNNNNNNNNNNNNNNNNNNNNNNNNNNNNNNNN
NNNNNNNNNNNNNNNNNNNNNNNNNNNNNNNNNNNNNNNNNNNNNNNNNNNNNNNNNNNN
NNNNNNNNNNNNNNNNNNNTGCGCAGATTTGTGACGCAGAGCGTCACCCCAGGCATTCCC
ACGCTGGAGCGTGAG
>9
GGTTCCTTCGCCCTGTCACTGATCCGGGGGTCGCCGCAACGGGCCATCCATGGCCCGGTG
CGGCTAGCCTGGCGTCCTGCCAGGCTACCCCCGGATCAGCGCCAGGACTCAGCCGTC
>20
AAACAAAAACCCTCAACGCGTAAGCGATGAGGGTTTCTGGAATTTAATCTTGACGATGAC
CTACTCTCACATGGGGAAACCCCACACTACCATCGGCGATACATCGTTTCACTGCTGAGT
TCGGGATGGGATCAGGTGGTTCCAATGTTCTATGGTCGTCAAGAAATTCGGGTACCGAAT
CGTGCC
>31
AAGGCTACTCGAAAGAGTGGCCTTTTTTGTGCCTGCGTTAAAAGTACCTTCTCATGCCCT
GCCACTGACACCCCTTCATCGCAGTCTGATCAGCGCTTTCACATTGAGGCGCAAAAAGGC
AGCCTCATTGGCAAAGGTGCACAATCTGCTACTCATTTGCCTGCTTTCAAGATTAAGGGT
TGACACTTCAGCGTTCGGCTGTAGAATGCCGCCACACAGACGCGGGATGGAGCAGTCTGG
TAGCTCGTCGGGCTCATAACCCGAAGGTCGT
>32
GTGGGAGCGAACTTGTTCGCGAAAGGGCCGTTACATTCACCGAAGTTCATCGATTGAATT
ACAGTCTTCGCGGACAAGTCCGCTCCTACAGAAGCCCCATCATTAAGGCCTCTGGCCGCA
GGGCGTGGGAGCGAACTTGTTCGCG
>34
GCGTGTCTACCAATTTCACCATCTGGGCAGCATCAGCAGCGTCTCCGCCGTTGATGGGGC
GCACTATACGGCGATCATTTTGCTCTGTAAACCCCTGTTTTGATTTAATAATCAAAACCT
GAAAATGCAAAAACCCGCTTTCGCGGGTTTTTGTGAGGCTTGAGACTGTTGTAGTCTGTT
GCCTGAATTGGTGCCCAGAAGAAGACTCGAACT
>41
TGTAACGACCTGCAATCGAAATGGCCTCGACCTGCAATCATTGCGTTTTTCGACCGGGAT
TGATTGCATCTATCCGAGCCAGCAAACCGGGATTATTTGCGAATGAACCTGC
>46
GCGCAGGGTGTCGATGGCGTAGTTGTTCGAAGACGTGATGCCGCTGCCGGTCACGCCGGA
ACCATTGGTGAAGCCGGTGTTGTCCAGAGTGATCAGGTTGCTTGCGTCGGTCACGTTTGC
GGTCGGCGTGAAGGTCGCCGTCCAGGTGATACCGCCGTCGCTGCTGCTGACCGCGCTCAA
GGTGCCGTTCTCGACCGTCAGGTCGGCGTTGTTGAAACCGCTGACCGCTTCGCTGAAGGT
GATGGTGACCAGCGAGGTTTCGCCCACAGACAACGCGCTGTCAGCGACCACAATGGTGGC
GGTCGGCTGGATGGTGTCGATGCTGTAATTGTTGGAGTTGGTGACGCCGCTACCGATGTT
GCCGGCCAGGTCGGCTACGCCGGTGTTGTTCAGCGTGATCAGGTTGGTGCTGTCGGCGAC
ATTGAGGGTTGGCGTGAAGGTCGCGGTCCAGGTGATGCCGCCGTCACTGCTGCTGACCGT
GCTCAGGGTGCCGTTGGCGATGCTCAGGTCGCTATTGTCGAAGCCGCTGACTGCTTCACT
GAAGGTGATGGTAACCAGCGAGGTTTCACCGATCGACAGCGCGTTGTCTGCAACCACAAT
ACTGGCGGTCGGACGCACCGAGTCGATGGCGTAATTGTTGGAGAAGGTTAGCCCGGTGCC
CGCGTTGCCTGCCTGATCAGTGACGCCAGCGTTGTTCAAGGTCACCAGATTGCTGCTGTC
GGTGATGCCTGCGGTCGGAGTAAGCGTTGCCGTCCAGGTAATACCGCCGTCGCTGCTGCT
GACCGCGCTC
>72
CTGGTTTTCAACTGTTTCTGGTCTTACTGGAGACTGCTTTGACGCAAGTTTAGTGATCAT
CCAGTCAAGCAATCCCTTCAATACACTCATGCTGGTTCCTAATAATGACGAACGCAAGAT
ACAGCGTTCCTTACTGACTTAGCCCCGCAAAAGCGAGGCATACTTAGAGCTTGTTTTGTT
CACAAAACTAAAAAACCTGTTGGAGGGATTGCACGCGAGCAGGCGCTCCAGCAGGCTGAA
GAAACCATATTTTTGAAAGCTGAATCTAATGGGAATCGTGCTGAGAGCTATCTCATTTGG
TGACGATAGCTCTCAGCCGATGTGTACTTTGCTACAGCTTGTAAAATTTGCCACCTGTGA
GCGTTAGCTCAGCGAGGATCCCTGGGCATTGATC
>79
TCATGAAAAGTGGGTGCATGTAATGCTCCTCCAGCTAGTAATGAGGAGCACCCATGACGG
AGCCCTCAGGGGAAGTGAAAGTAGAAAACGCTCAGTTCTAAACAAGGTCAA
>86
AACCGTACCGCAGGCGATTGAGCGAGTAGCGACACTTGCGGAGCCGGCCATCAGCAACGT
CCGATCAATTCTGTCTCAGGGTTTGGTAGCTGTAGCTGCGCTTGCCCTCGAAGGTGAAGG
CGAAATGCGACATCTGAAGATCCAGAGCCTTTCACTGACTGGACCTGACGGCCCTGGTAT
TCGCGAGAAGATCCGTTCAAATCAGATCGCGATGCTTAGCCAAGATGTGGATCAACAATC
GAACAGGAGCATCTGGGGATGAATC
>88
CATCTCACAGGGATGGGCAGTGCATCGCACTCATGGTGGCCACATCAAGTTCACCAAAGG
TGGGTGTTCTCCCATTTTCACTTCATTCACACCCAGCGACCACAGGGCCGGCCTCAATGC
TCGCGCTCAACTGCGCCGCGCACAAAACCCAAGCCAGATTGGAGATCGCCATGTTGAGTA
ACGAAGCCGTGAATATTCGTGAGGACGACAAAGACGAGAAGTTCGTCATCCGCCTACCTA
CTGGAATGAGGGGCCGGGTCCGTGGGGCTGCAAAAGCAAACCATCGCTCAATGAACTCAG
AAATCATAAGCCGTATTGAAGCGACGCTTCGTCACGAGCAGGAGATTGCGAGGCTTACGG
CTGTGATCGATGTGCTGCTAAAAGGCGGAACACCCACCAGCAACGTCATCCAACTTCCTG
AGGCGGGTCAATAATCATGGCAAGCAAACTGAGTGCAGATGAAATCTCGGGCAAGTTGTT
ACAAGGCTCATTCAGTCGTTCTGGCCCCACGGTTGATCGCCTGCCAGACCCGATTGCAGA
TACTCCTATGGTTTTGACCCTGGATGAATTGTCGGCGTACGAGCATAACCCCCGCACGGT
GACCAACGCCAAGTACCAGGAGATCAAGGACTCCATTCGGGTCCGGGGTCTGGATCAGCC
ACCCCAGGTGACGCGTCGTCCGGGTGAGAAGAACTTCATCATCCGCAATGGCGGCAATAC
ACGGTTGTCGATTCTGCGAGAGCTGTACAGCGAAACCGGGGATGAGCGTTTTTACAGGAT
CAGCGTGCTGTTCCGGCCATGGGATGGCGAGCGTGGGGAAATCATTGCCCTCACTGGCCA
CCTGGCAGAGAACGATCTGCGTGGTAACCTGATGTTCATCGAGCGAGCGGTGGGCATTGA
AAATGCTCGTGCGATCTATGAGCAAGAAACCGGTGACCCCATATCACAACGGGAATTGGC
CAAAAGGCTGAAAGCAGACGGTTACCCGGTATCGCAGTCCCATATCAGTCGCATGCAGGA
GACGGTACGTTGTCTTCTGCCGGTGATCCCCGCAGCACTCTATTCCGGTCTGGGCAAACA
TCAGGTTGAACGTTTGCTGGCTCTTCGCAAAGCCGCCGCTCAGACGTGGCAGGCGCACAC
CGAGGGCAAAGCGAACGTCACCGACTTCGAGATGCTGTTCCAAGACGTGCTGTCAATGTT
CGATGGCGATGCCAGCGAGTTCGTCTGTGAACGCGTTCAGGATGAACTGATCAGCCACAT
GAAGGACGGTACGGGACTTACGTACGAGCAGATTCTGCTTAATGTCAATGAAAACCAGAC
GATTGCACGTCGCTCATCGGTGATAGGAACACCACTGACATTCCCTTCAACAATGCAGCC
ACCCACTGGCGATGCCCCACGTCCCCCTCCGGGGGAGTTAGAGCAAACAGCCCCGCCACC
CGACTCGCCCCCCCAGTCAACCACCATACGCGGCACGGGGGAAAGCACTCTATCTGCGCC
GCCGGCGGCGGGCCAGAAAACTGACCAAGCACTGCCACGGGAACTCTCTGATGAAGAGCG
CCTGGCGCGGCTGGAAGGGCATGTGGTTACACCTGTTTCAACGACTGAACGTGTGTTCGA
GATGAAGCGTCAGGTGGCTGCGCTGGACGGAGAGGAACTGCCGGATTTCAAGGCCAACGC
CTTAGTATCAATTCCCGTACAAGCAGGTGGTCTTCATCCGATATCGGATGTTTGGTACAT
CGAGCGAATCATCGACCAGCCCGATGAATTACGCCATGTCATTGCTCAGCTTGCGCGTGA
AGTGGCGGTCATCTGCGGCTTGAAGCCCGACACTGTGGAAGAGGTGCCGGGAGGTCTGGG
ATTCCTGTGTCAGGAGCCTCCGGCGGACGTCGAGCTTACAGAGCTTGCCAACAACACATT
GACCCTGCTCCAGGCCATCAGTGGGGTATATGCCATCGCCCTGACCAAACAGACACCCGA
AACACCATTAGACGTGGCGGAATTTCAATTCACGGCAGCACTGGGCCAGTTGCTCCTGGG
CAGCCCCAGGTACGAAGACCGGGATGCTGTGTTGGCTGGACGTCTTGACGATGCCTGCAT
CGTCAAGCTGTTCCGCCTCATTCGTTTGGGCCGCAGGCTGGTCGAGCTGGAAGTAATGGA
CGTGGATGGGGGCCAAGCCTCGTGAGGTTTTATCACGGCTTTCTGAGACAGGAGTTTGAG
CATGTCAAAAAGACATAACCCACTTAATGAAGCCATGGTCGCACAGATCCTTCATCACCT
GCGCAACGGTGAGGTAAAGCGCTGCATCGATATGGGCTTGGACCCAGAAATTCTGGTACT
GCTCCAGCACCCCTCCTCTCAGAGCGTGCTGTTGAACTCTGCCGTCATCTGGTGCCAAGT
GGCGATTGATCCCGATATGGTCAAGCGCCTGCTCTCCAATAAAGAGCGAACTGACGAAGA
GAACCGTATTGTTCAACGCGCCCTTCGTCTGGGCGCAACTACACCGATGCTTCAGCAGTT
CTTCGGCATGTCGCCGCAAGAAGTCTCACTCCAACGCGTTCTGGTCGGAGTGCCAGGCAA
GCCAGGTCGCTTCCGAGACCTGCCCGATGACACACCTTTATGGCACCGATTCGTCCAGTT
GATGGCGGATTTCAATGTTGATCACACCGACGGCGTCGCTTTGCTCGACATTGCAATGTT
GTTGACAGAAGAAATCAACATCCCTCCGGAAGAACAGGATCGCCAATCCCCCGAACCTAT
CACGCTTGGCCTGGTGTGGAACAAAATCCAGCAATGGCTGGCTCAGGACCTTTACCCGAC
GGGAAAAAACCGTAAATCCGCAAGCCTTGCTCTTGTGAATGAAGCTCGACTGAAGTCCAC
AGCTAATGCGAAACGCAACGCTCCACAACGCAGCCTGGCAGGTAAAACCGCAGGCAAGGT
AGAAGGCGACCGGATGTGACAAGAATGAACCGGCGCCCTACCCTGGGAGTCGCCATCAAC
GCCGCTGCCGGGGCATTGCAAAACCACTTGCTGCTCCAGCAGATGAGATTGGCGCAACAG
CAGAACGCTGGCTCAAGTTCGGTGCACCCGGACACTGAGTCATTACGCGACGAGCATTAC
GACGGCATCGTCTTCAGTGGCAATCCCCACGAGACGGTGCCGCGCGGCCTGCTGCTCGAT
GATCGGCTGTCCCCGCTTGAACGCAATGCCTGGCAAGTCTTCAGACTGCTGATCAATGGT
GATGGCGTCACTGCTTTCCCGAGCTACGAAAAACTACGCCCCTACCTCGGTTCGTCACCA
GGTAAATCTGCCTCAAAAGAAACTGTAGCCAAGGCGTTGACCGTTCTTAGACTGACGCGC
TGGCTCAGCCTAGGACAACGCGTGCGCGACTCGGCCAACGGTCGAGTGCAAGGCAACATC
TACATTCTGCACGACGAGCCGGTGGGGTGTGCGGAGGCGATGGAAATCGACCGCAACTAT
ATGCAACTCGTTGGCCACGCTCTTGAGCATGCCAACAAAGCCGTCAGAGTCGTCGCAGAC
CATGCGTTCAAAGAATTCGCAGCCGACCCAAATCAAGCGACAGGTGTTATGCCCTCGCGG
CTGGAAGTCATTGAGGCTAGATGGCGGCAACAGGGCTGGCATGATGCTCCACCAGCTGTC
GAACTCGGACAGGCTGACCCTGAGTTCGGATTCCGAACCAAGGGTTCAGACGAGTCATAT
TCACTGAGTTCGGAATCCGAACTCAGTGAAAAAAGCACCGGAGTGAATTTGAAAACACCG
GGTTCGGATTCCGAACTCAGTCTGAATTCGGCCTCTTTCGGCTCAGTTCGGATTCCGAAC
TCATATAGTACGTATACGAATACAAATACATCTGTATGTAAAAGCTCTGTACCGCGCGAG
GGTCAAGAAAGTTCTCGGGACCTGCCCCCCGGGTTTGAGCGGTTCACACAGGATCAATGT
GAAAAGGCGATGATCGCCTTGCAGCGTGTAGAACCCGAATTGCGAAAACTCGTGCTCGAT
CAGTGGCGACATCGGTGCAAAAGCGGAACCGTGAAGAACCCGTTTGGCTACCTCCTGAGC
TGTACGCAGAAAGCCCTGAGTGGAGAATTCAACGCGCAGTGGCAGGCTCCCTCAGCGCAC
ACCCAGAATCTGGAGGTTCCCACAGGTCACTCACGATCACCGAACAACCAGGCTAACCCG
CCAACACAGGATCCCCCTCCGACTGTCACAAGGACTTCGCCGCAGGATCGAGATGCGTCA
TCACTCGCGACCGGACGCCGCTCCATGCTCAGCATCAAGCAGATGGTTCGACCGAGGCCC
CAGGGTTGAGCATGTCCAGTCATCGCGGCCGCTTAGGCATCACTGCGGACGGCGAACTGG
GTGTTGCCACTGGCAACACTCCGAAGACCTATCTGGGTGATGCCCCGGGCATCACTTCCA
ACACAGATCTGGGTGATGCCCCGGGCATCACTTCCAACACAGATCTGCGTGATGCCCCGG
GCATCATTTCCAACACCGATCTGGGTGATGCCACTGGCATCACTCCGAAGACCTATCTGG
GTGATGCCCCGGGCATCACTTCCAACACAGATCTGCGTGATGCCCCGGGCATCACATTCA
GCACCGATCTGCGTGATGCCCCGGGCATCACTTCCAACACAGATCTGCGTGATGCCCCGG
GCATCACGCAGATCGGTCAGGCAAAACCCAATAGACCAAGAAACGGTTTGTTACTGACCA
GAGCCAGCACGCCCGGGCAGTCTTGCCTCTCTCCATCAATCTGCTCATATAAAGGAAGCG
CTCAGCATGGCTGACAACTTTCAGCTCAACCTCGGTTCGTTGCGAAGCAGCGTCAATCTG
ACCCTGCACACCCACCACGCCTCGCGCCTATGGTTTGGTCGTCAACGTACCGAAGGCAAG
CCAGGCATGATCGGCCTGAGCGGCTTTGCCAACATCCTCAATCGCATCAAACGTGGCTGC
GAACAGGACGACCCTTACTCGGACTGGTTCCTGATCCTTATAGAAGAAAAGATCGACAGC
TCCGAACAGGAAATGAAGGACATCGACAACAGGCTGGATGAAGTCATGGCTGCGCTGCCC
GCCATGCTATCCATCGGCGAAAACCTGTCCGTGCAACCAGTGACACTCCCGCTGTATCTG
TCGACGCCTTTGGCGTTCAAAGCTGTGTACCTGCTCACTGCCTATGACGAACTGGTGCGC
CGCATCCTGCTGGCCAGCCACGTCGGCCTAATCGACAACAATGCAAAGGGCCAGTGGCTG
GATGAAGGTGCTGCGATCCTGCGACGCCTCTTCGGCCTGAGTCAGCGATACAAATTTTCG
GGCGCTAGCCGGGGAGACTTCGCTGCCAAGAATGCACGCGCCGAGCAAGCTCGCGAGATG
TATGCACCGTTTGGCGAAATCCCCCAGGACATTCTCGAAGGCACACAGCGATCCAAGTTT
GCTCCAGCTCTGGCCACCGCGTCCGCACTGACGCTCGATGACGACGATCATGAAGATAGC
TTCGAAGAGGCTATAACGCTGGGCCTGCCGCACCAAGATACGCTTGGCACTGAGTCAGAA
GAGTGAGTGATCTCAAGCAAAATCATCCTCAGCAGTCGACTGGAAGCCGTGGAATGCAAC
AGGGAGCCTTCCAGCCCCTGCAACAGGATGCCTTCACCGGCCTGCAACACGCGCCCTTCC
TAAAAGGCCTTTTAAAACCTTTTAAAGGTAAGGGGGGGATGCTCCAGCTGACGGAGTTAT
GTCGGTCCCTTGAAGGCGATTTGAATGCGCTGGCTGAAGATCAAGTGCTGGCCCAGGCGA
ACAGGCATCCCTACACCCTTCTACCTGTTCGGATGGTTCGGCAACGCACAAGCGCTGGCA
CAGTTTTTCTTCGCTGGCAGGAGATGGGCACTCGGCAGATGGGAGTCAATGTTTGGTCCA
ATTTGCTGGCCGACCCAAGAACACCCGAATCACTGCTCCAGGATCTGCACTCCATGGAAC
AGCAGCGCGTCGCATTGAATATGCAAATAAGTCTGGTCCATACCATCGGCCGTCAGGCCG
CCGAATGTGCCGAAAAGATGGCCCAAGCAGATGCCGTTTACTCAGGACGGCTGCAACAGA
TCTCACTATCCAGCGGCACTACACCGCATACCCCGAAGGAGTCCTAACATGGGCACATCA
GTAGATTGGGAAGGCAACATCGGCTCTGTTCCAGAATTCAAGGAATTTGCCAACGGCAAC
AAGGATCCACGCCGCTTGCTACGGCTGAACGTTTACTTCGACAACTCGATTCCGAAAGCC
GATGGATCAGGCTATGAGGACCGGGGCGGATTCTGGGCCAACGTAGAGCTTTGGCATAAG
GACGCAGAGCACTATGCCAACATTTATCAGAAAGGCATGAGGGTGCTGATCCATGGTCGG
GCGGTCATGGATACCTGGACCAAAGATGGGGAGGAAGTTACTGCGTTGAAGGTGCAGGCT
TCACGTGTGGCGATCCTTCCAGCAAGAATTGAAGCCGTGCATTTAACCCAGTCCCAGACT
CAACAGGCGGCGCGCGCTCAACAGACTCAACCTGCCCGACCAGCGCAGAACGACCACGAT
GCATTGCTGGATTTCGACGACGATATTCCGGTGTAGAGCATCCGAGCGAAAAATCGCGCG
CTCTGCGTGATGCTGCTGGTGGAAACGAAACTGATCAGCGTCGTTCCTCACCAGCAGGCA
GCTCCTTCTGAACTGTTTTCTCCCCGGAGAAAAAACGCCCTGTACGTGGATCTTTTGATG
AAAGAATCGCTCACCTCGGCAATCCCAAGTTAAGATAAACCTCTCACTGGTCGAAGCTCA
TGAGTCTCAACAACTTTGTTACCTATGTCATCCGCATGCCAAACGACATCGCAGCAAGAA
CCGCCCTGACCACTGAATTGAATGAGGCGGTTATCAGGAATGGAGGGGAGTTGACCGGAA
CATCACTGGAGGATGAAATCACGCTCAATGAGCTGTTTGAAGCGCGTATGAACGACCTGG
ATGTCCAAGAAGCTCGGAGGGCAGCTCAGGAGCTGGCGACAGCTGAATACCTCGAAGATT
GAAAAAAACGCCTCGTTCGTGAAGTCTTGGATGTATCCGATCTACTCCACGGGAATCCTC
TGTTGTGAGAACAGCCCCTACAGCGACGCACGAGACTTCGGATCGGCGTCGATTCAATAA
CCCTCACCATGCTGTGATGCTCGCGGGTGCTGAAGCGGCGCTTAAAGGCATCCCTCTCCA
CGAATGCCCCTACCGGCATCCAGCTATGCGCGCATCGTGGCTAAAGGGGTTTGCCCAGGA
GCAACAACAAAGCTTCAATTTCTGACTCACCGCTGTTAACCCACTCTCCCACGTTTACGA
TTACACATGGCGAGCACAGATCAGGTCTAGGACAGTGTTGCCTCAAGTCACTTTGAGCTC
ATTGATTCATGACCGCCGAAGCCAACTGCTTTTCAGCACTTATCCAGTCTAAACAGCAAA
AACCATTCAACGACCAAGCCTGTGGTTCCGGAACGCTGCAAGTTTCTCGGCAGGCGACTT
CCTGATGGACAGCCGCGTGGTTAGCGATATTGGCCCGAGCTGGACAAAGCTGCAACCCGA
GGTACAACTTTGGGCATCCAGGATGGCGGACTTGGCGCGCTCGAAAATGGACGGAAGTAT
AAGTGCGATCCTCAGGCCTTACCGTCACCTGAGCGGTGAATATCTTTCTGTGGAGATGGT
TGGTCAGAAGAGTGGCAGCATGAGCGTCACTATTGCGGTTGGGGCAGTGCGTACAAACTT
CGGTTTCGATGATTTGGAGAGGACCTGTTTCGATTTTTCCGATATGACGGAAGCACTGAC
AATGGTTGGTTTGCTACTCCGTGATACCGACGCACATGTTTCGCTGGGATCATTTTAACT
ATGGCAGCCTCGCGATTGATGAACAAGCGACCGGTCCTGCTTCGCAAAGCCGTTTTCGAT
GGTTACGACTTCGGTCTGTCACTCAGTTACCTCCAAGGTGCCAACAAGCTATTGCTTCGC
CGGAGGGGCTTTTTCATACGGAGGTCTGATCACCCGCTAAATCAATTTTGGCGCGTGCCC
AAGGACAAGCTGCTCGATGACCTCGATGTGCTTTACCGGGAACTGGCAGAGCTTGCGGAT
GGCCAACACATCGAGAGCTGGCAAGCGTTTAGAGACAGGATCACCTCTGCCCAGTCTGAT
GTGCACCGTGACGCTTTCACCTGGGGGATGAAGTTCCGGCTAGCGCCGTTGGCGGAAGGC
GGTGTGATCCTGTCGGGAGATTTTCATCCAGGTGCAGTAGCAATCGCCAAGCGCATGCGT
GGGGTGTTCCTCTCGGCGGGCAAAGCTTGGCGGGTGCAGGGCACAGCAGAGTTGGTCCGC
AGCAACCTGATTCTAGAACTGGGCTTGGCCGAAGAGCAGTTTGAAATTCTGGACACGCTG
CAGGAGTTGCTCGCTGACGGGTCGGTCAAGGCGGTGAGTGAGGTCACGAGCATCCGTCTG
GGGGGGCACTCTCCGGAGTCGACCAAAAGCGAAGAGGAAATTTCAGACTCAGGTATCTAC
CTGGCATCTGTCCCATCCATCAAAAACACCGAGCTGACCAGCGCCGAGATCGATGAGGCG
CTGCAAGGATTCTCGCTGATGGATCATCAGCCAGCAGGTATCAGGCACCTGCTGCAGCGC
ACGAGCGCGCTACTGGCCGACGATATGGGGCTGGGCAAAACTCGCCAGGCGGTGATTGCC
GCTGGTATACGTGCCCAAGGCAAACCGGTTCTGGTGATAGTGCTCAACAGCCTGATCATC
AACTGGCAGCGCGAGATCCTGATGGTATTTCCCCAAGCTCAGATCGCCATGCAAACCTTT
GATGCGAACGCTGGATGGATCGTCGTGAACTACGAGCGACTGGGCGATTTTGTCATGCAC
GCGAACCGCTTCGCGGTGATGGTCATTGACGAGGCTCACCGACTCAAGGAACCCACTGCT
GCATGGACACGCCACGGCTTCGACATCGCGGCTCAGGTACAAAACCGCTACCTGTTAACG
GGCACGCCAGTGCTCAATCGCGAAGCGGAGCTGCACACACTGCTCAGGCTTTCAGGCCAC
CCAATAGGTCAACTGCCCCTCAATGAGTTCTGCGAGCGATTCGCCGGCAGTCCTGAGTTT
CGCAAGACGCTAAGGGATGAGATATCTGACTGGATGCTTCGTCGCCGCAAGGATGTGCTG
CCCAACCTGAAGGGGAAGCAGCGCCAGACTGTGCCGGTGATACTCAGCCAGGTAGAACGT
GACGAGTACAATCAGATCATGCGTAGCGACCAGCACCGATTCGCAAGGCTGGGCGCACTG
CGCCAACTGCTCGAGCGCGTGAAGGTACGGATCCTCGCGGATCTGATGGCCGAGCTGGAC
GTGGACGACAAGGTGATCCTCTTCTGCGAGTATCAGGAGTCCGTGGCCACGTTGCGTGAG
CACTGCCTCAAGATGGGCGTGGGGTGCGTGACGTTAGTAGGTAGTGACTCGCCCAAGAAG
CGACAGAAAGCGATTGATGCTTTTCAGCAGGACCCGGACTGCAGGGTGTTTATCGGCACC
CGGTCGGCCGCCGGTACTGGTTACAACCTGACCGCCGCGAACTATGTCTTTTTTCTGGGG
CTTCCATGGACACCGGGGCTGCAGGACCAAGCTGAGGATCGAGCCTATCGCAACGGTCAG
TTGCGCGTGGTTGTCGTCAAAATCCCCCTAGCTGAGGACACTATCGACCAGCAGCTGTGG
CAGATGCTCATGGACAAGCGCGCCCTGGCCAGCGATCTGATCGAT
>98
CGAGGCCATTTCGATTGCAGGTCGTTACAGCTACCAGGCCGACAAGGTCAACGATCAGAC
CTTCAGCGCTGCGTGGCTGCTGGACCTCGCAGTAGACTACACACTCAAGAACTGGGTCTT
CACCCTGGGCGGCGACAACATCACCGACAAGTACCCCGAAAAGCTCAACGACTTCTCGTC
CAGCGGCGGCAACCTGGCTTACAGCACGTTCTCGCCTTACGGGTATAGCGGGGCGTTTTA
CTACGGCAAGGTGACGTACAACTGGTAATTTGACTTGCCGCTGATTGTCGTCCCAATGCT
TCGCGTGATACACAAGTCCGCTCTTGATTCTGGCCGAAGGCCGTGGGAGCGGACCGGGCG
ACGCTCCCACGCCCTCCGGGCAGAAGCCCGTCATCCGGACTTGTCTATACGCCGAGCGAC
TGTTGCGTATAAGGATCAGTGCGAGAACTCAACTGCCCTGCAACGGGGTGGCATCCTGAA
AGAAGTAATCCTTCCACGACGCCGGCTTGTTCTTGATCGCGCCGACACGGTACAAAAACT
CGGCCAGCGGGTAGGTGTTCTTCGGCGTGATGGTGAACTGAAACTCCGGCTGATCAATGA
TCTTCAACAGTTCGGCACGGTCGATCTTCGCCTTGGTGACGCGCAGGTAGATGTCGGCGG
CAGCACCAATGTCTTTGCTGACAAAAGCTTCTGCCTCGGCCAGCGCTTCAATGAAGGCCT
TGTAGGTTTTCGGGTTTTCGTTGCGAAATTTCTCGGTGGCGAACAGTACGGTGGGAGAGT
TAGGCCCCAGCAGGTCATAAGTGTTGAGCACGACATGCACGTTGGGGTTTTTCAGTTCCT
GATCCTGATAGGGCGGGTTGGAAAAGTGCCCGGTCAATTCGGTGCCGCCCGCGATCAGGC
TGGCGGCGGCGTCCGGGTGCGGCAGGCTCAGGGTGTACTTGTCCAGGCGTGCGTATTCCT
TATCACCCCAAAGTTTTGCGGCGGCGAATTGCAGGTAGCGTGACTGCACTGAAACACTGA
CTGCCGGCACCGCGATGCGGTCCTTTTCGGTGAAGTCGGCGATGGTTTTGACGTTGGGGT
TATTGCTCACCAGGTAATAGGGGAAGTTGCCCAGCGATGCGACCGCCTTGACGTTCTGCC
TGTCCTTGGTGCGGTCCCAGATGGTCAGCAACGGGCCAACCCCTGCACCGGCAACATCGA
TGGAGCCCGACAGCAGCGCATCGTTGACCGCCGAACCTCCGGACAGTTGGGTCCAGTCCA
CCTTGATCTCCAGGCCGTCTTGCTTGCCGTGTTTCTCGATCAATTGTTGATCGCGCACCA
CGTTGAGCAGCAGGTAGACGATGCCGAACTGCTCGGCGATGCGAATTTCGCCTTCAGCCT
GTGCGCTGGCGGGCGCAATCAGCGTTCCGGTCAGTAGCGCGGCACTAAGCCCGATGGCCG
CTGCCAGACGGCTGAAACGAGGTAGAAAGGGGGCAGGTTTTGACATGCATGGCTCCAAAA
CGGAAACGAAATTTTCTGGAGCATATCGCTATATAAAAATTTATTTAAATAACCTTAACG
AATATGAATAGACCGCCTGATGCGCTTGGGAAGCCTATACACCAGTCGTTCTTAATATTC
TTGTTTTTTATAATTAGCTTAGAAGTAAATGTGATTTTTAATTGATTTGTAATGCGCCTA
GTCTGGCTGGCCAGTCAGCAGTCACCAAGGAGCAACATTATGAGCAACGTCAGCGCTTTG
CCACTCCAGCCAGGTACTACGCCGTCGGGTGGCGGCAGTGTGCGTGACAGGGTTTCGCCG
CAGGAATGGGAAGTCCGGGTCAAGTTGGCGGCGGCCTATCGGCTGGCCGCGCTCAAGCGC
TGGACCGACCATATCTATACGCACTTCTCGGCGCGGGTACCGGGGCCGGACGAGCACTTT
CTGATCAACGCATTTGGCCTGTTGTTCGATGAAATCACCGCATCCAATCTGGTCAAGGTC
GACATCGACGGCACGATTGTCGATGACCCGACAGGGCTGGGTATCAACTACGCCGGTTAC
GTGATTCACAGTGCCATTCACGCTGCGCGCCATGACCTGCAAGCGGTGCTGCACACCCAC
ACCCGTGACGGTATCGCAGTGTCGGCGCAAAAGGACGGACTGCTGCCGATCTCCCAGCAC
TCCATTGCCTTCTCCGGGCGCGTGGCCTATCACGGTTACGAAGGCATTGCGCTGGACCTG
GGCGAGCGTGAACGACTGGTCGCGGACCTGGGTGACAAGAGCGTGATGATCCTGCGCAAT
CACGGCTTGCTCACCGGCGGGGTGAGTGTAGAGCACGCATTCCAGCAGCTGCATGCCCTC
GAGTACGCCTGCAACATCCAGATTGCAGCGCAGTCTGCCGGCAACGCAGAGCTGGTGTTT
CCGCCCCGGGAGGTCATCGCCAAAGTGGAAGAGCAGGCCAAGGCCATTAAGGACGGTAAT
GGTCCAGGTGTCGCCCGACACTGGAATGCGCTGATCCGCGAGCTGGAGCGTAGCGGCACC
GATTACCGGGACTGAGCCTGCAACACAGTGATGCGAGGCGCCTGGGGTTGGTGTAGTGTG
CGCAGCCAAAACAAGGGGCGCACACATGCAAGACCTGCTGAACGAAATCCTCGATGAAGT
AAGACCCTTGCTTGGTCAGGGCAAGGTGGCCGATTACATTCCGGCGCTGGGCGGGGTGCG
GCCTGATCAACTGGGCATTGCGGTGTACGGCAACGACGGCCAGGTGTTCAGCGCCGGTGA
TGCCGAAACGCAGTTTTCGATACAGAGTATTTCCAAGGTGTTCAGCCTGGTGCAGGCCAT
CGGGCACTCCGGTGAGGACATCTGGCAGCGCCTGGGGCACGAGCCCTCCGGCCAGCCGTT
CAACTCGCTGGTGCAGCTGGAATTCGAACGGGGCAGGCCGCGCAACCCCTTCATCAACGC
CGGCGCGCTGGTGATCTGCGACATCAATCAGGCACGGTTTGCGGCGCCGTCGCTGTCAAT
GCGTGACTTCGTTCGACGCCTGTGCGGCAACCGGGCGATCACCTCCGATTCCAAAGTTGC
GGAATCCGAATACCAGCACCGTTCGCGCAACGCCGCAGCGGCCTATCTGATGAAGTCCTT
CGACAATTTTCATGGCGATGTGGAAGACGTGCTACGCAGCTATTTCCACCATTGCGCGCT
GAGCATGAATTGCATTGATCTGGCCAAGGCCTTCGGTTTTCTGGCCAATCAGGGCTTCTG
CACTCACAGTGGCGAGCAGATACTCACCGCACGCCAGGCCACTCAGGTCAATTCGATCAT
GGCCACCAGCGGTCTTTACGACGAAGCCGGTAACTTTGCCTATCGCGTCGGCCTGCCAGG
CAAGAGCGGAGTAGGGGGTGGTATCGTTGCGATTGTGCCGGAGCGCGCTTCGGTCTGTGT
GTGGTCTCCGGAGTTGAACGCGGCGGGCAATTCCCTTGTCGGTATGGCTGCGCTGGAAAA
ACTCAGCGCGAGGATCGACTGGTCGGTGTTTTAAAGCCTTCTGAAGTGAACGGTGCGGTA
AAGCGCGAACCTGGCAGGAGTCATGGATTGAATCGAAGGCTAAGCAAATCGCTCATGCTG
AGCGTCGGGCTGCTGGTGCTGGCAGGTTGTGGCACCCAGCGTGTGCAGGAACCGGAACTG
AGCCCGGAACAGGCGCGTGCGCAGATCGTGCGCCTGATGCCTGCCACTGTTACGGATCGG
CAGGCTTGGGCAACGGATATCCATGCCGCATTTGCCGCGCAGAAAATTCCGATGACCACT
GAAAACCTGTGCTCGGTACTGGCTGTGACCGAACAGGAGTCAACCTTTCAGGTCGACCCT
GCGGTGCCGGACATGGGCCGCATTGCCCGTGCCGAAATAAACCGCCGCGCGGCGCGCTTG
CATATCCCCAATGCGTTGATAGCCACGGCATTGCGCGTACGTTCACCAGACGGCAAGACC
TATGGCAAGCGGCTCGATTCAGCCCGCACAGAGAAAGACCTCAGCGCGATCTTTGATGAT
TTCATCGGCATGGTACCGCTGGGCCAGACACTGTTCGGCAATTTCAACCCGGTCAAGACC
GGCGGCCCGATGCAGGTCAGCATCGCCTTTGCCGAGAAGCATGCGGAAGATTATCCCTAC
ACGGTGGATGGCTCGATCCGACGCGAAGTCTTTACTCGCCGTGGCGGCATGTATTTCGGC
ATCGCTCATCTACTGGGTTACCCGGTGAACTACACCCAGTCCCTGTACCGCTTTGCCGAT
TTCAATGCCGGTTGGTACGCCAGTCGCAATGCCGCGTTTCAGAACGCGGTGAGTCATGCG
ACCGGCATCGAGCTGGCGCTTGATGGCGATCTGATTCGTTTCGACTCCACCTCGCCAGGC
TCCACCGAGCTGGCAGTGCGAACCCTGGCTGACCGGCTGGGCATGAACAAGTCACAGATA
TGGAACCAGCTCAAGCAGGGCGATACCCTGGAGTTCGAAGAGACCGATCTGTACAGCAAG
GTGTTTGCGCTGGCGGACAAGGCAGCAGGCAAGCCCTTGCCAAGAGCCATCTTGCCCGGC
ATCACCCTGAAAAGCCCGAAAATCACCCGCAACCTGACCACCGCCTGGTTCGCCGAGCGC
GTCGACGACCGCCGCGAACGCTGTGTGCTGNCTGCGTGCGCCGAAGGGAGGGTGAGTCCG
GAATAAGCGATCACACATCGATTATCGTTACCGCGCTCCGCGTGGTAATGCAGTTCGTGA
CGCTCCGCGTCACACATTAGAGCCTTGACACCTGATTCAGGCCGTACCAGATGCAGGCCT
GAGCTCCGGTTACGCCTGCTGTTTCACCAGACTGAAGATATGTGACGCAGAGCGTCACGA
ACTGCATGCCAACGCGGAGCATTGGCACGATAGTCATCTCAAGGCTTTGTGTATAACGAT
GAGCGCTCCAGTGAACTGCCCCCTATATGTAAGGCTCTTCAGGATTTTTTAACGTATGCC
GGTTTTCAAACGCTTCACGTCGTTCATGCAGCAGGCCTTACGGGCCATGCATCTGGTCTG
GACCACGTCCCGAGCGCTCTCCGTTGGCTTGATCGTTGCCACGCTGGTGGCAGGCTTGCT
GCCCGCGCTGGCCGCCTGGCTGGGGCAGCGGATTGTCGATGCGGTGGTCAGTGCCATGCA
ACTGCATGCCAGCACTGGCGAGGCTCCTTTATGGCCGGTGTTGCGTTATGTGTTGCTTGA
GGCCGGTGTACTGGCCCTGCTGGCCGGTGCGCAACGCGGGCTGTCGGTGCAGCAGGCGCT
GTTGCGGGTGTTGCTGGGGCAGAAGGTCAATACGTTGATTCTGGAGAAGGCCCAGACCCT
GTCACTGTCGCAGTTCGAAGACTCGGAGTTTTACGACAAGCTCGTGCGCGTCCGGCGTGA
AGCCTCGACACGGCCGCTGGCACTGGTGACCAAATCCCTGGGATTGCTGCAAAACCTCAT
TTCGCTGATCAGCTTTGCCGTACTGCTGGTGCATTTCTCGCCCTGGGCGTTGCTGATTCT
GGTGCTCGGCGCATTGCCGGTGTTCTTTGCCGAGGCGCATTTTTCCGGCGACGCGTTCCG
CCTGTTTACCCGGCGTGCTCCGGAAACCCGTCGGCAGAACTACATCGAAACACTGCTCTC
CCACGAGGGCTACATCAAAGAGGTCAAGCTGTTCGGCTTCGCGCCGCTGCTGCTCAAACG
ATATCGCGACACCTTTGAACGGTTGTATGCCGAAGACCGCCGCTTGACCGTGCGCCGTGA
TGGCTGGGGCTTTCTGCTCGGCTTGCTGGGCACTGCTTCGTTCTATCTGGCGTACGCCTG
GGTGGTGGTCGATGCGGTGCATGGGCGTATTACCCTGGGGCAGATGACCATGTACCTGGT
GCTGTTCAAGCAAGGGCAGGCCGCTGTGAGCAGCAGCCTGAGTGCGATCAGTGGTTTGTA
CGAGGACGGGCTGTACCTCGCCGACCTGTACATTTACCTCGGTCAGCCGGTCACGCCGTC
TGCTGGCAGCCTGACCCAGGGTGCGCTGCCCGGCGATGGCATGCGTTTCGAGAACGTCAG
CTTCACTTACCCTGGCACCAGCCGCGCAGCACTGGAAAACATCGATCTGCATCTTGCACC
GGGTCGTAGCGTGGCGCTGGTGGGCGAGAACGGCTCGGGGAAGACCACCCTGATCAAGTT
GCTGACGCGCCTTTATCAGCCCGACCAAGGCCGCATTCTGCTGGATGGCAGCGATCTGCA
GGACTGGGACGAAGACGCCCTGCGGTCGCGCATCGGCGTGATTTTTCAGGACTTCATCCG
CTATCAGTTTCTGGTCGGTGAAAACCTCGGGGTCGGCGATACCCATGCCTTTCACGACGA
AACCCGCTGGCGCGAAGCCGCTGCGCAAGGCATGGCAGCGCAGTTTATCGAACAGCTCGA
CAAGGGTTACGCCACACAATTGGGGCGTTGGTTCGCAGGCGGTCAGGAGCTGTCCGGCGG
GCAGTGGCAGAAAATCGCGCTGTCACGCGCCTATATGCGCCGCGATGCCGATATTCTGAT
TCTCGATGAGCCCACTGCCGCGTTGGATGCCGGGGCAGAAGCTGCGGTATTCGAGCACTT
TCGCGAGTACGCCAAGGGACGCATGACGCTGCTGATTTCCCACCGTTTTTCCAGTGTGCG
CAACGCCGAACATATCGTGGTGCTGGAGCATGGGCGGGTGCTGGAGCGCGGTGATCACGA
CAGCCTGATCGCCGCCGCAGGGCGCTACGCCGCGCTGTTCGATCTGCAGGCGCAAGGCTA
TCGTTAGATAAAAAGTGTTGCAGTGAATGACCAGTCGGCGTTTTATGGGAGCCCTGTTTC
AAGCTGTATCTTTTTGAATCAAACGGAGACATCGATGCAATTTCGTAAATTGGGCAAAAC
CGATCTGTCGGTCAGCGCGATCTGTCTGGGCACCATGACCTGGGGCGAGCAGAACACCCA
GGATGAAGCATTCGAACAGATTCGTATGGCCAAGGATGCCAAGGTCAACTTCCTCGACAC
GGCAGAAATGTACCCGGTGCCGCCGCGTGGCGAGACTTACACCAAGACCGAAAGCATCAT
CGGCGAGTACTTCAAGAAGTACGGGGACCGCAACGACTGGGTACTGGCCAGCAAGGTCGC
CGGTCCAGGTCGCATGGATCATATCCGCGATGGCAATCCGCGGCTTGACCGCAAGAACAT
CACTGCGGCGCTGGAAGCCAGCCTCAAGCGCCTTAATACCGATTACCTGGACCTGTACCA
GTTGCACTGGCCGGATCGCAAGACCAACTTCTTCGGCATGCTGGGTTACACCCACGACCC
GGATGATCAGGCTGTCGAAATCGAAGAAACCCTGTCGGTTCTGGGCGATCTGGTCAAGGC
GGGCAAGATTCGCCACTTCGGCCTCTCCAACGAAACGCCATGGGGCACTCAGCGTTTTCT
GCACCTTGCCGAAACCCTCGATCTGCCACGTGCTGTCTCGATCCAGAACCCCTACAACCT
GCTTAACCGCACCTTCGAAGTGGGTCTGGCAGAAATCGCTATTCGCGAACAGATCGGCTT
GCTGGCCTATTCGCCACTGGCGTTCGGTGTGTTGGCCGGCAAGTACCTGGACGGTGCACG
TCCGGCTGATGGCCGCCTGACCCTGTTCGAGCGTTTCCAGCGCTACAACAACCCGCAGGC
CGTCACTGCCACAGCCAAGTATGTCGCGCTGGCTCGCGAGCATGGTCTGGATCCATCGCA
GATGGCGCTGGCCTATGTCACCAGCCGTCCGTTCGTGACCAGCAACATCATTGGTGCCAC
GAAACTGGATCAACTGAAGATCAATCTGGAGAGCATCGACGTCACGCTGTCCGACGAGGT
CATCGCCGGCATCGAAGCCATTCATACCACTCAGCCCAACCCGGCACCCTAAGCCGAACT
GAACTTACTTTCAGCCTCGTCAGTCAGCACTAGTACGCTTACTCCGAGGCTGAAATTCGA
TGCATATCTCACTCAAGCAACAAGTCGCTATCGTCACCGGAGCCAGTTCCGGTCTCGGCG
CGGGTGCCGCGCGAGCGCTGGCGGACGCCGGGGCGGCGGTGGTGATCAATTACAACTCCA
AGGCTGAACCTGCCGAGAAGCTGGCTGAAGAGATTCGCGCAGCGGGCGGTCGCGCCCTTG
CTGTCGGGGCCGACGTGTCGAAAGAAGCAGACGTCGAGCGCCTGTTTGCGCAGACCATCG
AGCACTTTGGCGCATTGGACATCCTGGTCGCCAACTCGGGCCTGCAAAAAGACGCAGCCA
TCGTCGACATGAGCCTGGAAGACTGGAACACGGTCATCAACGTCAACCTGACCGGGCAAT
TTCTCTGTGCCCGCGCTGCGTTGCGCCAGTTCATCAAGCAAGGCATGCGCCCTGATGTGT
CACGGGCGATGGGCAAGATCATTCACATGAGTTCGGTGCATCAGTTGATCCCATGGGCCG
GGCATGTCAATTACGCTGCATCCAAAGGCGGCGTCGACCTGTTAATGCGCAGCATCGCTC
AGGAAGTCGGCGAGCTGAAAATTCGCGTCAACAGCGTCGCGCCGGGTGCTATTCGCACGC
CGATCAATGCCGACGCGCGCAAGGGCGACGCCGAGAAGGAAATGCTCAAGCTGATCCCTT
ATGGCCGTATCGGTGAGCCCGAAGACGTCGCCAATGCCGTGCTCTGGCTGGCCTCCGATG
CCTCGGATTATGTGCACGGCACGACCCTGTACATCGACGGCGGGATGACCCTTTATCCGG
AGTTCCGTGGCAATGGCTGACTTTCCCCAAGAAGCGCAAAACCGTATCGAAGACCACGGC
ATCATCGGCGATATGCGCAGCGCCGCGTTGATCGCCAACACCGGCAGCATCGATTTCTGC
TGCTGGCCGGATTTCGACAGCCCGTCGATTTTCACCGCGCTGCTGGATACGCCCGATGCC
GGGATCTTTCAGCTGGCGCCCGATTTGCCTGGCGCCAGGCGGCTGCAGATCTACCTGCCG
GACACCAATGTCCTGCAAACCCGCTGGATTTCCGAGGACGCGGTGGTGGAAGTCACCGAC
CTGATGCCGATCGGTGAAGATCAGGACGATCTGCCGCGCATCGTGCGCAGGGTTCAAGTG
CGTTTTGGCGAGGCCACCATTCGCATGCGCTGCCGGGTACGCATGGACTACAGCCGTGCT
GAAACCACCGCTCGCGTCGATGGCCAGGACATCTGTTTCGAGGCCGAAGGGCAGCCAGGC
ATGCGCTTGTCGGCCGCTACGCCGCTACAGCTGCAGCAGCAGGACGCTGTAGCCGAGTTT
CACATGCATAAAGGCCAGACCGTCGAGTTCATTCTTGGCGGTATCGACGACCCGAACGTG
GCGGCAGGCAAGTGCTCGCGCTATTTCGACGACACACTGAAATTCTGGCGGCGCTGGGCC
GGGCAATCGCAATACAAGGGCCGCTGGCGTGAAATGGTCACCCGCTCGGCGCTGGCGCTC
AAGCTGCTGACCTCGCGCAAGCATGGCGGCATTGTCGCAGCCGCGACGTTCGGTCTGCCG
GAAACCGAGGGCGGCGAGCGCAACTGGGACTACCGTTACACGTGGATACGTGACGCATCA
TTCACCGTGTATGCGTTCATGCGCCTGGGGTACACCGATGAAGCCAATGCCTTCATGAGC
TGGGTGCGCGGGCGACTGGATGACTGCTGTGAACAGACCGAGAAACTCGGCATTCTGTAT
GCCCTCGATGGCCACGCAGAATTGCCGGAAGACAATCTCGATCATTTGTCCGGCTACGGC
GGTGCTCAGCCGGTACGCATCGGCAATGAGGCCTACAAGCAGGTTCAGCTGGATATCTAC
GGCGAACTGATGGACGCCGTCTACCTGGCCAACAAGTATGGAGACGCTATTTCCCATGAT
GGCTGGCAGCATGTCGTTCGCCAGGTTGACTACGTGTGCGAACACTGGAGCGACCGCGAT
GTGGGCATCTGGGAAATGCGCGGTGGCGATCAGCATTTTCTGCATTCGCGGCTGATGTGC
TGGGTTGCACTGGACCGGGCACTGCGCCTGGCGTTCAAGCGCTCGCTGTCGGGGCCCTTT
GAGCGCTGGACCAGGGTACGTGAAGAGATCCACAACGACATCTGGGAGAATTTCTGGAAC
GAAGACCTGGGCCACTTCGTGCAGCACAAGGGCAGCCGCAATCTGGATGCCTCAATGCTG
CTGATGCCGCTGGTACGCTTTGTCGGTGCCAATGACCCGAAGTGGCTGGCGACGCTGGAC
GCCATCGAGGCAGCACTGGTGCGTGACGGGATGGTATTCCGCTATCGCAACGATGATGAT
CACGATGACGGACTGGCAGGCGAAGAGGGCGCATTCGTTGCCTGTTCGTTCTGGTACGTC
GAATGTCTGGCCCGTGCCGGTCGGGTCGAGCAGGCGCATCTGGAGTTCGAACAATTGCTG
CGTTACGCCAACCCGCTGGGCTTGTACGCCGAAGAATTCGACGCGCATGCTCATCATCTC
GGTAATACACCGCAGGCCCTGAGCCATCTGGCGTTGATCAGCGCGGCCAGTTTTCTGGAC
CGCAAACTGGGCGGCGGGCAGGCGCTCTGGCAGCCTTGAGAGTATGCGCGAATGTGTCAT
GAATGTGAGTCAGAGGTTCATTCATGATCAGTTCGCCTGCAATGAATATCCTGCCGGCTG
TTCTTCCAGCCGGTAGTTCTGTGTAAGCGTCCCGCAATAGCTCAACCGTGGCAGATAGAC
GCCGTTGCTGTTCAAGGCCGCTCGAATGGCAACGTTGTCGTCGCACATGGCCAGCCTGCG
ACCGCCAAGCAGCCCGATGGCTTGCCCGGAGCGCATGGCACCCATCGGTGTCCAGTCGGC
GATGATCAACGCACCGTTGGGCACGACCTGTTCATAGGCGCGCACGAACTGCTCGGCAGA
GCGGTCGCGCAGGTAAGGCACCATGAAATAACGGATATCGTCGCGATAGGGCAGCTTCTC
CTTATGCTCAGGAAAATGTATGACCCCGTTTGCGTAAAGTGAATACGCCAACAGAACCAC
TGTCGGCGAGGACAATACCGAGAGATTGAGCAAGGTGCTGCGTGTCACATTGTGTGGCAA
AACCCGCCGCAGCTGAATCATGCCGATGATGCTCAGCATCGCCACGCCGGGTAGAAAAAA
GGTGAAACGGTCGGTCACGTTATAGGAAATGGCAAAAACCAGATTCAACAGCGCCGCACT
CCACAACAACCGCAGCCGACTCTCCTTGGGAAACAGCAGCAGCCCCGCCAACTGCGGCCC
TATCAGTGACAGCAGCACCAGTATGGCTGCGTTCCTTTCCTCCAGGAGTTCGTCGAAACG
CAACAGGCTACCCTCCCACTCCGGCCCCGCAATGGTCGCGGACGCACCGGTCAGGTAACG
TCGAGCAATATCCAGCAGGCCCAATCCGGTGTTCAGGTCATTGAACACCGCGACAGCCGC
CGCTGCGAAGCCGAGCATGAAGCCGGGCAGGGTGATCAAAACGCGCGCTTTATACAGGTA
CAGCAGATGCAGGTACAGCGGCAGCAGGACCACGAAGGTCAGTTGATGAGTCGAGGCCGC
CATTCCAGTCAGCACGCCAATCATGAACAGCTTTTTCAGCGGCGTCAGACGGTTACTGTC
ATTGAACTGCAGCGTATAAGCCAGCAGTACGAACAGCGTGTGCAGCAGGTAAACCTCGGC
TTTGGTCGACACCCAGAACACTCCGTGCGCCAATACCGTCGCTGCGCCAGCGAGTACGGC
CTGACGTTGCCCGGCGCCGAGGCTTTGCGCCAGTCGATAGACAATCCATGCCAACGGCAC
GAGGAGTAACGAATTCAGCAGGCTGAGCGCGCGTGAGCCGAACAGTGTGAAGAATACCGA
GTTGAGCAGTTGATAAAGCGGATGCTCCAGCGGTCCGAGCGACTGACTGAAATAATGGCC
TTCGCGGGCGTTGGCCAGAAACATGCCATTGTCCATCCATTGCACCGGCCCGCTGGAGGC
CAGAAAACTTGCGGCGATGGCGGCACCCAGCAGAAACAGGGGCATGGCAATCGAAGTGCG
CGAATCGGGTGGCATTGAACAGCTCCTCCGTGAGGTGAACAAAAGGTGTCGGGTGCCTGC
TTTACTGCCTCAAGGCTGACGTCCCGGTGGTGCAGCGTTGAATCGGGAAAGCATCACGGC
ACCGATCGCCACTGCGAACCACAGGGTCGCCAGACGTATCAGCAGTGTGGCGGCAATCGC
GTCGGCCCCAGGCATGCCCTTGAACATCAGCAGCCCGACCATCACTGCTTCGGCACTGCC
CAGGCCACCCGGCATGAAACTCAACGCTCCGGCGAGCATTGCCAGTGCATAGGTGAACAC
GGCAAACGTCAGTGGGATCTGCGCGCCCATCCAGCCAAGCATCCAGTAAAACGCTAGTGC
CTCGGCGCTCCAGGCAAGCAGACTGAGCAGGCTGGCGGTCAGCAACACTCTCCCGTGCAG
GCATTGACGGGCGGCGAGCAGGATGTCGAACAACTGCCGCCGCAGCCTGCGCAGTCGTGT
GCTCTTCTCCGTCGGCAGCGCACCTCGCATGCGCTTCAGCAAATGACCCTGAGACAGCAC
CAGCAGCCCCGCCAGAACCAGCGCCAGGCCGATAAAAATCATGGGTTGCGCCTGCGGGTA
CCACGACAGACCGAACAGCGTCAGCAGCACGATGGCCAGCAGATCGGACAGGCGTTCGCT
GAAAAATGCAGCAAAACTTTGTGGGTACGGTACGCCCAGCGGCCTGAGCAATACGCCACG
CAGTGCTTCGCCGGCCTTGCCGGGCGTGGTTGTCAGCGCGAAGCCGGCCAGGTAGATCCG
CAGGCTTTGCCGCCAGGCAAGCGGATGCCCCAGCACCTCAAGGTAAAGCTGCCAGCGTCC
GAAGCGCAGCGCGTAGTTGATTGCCGACATCAGCAAGACCAAGCCAATGCCCTGCGCCCC
GACCTTGCCGGTTGCTGCGCTGACTGCCTGCCAGCCGCCCCACAGGGAAAATCCCAGATA
GCCCAGTGCCGAGACGACGACCGACAGCAGCACCGCCCGATAGCGCCAGCCTGACAGCAG
CGGCATGTCGCTCAAAGGTCGAGCCTTTTGAATAATGGCTGTGGAATCGCGCGAATCACC
CACATNATCCATGCCCAGAAGCCCGGCGCATAAAGGCTTGTAGACCGGCGTGCGATGCCC
CTGACGATGCGCTCGGCAACAGCTGCCGGTTGCGCAACCAGCAAGGCAGGCAACGGCAGG
CCGTGGGTCATGGGCGTGTCGACAAAACCCGGCTTGATGGTCACTACGTGTACGCCGAGT
TTGAACATCCGCGCCTGCAACCCGTCGCAGAACGTCGAGACGGCAGCCTTGGCCGAACCG
TACAGGTAATTGGAAGGGCGTCCTCGATCACCAGCGACGGAGGAAAGCACTGCCAGTGTG
CCGCAGCGCTGCACTTCGAAATGCCTGGCCAGCAGGGTCAGCAAGGCAATAACCGATGCA
CCGTTGGTGATGAATTCCTGTATGGCCAGGCCTGCGTATTGCTCGCAGGCCTTCTGGTCG
GGCAGGGTGCCGTGAGCCAACAGGACGATATCGATCTGCCCCAATGCAGCCAGACAGTCG
GCCAGCATCGCCGGGTGCTCTGAAAAGTGCGTAACGTCCAGTCGGTGTGTGTCGATACGC
CCGGCACCGCGCGCCTTGAGATCGGCTGCATTGCTGTCGAGCTTCTCCATGTCGCGCGCC
ACCAGAAAAAAATCACAGCCCTGCGCGGCCCAGAGTCGGGCACAGGCGTGGGCGATGGCT
GATGTCGCGCCGATGATCAGAATTTTTTTCATGGCATCACTCGTTTCCAGAAGCGGGACA
TCAAGGAAGGGTCACGCAGGGCTTCAAGTTGCTCCCAGGCTGGATAGGCCTGGCGGAAAT
CGCTCCCGGTCATGTGTGCATCTTTTGCCGGATATAGACGTCCACCCGCTTCACGGACAA
TGGCATCCAGGCGTGGGAACAGTGTTTCGGCCAGCTCGCGCGTCTGCGAAAAATCCAGTG
CCAGCGAAGTACCCGGCATCGGGAAGGACAGCAGCCCCGGCGAAGCGATATCGCCGCAGC
GCTTGAGTACCGCAAGGAATGAACCCCGGCCCGATGCAGCAATCGCATCGAGCAGCAGTT
GCATGGCCTTGGGCGCGCAATGCTCGGGGATCACGCACTGGTATTGCTGAAACCCTTTGC
GACCATAAAGACGATTCCAGTGCCGGATGCGATCCAGCGGGTAGAAGAACGCTTCGCACG
CGCTGCGGCGGGCCTTGGCCTGTTGTGGATGGGCGTGCCAGTAGATCGAATTGAATGCAC
GCAAGGACAGATGGTTGACCAGTGAAAGCGGGGCAATGAACGGTATGCTCAGACGCTTGG
GCGCATCGACCGTTAGCGACCCGTAACGAGCGTGGTCGCCGACGATGTACACGCCACGGC
CGCTATTACTGCCTCGCGCCAGGCAATCAATCCAGGCCACGCTGTATTCGTGCTGCGCGT
CCAGCTCGTGCGACAGGGTAAAAAATTCTGCCAGATTGGCGAAGCGCACCACCGTGCTGT
TGATCTGACTGGTACGGATCGGCATCAATTGCAGCTCGACCCGACTGATAACGCCGGTCA
AGCCCAGGCCGCCGATGCTGGCAGCGAAAAACAAAGGGTTTTCCACGGCCGAACAAACCA
TCGGCGGCTCGCCATGACGGATCAATTCGAAACGCATGACATGACAGCCGAAGGTGCCGC
GTAGATGATGATTCTTGCCGTGCACGTCGTTGGCAAGTGCGCCGCCTATCGTCACAAACT
GCGTGCCCGGTGTGACCGGTAGAAACCAGCCGCGCGGGATTGCTGCCGCCAGCAGTTGTG
ACAGGGTCATGCCTGCTTCCAGTTGCACCACGCCGTTCTGCCAGTCTGCGGCGATGAAGC
GATCCAGCTTGCGCATGTCCAGTACGTGACCACTGCTTGCCAGACAACTGTCGCCGTAGC
TACGGCCGTTTCCNGATGATGCGCAAGTGTTTCCGAGATGTGCGCCGGCAAGCGATTTAC
CGCCTCACAGTCATGACCTTGCTGGGCAACCTGCGGGTAGCGCCCCCAGGAGTAGAGAGG
CGCGCTCATGCGGCGATCCAGAACACCAGCAGGAACAGAAAACCGATCCCCTGGCTGATC
CGGTCGCGGATTGCGAAAACTACCGGGTCCTCGTTCATCTGGCCGCGATGGGTGAGCATC
CAGATCCGGGTGATCCAGAACAACAGCAACGGGCAGGCCAGCCAGATCACATGCGGATGC
TGATACAGGGCAACCGTCGCGCCCTCATGGATGTAAAGCGCCAGGACCATTACCGCCAGA
TTGCCCGACGATGCACCCAGGGAGGCGATCATGTCCAGATCGCCCGGGTAGTAGCCGCGG
CCGCGTGTCTTGACGGTCACATCGCACAGCCTCGCGTCGCGCAGTTCGGCATAGCGCTTG
ACCAGCGCGAGGCTGAGAAACAGAAACATTGAAAATGCCAGAATCCAGAACGTCAGCGGC
AACTGAAACGCCGCTGCACCGGCCAGGATGCGCGTGGTGTAGAGCATCGCCAGAACAATG
ACGTCCACTGCCATGTGGCGCTTGAGGTAAAGCGAGTAGACCAGCGTCAGCAAGTAATAG
GCAGCCAGCACCGCCGCAAATTGCCATGGCAACATGATTGCCGCGCCGGCGAAGGCTGCT
GCGAGCAACAGCGGGATCACCAGTAAGCCGGATTCGATCGACAACTGACCGCTGGCGAAC
GGGCGCTCGCGTTTGCTTCGATGGTGGCGGTCATCTGCCAGATCAAGCAGGTCATTGAGC
AGGTAAACGCTTGATGCGCAGAGCCCGAAACACAAAAACGCCAGCAATCCGTCGAGCAGC
AATTGCGTGCTCTGGACTTGGTGAGCCGCGAGCAGGGGCACAAAAATCAGTGTGTTTTTC
AGCCATTGGTGGAGGCGCAACGCCTTGTACCACGCACTGCGTCGGGACGATGTGGATTTG
ATCACCTGTTCGACGTTTCCTTGTGCCCGCGCCGCGCGCTCCACACCTGCGAGCGGGCTG
GCGACGATGGCCTTGCGTGAGACTTTCCAGATGCACAGGTCGTCCCGGGAATTACCGATG
TAATCAAAGCCGCCCTCACCATAATGGCTGACCAGCAAATCGCGTTTGCGATGGGCAGAA
AGATTGGTTTTACCGTCCGAGGCCCAGACCTGATCAAACATTTGCAGGTGTGCTGCAATC
TGGTTGGCAAGGGTTTCGTGAGAGGCCGTTGCCATAACCACCCTGCGCCCGTGCTGCCGA
CTGGTCTGGATATAAGCGATGACCGCAGCATCGTAGGGCAGTAACGCAACGTCGATGTCG
GTGCCCAGAGCCAGCCCTTGCTTGAGGGGCGCCTTGCCTTGTAACAGCCAGGTAAAAATC
CTGAATACCTGTAGTGGTCGGCCGCGGATAAAAGCTACTGCGGTTTCAAACAGCAAATCT
GAACGCAGCAGCGTTCCATCGAGGTCGACAACCAGAGGTGTATCAACCTCAAGAACTCCT
CCTTGAGTGCCGGGCATGAACAGTTGCTCCTGTAAAAGTGAGCGCACTATGGAACAAGAC
CGGACAATCGCCACATCAATAAAATTAAACGATATCCATCATTCAGCCGTGCCTGTGGCG
TCAGGAAAATTAAGGATCGGGCAACTGTAATTGCATGAACGCTATTGATTCATTGATTGA
CCAAATAACGGAATCTGGTACGGAAACTGTAAAGTTAATGAGTCATTTCAGAGGGCTGAT
TAACGGCGGTAGCTCTGATTCGCGCGTTGATACAACGTGTTCGACATACGGTGCCAGAAC
GGGCGAGCCTGGATAAACATCGCGGTGACCACTTATTCAGCCTGGCGAGTCATAATGACG
CCTTTGTTGGCCGTCTGCTGGAGTCGTAATGACCCACCCCCTGTTGCGTGAGCTGATACC
GTTGGTGTCCGACCTGTCCAGAGAACTGCCGGACGAAGAGCGTTATCGGCGTCTGCTGTG
CTCGCTGCGCCACTGGCTGCCTTGCGACGCTACAGCACTGCTCAGGCTTGAAGGTGATGT
GTTGATTCCGCTGGCGGTCGACGGTCTCAGCCCGGACGCGCTCGGTCGTCGCTTCCGGGT
CAGCGAGCATCCTCGCTTCGAGGCGTTGCTTGCGAGTGACGGGCCGCTGCGCTTTGCTGC
CGATTGCGATTTACCGGACCCTTATGACGGGCTGGTCGACGGTCATGGCGCGTTGGAAGT
GCATGATTGCTTGGGCTGCGTGCTGTCTGTTCAGGGGCGGCCCTGGGGGCTTATTACCCT
GGATTCGCTGGACCCCTCCAGCTTTGGCAGCGTCGATCTGGATAACCTGCAGGCCTTCGC
CAGTCTCGCGGCGGCAACGGTCATGGCGGGCGAGCGCATCAACCAGTTGGCGCNGGGGTT
TTGAAGATCAGCGCCAGTTGGCCGAGGTCTACAAGCGCGCTGCCGGAGGGCGAGCGCCTC
GCGAGCTGATTGGCCAGAGTGCGGTTCACCAGCGTATGCAGCAGGAGATTGAACTGGTCG
GCAACAGCCCGCTGACGGTACTGGTCATGGGTGAAACCGGTGTCGGCAAGGAGTTGGTGG
CCGAGTCCATCCATCTGCACTCGCCGCGGGCACACAAGCCGCTGATCAGCCTCAACTGCG
CCGCGCTGCCTGAAATGCTGGTCGAGAGCGAATTGTTCGGGCATGTCAAAGGCGCTTTTT
CCGGGGCGGTCAATGGGCGTAGCGGCAGGTTCGAGCTGGCGGATGGCGGTACGTTGTTCC
TTGACGAGGTGGGTGAGCTGCCATTGTCGGTGCAATCCAAGCTGTTGCGTGTGCTGCAAA
GTGGTCAGTTGCAACGGGTCGGTGCTGATCAGGAACACCATGTGGATGTGCGCATCATCG
CTGCCACCAATCGTGATCTGGCCGAGGAAGTGCGCTCCGGCCGGTTTCGGGCGGATCTCT
ATCATCGATTGAGCGTCTACCCGCTGCTCGTGCCAGCACTGCGCGAGCGCGGACGGGATG
TGTTGCTGCTGGCTGGCTATTTTCTCGAGGAAAACCGTGTGCGCATGGGGCTACGTGGGC
TGCGCCTGAGCGCCGAGGCGCAGCGGCTGCTGCTCGCGCACCCCTGGCCGGGTAACGTTC
GTGAGCTGGAGCACCTGATCAGCCGGGCGGTGCTCAAGGCGCTGTCTGCCCATCCGCAAA
AGCCGCGCATCCTGACGGTCGAAGGGCCAGCGCTGGGTCTCGACGGCTCGGCGTCTGCCA
CGCCACTGCCCACGGCTGAAAAAGCCCTTTCAGCGGCTGCGCAGGGGGCAGGGCTTAAGG
CGTCGGTGGATGCTTTTCAGCGTTCTTTGATTGTTGATTGTCTTGAACGACATCAAGGCC
GTTGGGCAGAAGTGGCGCGCGATTTAGCGGTGGACAGAGCCAATCTCAATCGACTTGCCA
AGCGCCTGGGTATTCGCTGATATATCCGAATGGGGATGTTCGTTGGTCGCCGATATTGAA
AAAAGAATGAATTTCTTTGCAGTGAATGCAGTCACCTATACTTCAAGCCACTGCTGAAAA
AAGGATCAGGCTTTCAATGGCACTTCCAAAGCATTACCGCATTGATTATCTGCTTAACGG
TTCGTTCAAGAGTTTTTATATACGCACCGAGAATATGGACAACGCTGAAGCCTGGCACTG
TGCAAGTGTCGACGCGGGTCTTGCGCGCATACCGAAATACCGTTTGGAGAAAGTCGCCAA
AGTGTCCAAACCTTATGCGGAACACTTTGGTGTCACCAATGTGGAGTGGGCTCAGGCCTG
AACCCACTCCTCGGTCAGTTCACTCAACGGTGGGCTATCTGCTCCAGCGCCAGATGGCGT
GTACGTGGTCCGAACCGGCCAATGGTAATGATCACGATCAGCATGCTGCCAACGATGAAC
GCCAGTACGCCCGGTGTGCCGAAGTGGTCGAGGAAAATCCCGATCAGCAGGCTGCTGAAC
ACCGTTGACAGGCGGCTGAACGAGTAGCAAAAGCCCACGGCACGTGCGCGGATGTTGGTC
GGAAACAACTCGCCCTGATACGAGTGATAACTGAAGCTCAGCCATGCGTTGCAGAATGTG
ATCATGATCCCGCAGAAAATAAGGCCTGCCGCGCTGGTCTGGAAGGCAAACAGGCTGCCG
AAGATCATCGCTCCCAACGCTGAGCCGACGATTTGCCATTTGTTCTCGAAGCGGTTGGCA
AATTTCACGAACAGCAGCGGGCCGAGCGGGTAGGCCAGCGTGATCACGAACGCATACCCC
AGGCTGTGTGTGACACTCAGGCCCTGGCCAGAAAGCAGGGCGGGCAGCCAGTTACCGAAG
CCGAAGAAGCCAATGGCTTGGAAGACGTGAAATACGATCAGCATCAGTGCACGACGACGG
TATGGCGGTTGCCACATATCAGCGAAGCGGCCGTTGCCTGACAGCGCGACTTTCTCCGGT
TCAGGTTCATCCAGCGGCTTGCCCTGGTCTTTGATACAACGTGCTTCAATTCCGTCCATG
ATCAGTTCGGCTTCGTCGAAACGCCCCTGCTGCGCCAGCCAGCGAGGTGATTCTGGGAGT
GCTGAACGCAGCCACCAGACAAACAGCGCAAATACCGCGCTGCCAATCACCACCCAGCGC
CATCCGGAAAAGCCGAAGGGTGCCTGCGGCACCAGCCACCATGACATTAGCGCCACGCTG
GGGACTGACAGGAACTGGATGAAAAATGCGAAGGCGAACGCCGAACTGCGTATGCGTTTG
GGTACCAGTTCCGACAGGTAAGTGTCGATGGTCACCAGCTCGACGCCCAGGCCGATACCC
ACTACAAAGCGCATGCCTATCACGCCCAGAGCGGAGGTCTGCAGACCCATGATCACCGTG
GCAATGGTGTACCAGATCAGCGCGAAGGTAAAAATTGCGCGGCGACCGTAACGGTCGGCA
ATCGGGCTAACCAGACTGGCACCGAAAAACAGACCCAGAAAGGTCGCCGAGGCAAAGGCT
GCCTGATCGGAAAAGCCGAACAGGCCCTGGTTTCCCGTGGCAAAGATTCCGTCGCGAATC
AGGCCGGGGCTGATATAGGCCGTCTGAAAGAGGTCGTAAAGCTCGAAAAAACCGGCGATA
GACAGCAGGGCGACCAGTTTCCAGATAGTGGCAACCGCAGGCAGTCGATCAATTCGCGCC
GAGATATACGCTGCCCGCAGCTGTTCGCCCTTGGGTGCACCTGTGCGAGGTGATGAGTTC
ATCGATGGCCATCCTGAGTTCTTGTAGATGCCTGAATGGTACTCTTTACAATTTGTAATG
AATGGTCTTTTAATGCGGTTAATGGCCCCTAAAAGATTAATAATTGTTTAGTTGGTGCGG
TTTTTGAGTGTTTATACCGGTTAGCTCAGGCTGTACGCCGTTGAAATAGCTTGAGATTAG
CAATGCAGTGCCAGCCTCAAAGACCAGCAAGCGTCAAAACAGCAGGCATGAAGCCGCCAA
TGATGTATCAACATGTGTCGCAAAACCTTAGGATGAGGGTCTTGATTTTCTGCCTGTCGG
GTTCCCGTGACGTACAAACTGCCCACCACTGCAACAGCCCCTTTCTGCCCATCGGCGACC
ACCGACAGCGTGACCATCCCGCCGAACGCATCCTTGCTACGCAAGATGATGCTGTTCGTG
GGGCCAGGCCTGCTGGTTTCCATCGGTTACATGGACCCCGGCAACTGGGCGACGGCTATC
GAGGCCGGTTCACGCTTTGGTTATTCATTGTTGTTTGTGGTGGTGCTCGCCAGTCTGTCG
GGAATGGTCTTGCAAAACCTTTGTTCCCGACTTGGCATCGCCACCGGGCGTGATCTGGCG
CAGCTGTCTGCTGCCCGCTACAGCCGTAATGTCGCCAAAGGCCAGTGGCTGCTGGCAGAG
CTGTCGATCATCGCCACCGATCTGGCAGAGGTGCTGGGGGCGGCGTTGGCGTTTCATCTG
TTGCTGGGCGTATCGATAACCACCGGTGTAGCGCTGACCGCTTTCGATACCCTGATCGTG
CTGGCCTTGCAGGGCGCCAATTTCCGGCGTCTGGAAGCTATCGTGCTGGGGTTGATTGCA
ACCATTGCCAGTTGTTTTGCCATCGAGCTGTTTCTGATCAAGCCATTCTGGCCGGATGTG
GTGGCGGGCCTGAAACCGAGCTGGGATGTACTGAGCAGCCAGGAGCCGCTGTATATCGCC
ATCGGTATTCTGGGTGCCACGGTCATGCCGCATAACCTTTATCTGCATTCGTCGGTGGTG
CAGACCCGGGTCAATGGTGCTGACCTGGCCAGCAAGGCCACTGCCATTCGCTACGCCCGG
CTGGACACTATCGGTTCGCTGAGCCTTGCGCTGCTTATCAATGCGGCGATTCTGATCCTC
GCGGCTGCGGCGTTTCACAAGACCGGGCATACCGAAGTGGTCGAGATTCAGGACGCTTAT
CACCTGCTTGATCCATTGGTCGGCGGTGCCATTGCCAGCGTGCTGTTCGGCGTCGCCTTG
CTGGCGGCAGGGCAAAGTTCGACGTTCACGGGAACCATCGCCGGGCAGGTGGTGCTCGAA
GGCTTTCTGCAGGCCAAAATTCCTTGCTGGCAGCGGCGCTTGATTACTCGCGCACTGGCA
CTGATTCCGGCGCTGATCGGCGTGATCTGGCTGGGTGACAGTTCGGTCGGCAAGATGCTG
GTGCTCAGCCAGGTGGTGCTGAGCCTGCAACTGCCGTTTGCACTCTGGCCGCTGATTCGC
TTTACCAGTGATCCGCAGTTGATGGGGCCGTTCGTCAACAGTCGGTTGGTCAAGATTGCC
GCCTGGGGTCTGTTCGGTCTGATCTCGGCGGCCAATCTGACGCTGCTGTGGTTCTGGGTG
AGCTGAACTTGATCGCCGTAAGTCACTCTCAAACCTGACACCAATGTTCGCTGTCAGGGA
GCCGGAAATGACCACAACCGATGAAAAGGGTGCAGTGTTCGAAACCGATTTGCCGGCCCG
TCTGGACCGCTTGCCCTGGGGGCGGTTTCACACCTTACTGGTTGTGGCGCTGGGTATCAC
CTGGTTGCTCGATGGCCTGGAAGTGACCCTTGCAGGCTCGGTGGCTGGCGCCCTGAAAGC
CAGTCCGGCGCTCAACCTGACCAACAGTGACGTGGGCCTGGCGGGTGCCGCGTATATCGC
CGGTGCCGTACTCGGCGCATTATTTTTTGGCTGGCTGGCGGACCGTCTCGGGCGTCGCAA
ACTGTTCTTCATCACCTTGCTGCTGTACGTCGGTGCCACGGCCGCCACGGCGTTTTCATT
CAGTGTCTGGAGCTTTATGCTGTTCCGTTTTCTGACCGGCATGGGTATCGGTGGCGAGTA
CACCGCAATCAATTCGACGATCCAGGAATTTACCCCGGCGCGTTACCGGGGCTGGGTCGA
CCTGACCATCAATGGCACGTTCTGGCTGGGTGCTGCGCTGGGCGCGATTGGCTCGATTGT
GTTGCTCGATCCGCAATGGGTAGGTGCCGAACTGGGCTGGCGCCTGTGTTTCGGGATCGG
TGCGGTATTGGGCCTGCTGGTGCTGCTGATGCGTCTGTGGCTGGCCGNATTCACGGCCAG
GCCGCGCAGGCGAAAAAGATCGTTGAACAGATAGAGGCCGATTTGCAGCGCCAGGGCCAT
GTGCTGCCTCCCGTGCAGGGCAAACCCTTGCGCCTGCACGTGCGCGACCACACGCCGCTG
GGGGAGGTTGCCAGAACCTTGCTGGTGACGTTTCGCCAGCGATCGCTGGTTGGCCTGACG
CTGCTGACGGCGCAGGCTTTTTTCTACAATGCGATTTTCTTCACTTATGCGTTGGTATTG
ACCGACTTCTATGGCGTGCCGTCCGAGCGCGTCGGTTGGTATGTGTTGCCGCTGGCGCTG
GGTAATTTCTGCGGTCCGCTGCTGCTGGGCAGGTTGTTTGACGTGGTGGGGCGGCGTGTC
ATGATCAGCCTGACCTATGGTGTGTCAGGCGTGCTGTTGGCGATCAGTGGCTATATGTTC
GAGCAAGGTCTGCTGGACGTAACCCAGCAGGCCATTGCCTGGATGGTGATTTTCTTCTTT
GCTTCGGCAGCGGCCAGCTCGGCCTACCTGACAGTGGCCGAAACCTTTCCGCTGGAAATC
CGCGCATTGGCGATTGCAGTGTTCTACGCCTTCGGTACGGGGCTGGGCGGGATGATAGGC
CCTACGTTGTTTGGTGAGTTGATAGAAACCGGCGAACGCAGCAATGTGCTGATCGGCTAT
CTGATCGGGGCAGGGTTGATGGTGTTCGCGGCGCTGGTGCAGTCGATATGGGGCGCGGCT
GCCGAGCGCAAGTCTCTGGAGGAAGTAGCGAGGCCGCTGTCGCAGGCCGGGGAAAGGTAA
ATGGTCAGTTACCGGAACACGCCACGAAGGCCATCGACTGACGCACGCAAGCCGACGATC
CGCTCGCTGACTTCCTGCGCCTCATGCGGGCGAGAAGTACGCTCCAGGTACAAAAGATGT
CCGGCAAGATTGGCCGAGACGCGTTCAAGGTCGTCGGCGGTGCGCCTGACATAGGCCTGG
ATGTCTTTCAGTTGTTCGACTTGCACGGATGGTTCCCCTATAGGTCGCATCCGAGCGCAC
TAAATGACTAAATGAATGGGGGGCTGTGATGAACCCCCTCAATCGAATTATCGACCGCTA
CAGTAGCTTTCTTTAGCGTCGCAGGTAAATAAACAGGTAATAAATTTTTGCCCGCTGCCG
CCCAGCCTAATCGTCTTCCTGATCGTCATGTTCCGAGTAGGAATCCAGCAACTCGGCCAA
TGCCAGGGTACGGTCCAGCCCGCTGCGGCTGGACATGATTTCGGCCACTGCCTGCGTGGC
GGCAATTCTGGCAGCTTCGCGTTCGGCATCGGTGTTATTGGGCGTGGCGGCCTGCGCAGC
CTCAATAATCGATTGCTCAAAGGTATTCATGGTGCTCGCTCGTGAAATTCAAGTGCCTGT
GATACCGAGAATGACGGATTGTTTCAAGGCCGATCAATCACCTTCGTAAGGAAATTCCTC
CAAGGTCTGCATCAGTGCGACACCCTGCGGCCCTTGAAGATTGTCCAGCACCCAGCAACT
GCTGGCATTTTTAGTCAACAACAGACGAGTGGTCTGGCTGGTGACCGGCTGCTGCGGGGC
GTCTTTGTAGCCCAGGTTGTAGGTCATCTCGACCACCGCCTGCTTGTCGGAATTGGACAC
CAGCTTCCAGTCGATGGGCTTCTGCACATCGCCATCCTGCGCGTCGGTCCAGGGGTTGGC
GCTGACTGCGCACTGATCACCGTTCTGACAGGCCCAGTCTTTTTTCAGCAAGCCCAGCAA
AGGCTTGGACAGGTAATCAGCCGAGCCTTTGCCACTGAGGTAGAAGTCCTGATGCTTTTC
GTAGACCCAGCGCGCTGTATCGACCGGGGTCGCGGCGGGGCAGGCGGCCTGGGCCGTTGA
TGAAAGCAGGCAGGCGAAGGCAATGGCGACGGTTCTGGACATGGAGCAGGCTCGCAGAGA
AGGTGGCAGTGATGTTACAGGCTGGCAACACTGCATTTGTAAGGCATGCGGACAAAAAAG
CAATGGTTTTGGTTGGTGGAGGGGCTGTTTGCGACGAGCTATGCCCGCAGTGCAGCGTGC
CAATGCGTGGCATTGGCACCAGGCTCAGTTGCAATGAGCCTATATATGAAACACTAGCGC
CAGGCTTGTGCTCCATAGCGCTGTGCATACTTGTTGAACCTTACTTCTTCACCGGCACGA
TATCCATGATGTTGCCGTTGACCTTCTGAAAGCGGACGTATTTGTCATTGATCTTCACCC
ATTCGCTTTCCTTGGCTGGTGCTTCAAGGCCTTTGCTTTTCCAGTCTTTTACTTCCAGAT
CGCTGCGGCGATATTTTTCCGGCACGCGGGAACCGATTTCCAGTTCGTGCATATTGTCCT
TGGATTCGGTGACTTTCGGGTCCGCCGTCTCTGCGTGAGCGGGCAGGGTGACGGCGGAGA
AGCAGCCGAGCAAGGTCATGCAGGCGATCAACGATTTGCTATTCATGTAAAGACTCCCAG
TCTTTGGTATCAGGCGATGGCTTAATGCCTCGTAACAACTGAGACCCTCACGTTTGCAAA
TCATTCGATCGGGTTTGCCGCGCTTAGCCTTGCAGGGTCTGGGCGATGGTTGCAGAGAGC
CTGGTGGTCGGACGGCCGATCAGTGCGCTCAACTGGTGACTGTCATCGAACAGCGCGCCT
TTGGCTGCGGCCGCGTCGGAATCAGCCAGCAACTGCGCAACGAAGTCTGGCAAGCCTGCC
TGGATCAGCGCGGCTTTGAATTCGGCTTGCGGCAGGTTGACGTAAGGCAGAGTCTTGCCG
GCCTGCTTTGAAAGCTCGGCAGCGAACTCAGCAAGTGTGTAGGAATCGTCACCAGCCAGC
TCGTACACGCGACCGCTCTGATCCTCGCTGGAGGTCAGCAGCACCGCCGCAGCTTCAGCG
TAATCGAGGCGCGACGCCGAACTGATGCGGCCCTCGTCGGCACAGCCCATGACCGCGCCA
TGGCCCAGCGCGCCGGGAATGCCTGCTGTGTAGTTTTCGGTGTACCAGCCATTGCGCAGC
AGGACATAAGGCAGCCCGCTGGCGCGCAGGTAGTCTTCGGTTTCGCGGTGCTCTCTGGCC
AGGCCCAGTGCCGAGGCGTCTGCATGCAGAACACTGGTGTAAGCCAGCAGTTTGACCCCG
ATGCGTTTCGCCGCATCAACCACGGCCTTGTGCTGCGGCAGGCGCTGGCCCACTTCGCTG
GAAGAAATCAGCAGCACTTTGTCGGCACCGGCAAACGCGCTGTCCAGCGTCGACGGCTGC
GAATAGTCGGCGTGACGAACTTGAATGCCCTTTGCCGATAGGTCATTGGCCTTTTCCGGG
CTGCGGACTGCGGCAATGATCTGCCCGGCAGGTACACGAGTGAGCAGCTGTTCAATGACG
ATACGGCCAAGCTGGCCAGTGGCACCGGTGACAACGATCATGGAAGGATTCCTTGAATCA
GGTTGAAAGGAAGCGCCAGCATAGTCATGATGCTTACCTTTCGTAAGTACGTACAAAAAG
GTAAGTGCTATGAGTGAATCTGCCTCGCATCCACAGTCTGAAACGGTCGAGTCCATGCTG
GCCTTCGTTCGTCAGGGGCAGGTACTGGCCACTGACTGCCCTTCACGGATTGTGCTCAAC
CATGTTTGCAGCCGTTGGGGCGTGCTGGTGCTGGTGGTTTTGCGCGGCGGCATGCATCGT
TTCAGCGAGGTGCGGCGCAAAATTGGCGGGGTCAGCGAGAAAATGCTCGCGCAAACCCTG
CAGCACCTGGAGCAGGACGGCTTCGTCAGCCGCAAGTCACTGCCGGTAGTGCCGCCGCAT
GTTCAATACCGGCTGACCCCGATGGGCGAAGAAGTCGCCTTGCAGGTTGAAACACTCGCC
ACCTGGATCGAGACCAATCTGCCGCGCATTATGCAGGCCCGTGAAGTGTCGAATACGCTG
CAGATCACGCCCGAATGAGTCTTTTCTGACAGATTTTTCATCCTGCGATTGTCGGCTTGA
TCGCCTGCAATCAGCCGCTTCTTGGTATGGTGCGCGCCGAAATCTTTATATACACGTTTA
GTTGCGCCGTTTGCCCTTCACCGAGAAGCTGTAGAAATGCCCAATCTAATTCCCCTGAAA
GACCACGAAAAAGAGACGCGGCTGGTCAATCAGCGCCTGATTGCCTGCGCGGTGCTGGTC
GGCCTGCTGGCTGCCTGTCTGGTCGCGCGCATGTATTTCCTGCAAGTCACCGAGTTCGAC
TATCACTCGACCATTTCCGAAAACAACCGTGTTCACGTGCTGCCGATCCCGCCCGAGCGC
GGTTTGATCTTTGACCGCAATGGCGAAGTGCTCGCTGACAATCGCCCCAGTTTCAACCTG
ACCCTGACCCGTGAACGCGCCGGTGACTGGCACAAGGTGATCGATGAACTGATGACCCTG
CTGGAGTTGCCCGACGAAGACCGGATTCTGTTCGACAAGGAACTGAAACAGGTTCGTCAC
CCGTTCGAGCCCGCAACACTGCTTTATGAGCTGACCGAGGAGCAGATCGCCATACTGGCG
GTCAATCAGTACCTGCTACCGGGCGTGGATGTGGCAGCGCAGTTCGTTCGTCACTACCCG
TTGGGCGCACACTTTGCTCATTCGATTGGCTATGTCGGACGTATCAACGAAAAAGAAGCG
TCGCATCTCGACAACGAATATCGCGGCACTCAATCCATCGGCAAGACCGGTATCGAGCGC
TTCTACGAATCCGAGCTGCACGGCCACGTAGGCTACGAAGAGGTCGAAACCAACGCCCAG
GGCCGCGTGCTGCGGGTGCTGAAACATACTGACCCGGTGCCGGGCAAGAACATCACCCTA
ACGCTGGACGCGCATTTGCAGGCCGCAGCGGAAAACGCTCTGGGTGATCGACGTGGTTCG
GTGGTTGCGCTGGACCCGGAAACCGGCGAAGTGCTGGCGATGGTCAGCAAACCAAGCTTC
GACCCCAACCTGTTCGTCACCGGCATCAGCTTCAAGCAGTACGCTGCGCTGCGCGATTCC
ATTGACCGGCCGCTGTTCAACCGGGTGCTGCGTGGCCTTTACGCACCGGGCTCGACGGTC
AAGCCGGAGGTGGCGATTGCCGGTCTCGACAGCGGTGTGGTCACAGCCTCGACCAAGGTC
TTCGACCCCGGTTATTTCCAGCTGCCGGACTTCGATCACAAATACCGCAACTGGAACCAC
AGCGGCGATGGCTGGGTGGATATGGACACAGCGATCATGCGTTCCAATGACACCTACTTT
TACACTGTCGCGCACAAGCTCGGCATCGACCGCCTGCACGACTACATGACCATGTTCGGC
ATCGGTCAGAAGGTCTCGCTGGACATGTTCGAGGAATCGGCCGGGCTGATGCCGTCCCGC
GAATGGAAGCGCGCTACACGCCGCCAGGCGTGGTTCCCGGGCGAAACGGTGATTCTCGGT
ATCGGCCAGGGCTATATGCAGGTCACTCCGTTGCAACTGGCCCAGGCCACGTCACTGATT
GCCAGCAAAGGCGTCTGGCATCGGCCGCACCTGGCGATGGAAGTAGGTCATGACGTGCCG
CTTGATGAGCACCCGATGCCAAACATCGTGCTGCGCGATCCCAATGAATGGAATCAGGTC
AACACCGGCATGCAGATGGTCATGCACGACCCACGCGGCATTGCGCGCGATGCCGCCAAG
GGCGCGCAGTACCGCATCGCTGGCAAAAGCGGTACGGCGCAGGTGGTGGCGATCAAGCAG
GGTGAGCGTTACAACCGCCTGAAGACGCTGGAGCGTAACNGTAACCGTGACAACGCCTTG
TTCGTCGGCTTCGCACCGGCCGATCATCCGAAGATCGTGGTATCTGTGACCATCGAGAAC
GGCGAGGCGGGTGGTCGAGTCGCGGGCCCTGTAGTCCGGGAAATTCTCGATGCCTGGCTG
CTCGACAGCGAGGGCAAGCTCAAACCGCAATACGCAGTCCCTGCCAAGGCGCCGGGCAAC
CCGCACGCCTGAATTGTTTGCCAATGCAAACTGTCTGACCGAGCCCTGAACAGGGCTCAG
GTTTTCTGAACTGTCGAGAATTCATCGGGTCGACCACAACAGGCGTAGCAGAGCGCTGCG
CGCGTTTTACCGAATTCATTATTGCCTCGACAAGGAACCCCTAATGTCCAAGACCATCGC
CGACCATCTTGCGCAAACCCTCGCAGCGGCAGGTGTTTCCCACATCTGGGGGGTGTCCGG
TGACAGCCTCAACGGCCTGACCGACAGCCTGGAACGCACCGATTCGATTCGCTGGATGCA
CACCCGTCATGAAGAAGTCGCAGCCTTCGCCGCCGGTGCCCAGGCGGCATCCAGCGGCAA
GCTGGCGGTCTGTGCAGGCAGCTGCGGACCGGGCAACCTGCACCTGATCAATGGCCTGTA
CGACTGCCATCGCAACCGCGTGCCGGTGCTGGCGATTGCTGCGCACATTCCTTCCTCGGA
AATCGGCCTGGATTACTTTCAGGAAACCCACCCGCAGGAGCTGTTCAAGGAGTGCAGCCA
CTTCGTCGAACTGGTCAGCAACCCCGAGCAATTCCCCCGTGTGCTGGAACGTGCCATGCG
CGCGGCGATCAGCCAGAAAGGTGTTGCCGTTATCGTCTTGCCCGGCGATGTAGCGCTCAG
CGAATCCCCTGATGTAGCTGCGAAATGGATTGAGCCCACGCCGCCAGCTGTCGTCCCGGC
AGACAACGACTTGCAGTCGATGGCCGACATGCTCAACGACTCGAAAGCCGTGACCTTGCT
GTGCGGTGCAGGCTGTGCAGGTGCTCACGAGCAGATTCTTGCACTGGCCGATACGCTGGG
CGCCCCCATTGTTCATGCCTTGCGTGGCAAGCAGCACGTTGAATACGACAACCCGTTCGA
CGTCGGCATGACCGGCCTGATCGGCTTCAGCTCCGGCTATCACGCCATGCTGTCCTGCGA
CACGCTGGTGATTCTCGGCAGCAGCTTCCCCTATCGGAATTTCTACCCGGAAAAAGCCAA
CATCATCCAGATCGACCTCGACCCTACGCAGTTGGGCCGCCGCACGCCCGTGGCGCTGGG
TCTGGTTGGAGGCGTGCGGGAAACCCTTGAAGCGCTTCAGCCAAGGCTCAAGCCGCATAC
CGATCGCCGTTTCCTCGACAAGGCCCTGAAGCACTACGCCAAGGCCCGTGAAGAGCTGGA
CGAACTGGCCACGCCTACGCCAGACGGTACGCCTATTCACCCGCAATACCTCACCCGTCT
GGTCGATGAACAGGCCGACGCCGATGCAATCTTTACCGTCGATGTCGGCACGCCAACGCT
GTGGGCCGCACGCTACCTGCACATGAACGGCAAGCGCAGTCTGCTCGGCTCGTTCAACCA
CGGCTCGATGGCCAACGCTTTGCCACAAGCTCTGGGGGCCAAGGCCGAGCACCCTGAGCG
TCAGGTGGTGGCGTTGTGTGGCGATGGTGGCCTGTCGATGTTGTTGGGAGATCTGCTGAG
CATCCGCCAACTGAACCTGCCTATCAAGATGGTGGTGTTCAACAACAGCTCGCTGGGCTT
TGTCGACATGGAAATGAAAGCCAGTGGCTACGTGCCGCACGGCACCGACCTGCATGAAAC
CAACTTCGCCGGCATCGCCTTGGGCGCAGGCATTCTCGGCCTGCGCGTGGAGAACGCCGA
AGAGCTATCTGCAGCGTTGCACAAGGCGTTCGATCATCCCGGTCCGGTGCTGATCGACGT
GGTCACTGCCAAGCAGGAGCTGGGCATCCCGCCGAAAATCAAGCTGGCCCAGGCCAAGGG
CTTCAGCCTGTACATGATGCGCGCGATCATGAGCGGGCGGGGCAGTGAGGTGCTGGAGCT
GGCGAAAACCAACCTGCGTTAATCAATTATAAAAACGTATGGGTTTAATAGAAAAAAGTT
GCAACTTCTCTCTATCGAGATTGTCATCGCTGTTACAGGTGACACTCTCGGTGTTTTATA
TTTATCTTCTCATCATGATCGCCCCAGGCGGTCATTTCTTTGCGGATCCAAACTTCTCAC
GCCCTCTGCTTTATCAAGTTCGCTATTTGAATTAACAAATTCAAATAGTGGGTAAAGCTT
CCCGGAAGGCGGCCGAGACAGTGATACGGAAGCAAGACCGGCTACGGCAGGCTGATAAAC
CAATTGTCCCTGGCGACAAAAAAACGTCGACGAATACAGAACGTTACGCCCTGGATAGCC
TTTATAGAAAAGTCTGCACGTCATGAGGTCTGCAATGCTTAGAAATGCTCCTTTGAGTAT
GAAACTGCTGCTTATTTTAATATTCCCCCTATTGGGCTTCCTGGCCTTTGCAGGTTTGTT
CGTCGCTGACAAAAGCGAAAACCTCGGTGACATGAGGCGAGCAGTAACAGCCACCGCAGT
TGCACAGAAACTGAGCAACGTGGTCACTACCATCCAGCGCGAGCGCGGTGCCAGCGGCGT
GTTTCTGGGCAGCGGCGGCAAGTCCATGCAGGACAAATTGAAGACCTTCCGTCAGGAAAC
CGACAAGGCGATAAGCGAGATGCGTGCCCAGTCGACCGACGGTATTCCCGGTCCGGACAA
AGTCTACCGTGCACTGGATGACCTGACTGCGTTGCGCCTCAAGATCGATACGCTGGGGAT
CAACAACACCGAGTCCTCTACGCGCTTCACCGACGTTATCAAAACACTTGTCGGGTTCTC
CTATTCACTGGAGGCGAGTATCGAAGATCCGCAAATACTGCGTGGCCTGAGTTCGCTCAA
CCAGTTCATCGACATGAAGGAACGTGCCGGTCGCGAGCGCGTGCTGCTCGGCCAGGCATT
CAACCAGAACCGCTTTGACGCGCCCCTGTTGTCACGCTTCAGTCGTAACCTCGGAGAGTT
CTCCGGTTACCTCGAAGCGTTTCAACGCTGGTCCCCTGAAGTATTCAAGACCAAACTCAA
TGACGTCATGCAGCAGCCGGGCTCGCTGGAAGTGGCGCGCTTGCAACGCCTGGGTTTCGA
TACCCCGATGGGTGATCCGCTCAACGTCAAGCCGGAAGACTGGTTCAACCTTGCCACCGT
GCGTATCGACATGATGGCTCAGGTAGAAGCAGAGCTTGGCCAGAACGTGGTCGGCCTGGC
AACGGATGCGCGCAGCTCTGCTCAAAGCAGCCTGTATGTGGCGGTTGCTACTGTCGTCCT
GATGCTGATCGTAGTGCTGTGGCTGGCGTCGGTCATCATCCGCAACATCAAGGTCGCAGT
TGTCGATGTGAACCGCACATTGATGGCACTTTCCACCCGCGACCTGACCGCGCGGACCCG
CTATATCGGCAAGGATGAGTTTGGCGAGATCTCACGCAATCTTGACAACATGGCGCATCA
GATCAGTGAGGTTATCAGCGAAATCGGCAGCGCCACGGCGCAGGTTGCCACCGCTGCCGA
GCAGTCCTCCGCAGTGGCGTTGCAAACCAATCAGAACGTGGCGCAACAACGCCAGGGTAC
CGATCAGGTCGCTACTGCCATCAGCGAGATGAGCGCCACGGTAAAGGATGTAGCGCGCAG
CACCACCGACGCGGCCGAGATGTCGCAACGCGTCAACAACAGCACCGTGCAGGGCAAGAC
CGAAATCGACAACACCATCGGCCTGATTCAGGAACTCTCGGTGCAGGCTGAAGAGACTTC
GCGGATCATCGACGAGCTCAAGGGCGAGAGCAACTCGATCTCCTCGGTGCTCGATGTCAT
TCGTGGCGTCGCCGACCAGACCAACCTGCTGGCGCTCAACGCAGCCATCGAGGCTGCACG
TGCCGGCGAGCAGGGGCGTGGTTTTGCGGTGGTTGCCGACGAAGTACGCAATCTGGCCAA
GAAGACTCAGGACTCTACCGTCAGCATCCAGAAAATGATCGCCAACCTGCAGTCCGGCTC
GGAACGCGCAGCAGCGTCGATGCAGGAAACCCTGGGCAAGGCGCAGGAGGGGGCCAGCAA
CGTCGTACGCGCTGGCGAACTGCTGGAAGAGATCGCCGAAGGCATCGCGACCATCAGCGA
CCGCAACATCCAGGTCGCTTCGGCCGCTGAAGAGCAAAGCCTGGTGGCCGAAGAGATCCA
CCGCAACGTCGACGACATCAACTCGCTGGTCATCCAGGTGAGTGCAGGTGCCGAGCAGAC
AGCGGTCACGAGTCGTGAACTGGCCAGGCTTGCTGAGCAGCAGCAGGGGCTGGTGGGACG
GTTTAAAGTGAGCTGACGATAAGGGGTTTGTTGGGTGTTCAGAGGCCTGGGAGCGTTAGC
TCTCGGGCTTTTTTGTAGTGGTTGTCGGGCGGCAGGAATTCGAGTGGCAGTTCTTGTGCG
ACGGCTTGGCTCGGCATACTTTCGGAACTCAAAGAAAATAGCATCGTCCTGAAGGGCCCT
ACCGCGACCCCGAGGCTGAACCGCATGTGTGAGAGCCGAGCCGACCCCGCACGCTACCAG
CGTGGGTTCACCTTGCTGGAGATGCTTGCCGAATTGACCCTTATGGCCATCTGCAGCACG
GCCGTGCTGGTCGCCTTCGGCCAGAGCGTGCATTCCCTGTCGCAGGCCGAGCAGAGCGAC
CGCCTGACCGAAGCCGCCATGAGCGTGATGGATCAGGAAGCAGTAGGGCCGTTGGCTGAC
GGTATCCGCCAGGGCAGTCTGGGTGGCGGTATCAACTGGCAACTGAGCGTCGCCCGGCAA
CCGACACGTCAAGGCCAACTGCGCCTGTTTCGCCTGGACCTGACGGTAAGCGACGCCCGG
CATCAGGCGCGTTTCAGTACCTTGAGACTGCGTCCGGCGACTGATCAGGTGCACCTGTTA
ATCCCCAACGATGGCGTGTGTGCATGATGCCGCAGCGTGGCATTGCATTGCTGGTGGTGC
TTTGGGTCATGGCCTTGCTCAGCCTGCTGCTGGGGTCACTGGCCGGCTGGGTGCAACTGG
AAAATCGCTAGGCGCTGCATCTTCGCCAGCACAGCCAGGCACTGCTGGCCGCAGAGGCTG
GCGTCGAGCTGGCGGTGCAGGCCCTGGCTTACCCTGTGCAGCGCAAAAAGTGGGTCGCCG
ACGCACGTGAAATAGCCCTGACATTCGACGACACGCAGCTCTACGTCAGCCTGCACAGCG
AGAACGGCAAGCTCTACCTGAACAACGCTCAAGCGGAAGACTTTTCCCGTCTGGCAATGG
CGTGCGGCGCGAGTCAGGCGCAAGCCAGTCAAATAGCCGGTGAACTCGAAGTTCGGCGAA
NATTTCGCTTGCTTGAAGAAGTTCGGCAACTGCCGAGCATGACGCAAGCGCTGTACAGCA
GGCTGTTGCCTGAAATCACGCTGTGGAGCGGCTTCGACCGACCTGATCCGGCCTTCGCAA
GCCCGCTGATGCGCATGGCACTCAATCTGCCAACAGGAAACGCGGTGGGCGTCGATCCTG
GGGAGGTGCTGGTGATCGAGAGCCGCGCGCAGAGGGCAGAGGGGTCTATGGCGCGGCTGC
AGGTGACGGTGTTGTTGAATTCGATGGAGGGGCGAGGCAAGGCCTATACGGTGTTGTGGT
GGGAGGAGTGAGGCAGGATTGCAGCAGAGCGTCATATCTATGAACGCAGGCTAAGCAAGA
GCCTTGGCCCCAGCAATATCTGCCTGAGGCTGTGACGAGCTCAAGGGCGAGAGCAACGCC
ATTTCCTCGGTATTGGGTGTCATCCGAGGCGTCGCCGATCAGACCAACTTGCAGTTCGGC
TCCGAACGCGCTGCCGCGTCCATGCAGGAAACCCTGGGCATTGCGCAGGAGGGTGCCAGC
AACGTCGTACGCGCTGGCGAACTGCTGGAAGAAATCGCCGAAGGCATCGCGAACATCAGT
GACCGCAATATTCAGGTCGCTTCGGCCGCTGAAGAGCAAAGCCTGGTGGCCGATAGAGAT
CCACCGCAACGTTAATTACATCAACTCGCTGGTCATTCAGGTGAGTGCCGGTGCAGAGCA
GACAGCAGTCAGGAGTCGTGAACTGGCCAGGCTTGCTGAGCAGCAGCAGGGGCTGGTGGG
GCGCTTCAAGGTGAGCTGACAACAAGCCTGTTTATGTGTTGTGAAAAGACCTGGAAGCGA
ACGCCTTCAGGCCTTTTTTGTGGTTTCCGGGGATTTGCGTGCTAGGCTTTCTGGCGTAAG
CTCTCCACCGTTCTAAGGTCAGCTCTCGAAAAATACAATGTTATCTGGGATCTACGTATT
TAAGGTAATAAGATCTTTCACAAGTCGTAACCGTAACCGAGGTTAGAGGCGTTTGCATAC
CGAGTGTAAAATCTTCATGCGGTACGCCGCTTGTTAGGTAGGACGAAAACATGGGAAAAC
ACTGTGGCGTTGAGTTCCCGCTCGATCACGTGAGCACTGGATTTTTCGACGTTCTTGGCT
TGAGTCAATCAGTCTTGTCGACTTTGGTATTGGATTGCACCATGGAGGCTGGCTCCTGAA
AAGAATCGGAAGCACAGCATCAAGCTTCAATTGCTGGTTTGGGATATGTCTTCATTAGTG
CCTAGGGTAACTAAGTAAGCGCAGATGAGAGCAGACTGCCGTTGCCAGCTGTGAGTTGGC
TGGAGTGGTGGAGCGGGGTTGGTAAATTCAGGTTGGTCTGCTCGCTGCGATTTTTTCTGA
CTTTCAGAGTTCAGGGAATTTGCGGTTTCTGGCTTTTTCGTGTCTCCGAATGAGACGCAG
ATGATCGCCTGAGTGTATGTGTTTTCTGTTTGAGTTATAGGTGAAGCGCGTAAATTTTAG
TTGGTTTTTTTTATGTGTGTCAATGGAGAAAGAATTGTTACAGTTAGAGGTTTTTAGTGA
AGGCTGATTTTATTAGGGTTTTTAGGGGGGTGGAATGTTTAAGTTTATTGTTTTTGAATG
TGGTTATATTTCGGCTCTCCGGTCTTCAGTTATAGGGGTTTTTGTTTTTTCTTCTTTTTT
TTCAGTGGTGTCTGCCGCTGATACCTATAGCTATTGGTGGGAGCCTAACAGTCAATTAGG
ATTTAACGATCCCCGTAAGGTGTGTGACTACCTATACTCAGAGTATTATTGGTCGCATTT
GATTTCTAATTATAGGCCTGAGCTGAATCGTTATCGTGCCGGAGTTTACGACTGTGGATG
GAACGATGGCGTTGAGGATGGCCATTTTGGCGGTGCCCAGTTTACGACTGTAGATTGCGA
TATTGATACATCACCTGATCGCCGTACAAAAAGTTGCAGTAGTAAGGCTCAGGTGGGTAA
TCCAATAGAAATTGCCTCATGCTCAAATCCTTCTTCAGGTGTAGGCAATCCACTAAATGC
TGCCAACGGCAATAAGTATCAGGAAGAAATTGATTTTAAAAGCGGCGGGGCAAACCCTAT
CATTATTGGTCGCTCATACAATAGTTTGGATGGAGTATGGAGGCATAATTTTTCTACATC
ACTGTACCTTGGGAGTAAGACGGTAGTTTTGGTCAGCGCGGATGGTCGTGAGTCCATATT
TTTGACAGATGGTCTAGAATATAGGTCTAGCACTGATTCTGGTATATTGATCGCTCAGGC
TGATGGTTGGCTATATAGGTCTTCTGCGAATATAGAAATGTATTTTACATCTAAGGGTTA
CCTGAGTTCGGTGACTGCTCTTAATGGTGATAAGTACACCTTAACATACCTGGATCAAAA
TGCAGATCGTGTAATAGCTATTGATAATGGGGTGGGAGTGATGGTTGAATTGATTGAGGA
TCCTCTTCATCAGCTTAAAGCTCTCTCTGCTGGCCCTAAGAAAGTTGCATATCTTTATGG
CTCTCGGCGACTATTGAAGCGTGCTACGACCATGGGGAGCTTTGTCTCAGTCCGTGAGTA
TCATTATGAGGATAGTCGAAATAACAGTTTGCTAACTGGTATTACCGACGAGAGAGGCGT
TCGTTTTGCTACTTGGAGCTACGATGTTCAAGGCCGCGCTGTGTCCAGTCAGCATGGTGA
TGGCGCTGGCCTAACTCAGATCGCCTACGGTGAGGATGGAGCCAGTACGATCACGAATGA
GCTCGGCAAGCAGACCATTTATCGCTACCAAAAAATCTCCGGAGTAAAACGAATTGTTGC
TATTGAGGGAGAGCCTACCCCTGACTGCCCAGTCAGCAACTCCACTTATACTTATAACGA
CCGTGGCCTCGTGCTCACCAAAACTGATGCTAAAGGCTTGGTCACTACCTACGACTACAA
CGACCGAGGCTTGGAGGTCAGCCGTACCGAGGCCAGTGGTACCACTTTAGCGCGTACCAC
CACAACGGAATGGGACCCTGATCGCTTTCTCCCAATCAAGGTAATTGAACCCAATCGCAT
CACTGTGTATAGCTACGACAATCAAGGACGTGAGCTCACTCGGCAGAGCACCTCCCGATG
AGCACTTTCTATTTCAAGGATCTGAGCATGACCGTTTATTTCTTGCGCAAAGCCGCTGTG
GGAATTGCCTGCACCTGGCTGGCATTCTCTGTGCAAGCAAGCACCATCATTCGCACTTAT
ACAGCCCTTGGTCAGGTCGCAAGTATCGATGGTGCGCGTACTGATGTGGATGACGTCACT
CGTTACGCATACGACGCTCAAAACGTTGAATCGATACCAGCCTAAGCCTACGTGCGAAAT
GCAATTTTTTGCCAAAAAATGGTTGTTGAAAAGAGAAAGCCTGCCGCATACTTCGCGCAG
TGGATGCCCTGCTCAAAGACAGACAGCGCTATCCGTAGACAGCTAAATAAAAGTATTTTA
TGAAATGCGAGTACGCTTGAGCTGATGAGCTGATGAGCTGATGAGCTGAGCTGCGGATCG
ATAGCACAGACATCGACTAGAGAAAATCACTTTAATGTGAAGCCTGCAGGTACTTAATTT
GCTTGCAACATACTAGCTCCACAACTATGCACTATTGACCAACTTAATTAAGCATAAGCA
GAGCTGCTTTTTATTAAACTTTATTAGCGAATTAAAACTAATAACGAATTAATGCTCCAG
CTTGCAATTGATACTTATAGGAAATTTAACAATTGAGAAAAGGCACTTCATGAAAAGTAA
GAAATTTCTTTTTGAGATCACTCTAGTCTTTCTTTTCCATGCCATAAATTCTTCGGCTGT
TCAAGCAGATGTTTATAAGGCATGGAGGTCAGGCAACTTTAAAGCTTCTTTTAAAACACC
TGAACAGGTATGCGATGCTTTCTATTATGAGTTGTGGCCGCAATTGACCTCCCGATATAG
ACCGGAAAATAACGGTTATGATTCTCCAACTTCGTACTCATGTGGAATAGATACTGTGGC
CACAAATAAATTTGGCAGCGCCACGCTAATGGAACTAAGTTGCCCTGATGGCCAGTTTCC
AAATTCAACATTCAGTGGTTGCACAAGCGAATCAGCTAAAGGACGCGATGATCACTCTTT
GAGTTGCTCGACCCCATCAACTCTAGCAGGAAATCCTATTAATTTCACATATGGAAATAA
GATTCAAGATGAAACTGACTTTGAATCGAAAACCATGAAGATTTCGCGTTTCTATAATAG
CTCAGACGGTCTTTGGAGACATAATTTTTCTACCTACCTTTTTTTTTCGGATCGATCTGC
GGTTATGGTAAGAGCGGACGGTAAAGAAAATCTATTTTCGCCGAGTACTGAAGGTTACTT
TTCTGATACTGATGTCGGAATTCTAAAAAAAGAAAATGATTTATGGCGATATGACGGTTC
AAATCATCATGTGTTATTTTTTTCAGGCTCGGGCGATCTAACTAAAGTTATTGATCCGCA
AGGACTTGCTTATAGCTTGGCTTATAGCAAGCAAGGCGCTGGTCGAGAAATAGTTGTAAG
TAATGACTATGGCGAGTCGGTTGTGTTGGTAGAGAGCTCGAAGCGTCAGTTGAACTCAAT
AAAGGCTCCTAAGCAAGGCATTTCTTTTACATATGATGATAATCAAAATCTGTCCGAGCG
GCAATCTAATTTTGGGGGCATTATCTCCATTAGAAAGTATCACTACGAAGACTCTTACAA
TCCAAATTCACTTACAGGAATTACAGATGAGCGAGGTGTTCGTTTTGCCACTTGGGCTTA
TGACCGGGCAGGTAGGGCTATTTCCAGTCAACATGCAGGCAATGCGGGTGCCGTCAAGAT
ATCTTATACATCTGACTTATCCAGCGTCGTAACAAATGAGCTTGGTAAAGATACAGCTTA
CAGGTACGAAGTTATTTCCGGCGTGAAGCGATTGGCCCAAGTTAAAGGCGAGCCTACTCC
CGACTGCCCAGCTACCAACTCCTCCTACACCTATAACGACCGCGGCCTCGTACTGACCAA
AACCGATGCCAAAGGCTTGATTACCACTTATGAGTACAGCGACAGGGGCCTAGAAATCAG
CCGCACCGAGGCCAGCGGTACTACGTTGGCGCGCACCACTACAACGGAATGGGACCCTGA
TCGTTTTCTCCCGATCAAGGTAATTGAACCCAATCGCGTGACTGTGTATAGCTACGACAA
TCAAGGACGTNGGTAGTGGTGGGGGTTGCCTGCACCTGGCTGGCATTATCCGCCCACGCA
AGTACCATCAGTCGCACCTACACAGCGCTAGGGCAGGTTGCAAGTATCGACGGCGCACGT
ACTGACGTAAATGACGTCACTCGGTACGCATACGATGCTCAAGGCAACCTTACTACTGTG
ACCAACGCGCTGGGTCAGGTCTATGCGCTTGCCAGTTTTGACAGTTACGGCAATCCACAA
AGCATAACCGACCCTAACGGGGTGGTGACGACGCTCAGCTACACCCCGCAAGGTTGGCTT
GCCAGCCTGACGATTGACTCGTCGACTACCCAGTATGCCTACAACGAAGTTGGCGACTTG
CTACAAGTCACCACGGCGGATGGCAACTGGGTCAAGTACAGCTATGACGATGCCCGTCGT
CTTATCGGCGTGCGTAATCGGCTCGGTGAAAGTATCAATTACACCCTGGACCCAATGGGC
AACCGCACGGCAGAGCGGACCAAAGACGTCAATGGAACCGTGGTCCATCTTCAGCGCCGG
GTATTTGATGAGCTAGGCCGTCTGATCCGGGTAGTGGGTGCTGGTGATCAGACGCAGCGT
TATGGCTATGACCTGAACGACAATCAGTCGAGTGATACCACGCCGCGTAATCACAAAACG
CAGCAGGCGTTCGATGCTCTGAATCGAGTCAGCAAGATCGTCGATCCTCTGCAGGGCGTG
ACTGCCTTGGGTTACAACTCGGATGACAAGGTCACCAAAGTGGTTGACCCTCGTGGCGTG
ACGACGCTGTACACCTACGACAGTCTAGGAAACCGGATCAGTAGCAAAAGCCCTGATGGT
GGGACCAGCACTTACGCCTACGACGAGGCCAACAATCTCATTCGCAGCACTGATGCACGT
GGGGTTGTGACCGAGTACGCCTACGACGCGCTCAATCGCCTGACCAGCAAAAGCTATCCC
GCCACACCTGCGCTCAATATCAAGTTTCTCTACGACCAGACCGCTGATGGCAATCTCGGG
ATTGGCCACCTGACAGGGCTACAGGACAGCGCTGGTGTTCTGACGTATACCTACGACGCC
AAGGGCAATCTGGTCAGGCAGCACCGCTCGGTGGGCGTCAACAGCGGTGACTATTACGAA
ACACTGAATTACGGTTATGACGCTGCCCGTAATCTGGTGCAAATCGGCTATCCATCAAGT
ATCAACCTGACCTACACCCGCAATAGCGCGGCACAGGTAACAGGCGTCAAGCTGGCAATT
GGCAACAAGACGGCGACACTGGCAAGCAACATTTCCTACCAGCCATTCGGCCCAGTCAAT
TCGCTGACCTGGGGCAACGGTATCCTGCTGTCGAGAACCTATGACCAGGATTATCAACTG
ACCCAGCAGCAAGTCGGTAACTGGCAGACGACTTATCGTTACGACGCTGACAGCAACATT
TCCGAAACGGCCACCAGCCTGTGGGGCGCGGTCCAGTATGAATATGATGCGCTGGGCCGT
CTGACTCAGGAGCAAACCAACAGCGTCAAAAAGGCTTACAGCTTCGACGCTACAGGCAAC
AGGACGCAACGTACTACCACCAGCCTTACTACAAGCTATGCCACTGACACCCAGTCGTTA
AACTATGCCAGCGACAGCAACCGACTGATCAGCGTCAATGGCTCCACACTGCCTATGGAC
GCTGCGGGTAACCACACGCAGATCAACGGCCGTCGATTTACCTACGACAGCCAAGGCCGT
CTGAGCGAAGTCTATCAAGCAAACATCTACAAAATTGCCGACTACAAGTACAACGCATTA
GGCCAACGGATCATCAAGCGCGCCTATGCGATGGGAAGCCAAACGGTAGCTGGCACAACC
ACCTATCTGTACGACCCGAGTGGCAAGCTGATTGGACAAACGTTCTATGACGGAAACGGC
CAGAAAACCAGCGGCCAATACTGGTTCTGGCTGGACAACATGCCACTGGCACAGTTGACA
GCCAACTTCTCCGCGCTGGGCGAGGTAAGCAGCAGCAAACTGATTTACCTGCATGTCGAT
CATCTGAACACACCGAGGCTGGCGACAGACAGCACCCAGGCACTGCTGTGGCGATGGAAC
AGCGATGCGTATGGTGTCGGATCACCCGAGGAGGACGTGGACGGTGATGGCAAGGCCACA
ACCATCGCACTGCGGTTTCCGGGACAGATTTACGATGCACAAACGCAGCTGAGCTATAAC
TATTATCGGGATTACAATCCGGACACTGGGCGGTATGCGCAGAGTGATCCGATTGGGCTC
AATGGCGGGCTTAATACTTATGGGTATGTAAAAGGAAACCCTCTAAGCTTCGTGGATCCA
CTCGGGCTCGAGACAATGGTTACAGTTTGGCAGCCGGTTGGCTTTGGTTCATCGTCTTTC
GGTCATGTATCTACGAGCATCAATGGAACAACGTACTCTTGGGGGCCTGGCGGCATGACA
ACACTTCCTACATCTGAGTACCTCGAAAAAAATGGGTTCCGTGACGGGATGGCAGTTGGG
ATAGACCTAACGCCACAACAAGAACAAGATGTTAAGGTATGTCTTTCGAGTGACCAAGGA
AGTTATAATGTTACTCAAAATAATTGCGGAAGTCCTATACAAAACTGTTTGCAGAAAGTT
GGAGTTGACACTAAAAACCAACTATTGCCGGTATCACTAGGAAATAGGCTTCTCGATATG
GGGGTAGTGAAAGGCATTAAAGAATATCCCGCATCTCGCCCAGCAACCGGGAGAAGTGCG
CCATGGGCAAAGTGATTGCGAAACATTCTCTTACGGTTCTAGGTGTATTGTTTTTTTTGA
TTTTAATCTATGCGTTATTTAAAATATATCTTAGCTGGAGTCAGGGTTACTCGTGGCAGG
AGATGGATTGGCGTCAGCGAGGTAGTACATCAATAATGGATTTTCTTGATGCGAGCGAAA
TTGGAAGGCGAGAAGTTACACTGGATGGTAATGTTTGTATGGAGTATTACGCGTATAAAG
ATGGTCTTCCGATAAAAACTAGTTGTCAAAAATAGTATGTTTTATCTGGGTTATGTGGTC
AAGATGTTGTTGGCTGCAAAATGAAACTGGTATGCCCCTTTGTTGCTGCAGGATGACCAT
GAAGTAAAGTGGTGTACTCAGGACATGCGTTGGATCGTATGCAGGGGCGAGGCGTGCCCC
CGTCAGCAGTTGAAGATGCAATCCAGAATGGTAAGTCATCTTCGGGCAATACTCCAGGAA
CTACCGTCCACGTTGGTTCGAACGGCGTCACGGTAGTCACTAACAGCGGTGGTAGAGTAA
TCACCGTTATCCCTAAGTAAGGATCTAATGATGAATGAGTTTCTTGATCGCCAAGTCTCT
GTATTGCATCGTCTTGTAAGCGATTACCGTGACGGTGTGCTCAATTTAAATGGTCTTATT
CAAGTGGTTGACGGTGTTAGGGCGATAATCGATTCCGAAGAATGGGCAGAAACTGTATTT
CCGCTGATTTCTTTGATGGAAGAAATAAATGGAGTTACTCTTGATGCTGGGCGTCATTTG
ACTGTAGATGAGAAAAAATTGATAGACAGTTCGCTGATTAAACTCGATGCGATAATTTCA
CGTCTAAGTTTATTTTGATTGTCGGTTTTTATGGCTGCGCTTTACTGTGTCTGCAGATTT
AAGTGCGCTAACTGCCTTTGTGCTGGTTGTTGGTTTTGCTATAATTATTTAGTTTTTCAG
AGCGTGGATATAATAAAAAAAGGATGCATCATGGGTTTTAAGTTGTATATAAGCATTATT
TTTCTTGTCGCAGCGTCGGACGCGGCTGCAGATGAATATCAGTGGACTTTTAAAAATATA
AATTTTTTCCCGTCGGCTGAAGCAGCATGTCGAGACACTGTGTTGCGACAGCTAGAGTTT
AGTATGACTATAGTTGAGGAAAATACTATATCGATTGCTAATATTTATTACCCTGTTAAT
TATTCTGTAAAGGCTGTTGCGGGGTGCCGGTTTTCTTTTAGGATGAAGCCGGACCTTAGC
GTGCTTTATTCTACTGAAAACTATACTGTTTTTCGGGTTGGTGATGGCTGTGCTAATGGC
CTCGAATACAATCCCACAACGGGAACGTGCGGCGTAGATAAAATGCAAGGTTTGCCCGCA
AAAAATGACTGCGTGGGTAACCCTATCTTGCCTGCATCGGGTAACAAGTTCGAGTATGAA
AAAGATTATGTTCATTCATCGGGTCTGGCTTTTGGGCGATTCTACAATAGTCTGGATGGC
TCTTGGAGGCATAGTTATTCCGCTCACTTAAATATAACCAGTGAAAGTGAGTATGTAAGT
TTCGTTAGTGCGGACGGAAAAGCCATTTTCTATAAGTTGTCTGAAGGCGTGTACGTCGGT
GATTCTGGCAATGGTAGCCTGGTCAGGCTGGAGGCTGGATGGGAGTACAGGAGCCCAGCT
AATACAGTTTATCAATTTGACCTTGCAGGTCGGTTAACGTCGGTAACTGAGGCCGGTATT
ATTCAATACACGCTGGCCTACGCTGGTCGGGAGGTGAAAGTCATTGCATTAAATGGTCAA
GTATTGACGTTTACGGAGGACGCAAGACATCAGCCTTTGAGTTTCAGCTCTGAGGGAGTA
ATCATCAACTATAAGTACGATGCCAATCTTCATCTGACTGAGGTAGAGCGTGTTCAGAGT
GGAGTGACAGCGCGCAGGCATTACCATTACGAAGACCCCCGAAACGCTGGTTTGCTCAGT
GGCATCACAGACGAGCGCGGGGTCCGGTTTGCAACGTGGTCCTACGACGAGAAGGGGAGA
GCAGTCAGTAGCCAGCACAGCGATGGTGCAGGCCTCACTCAGGTTGCTTACAACACAGAC
GGCTCCAGCACGGTCACAAACGAATTGGGCAAAACCACCATTTATCATTATCAACAGATC
GGTGGCATCAAGCGTGTCATATCCGTTGAAGGCGAGCCATCTGCAAATTGCCCTGCTAGC
AACTCCACCTATACGTATGACGAGCGCGGTCTGATGCTGACCAAGACCGATGCGAAAGGC
CTGGTGACTACCTACACCTACGATGATCGCGGTCTTGAGGTCAGTCGTACCGAAGCAAGT
GGCACACCAGTCGCTCGTACCATTACAACGGAGTGGGACCCAGCGCGATTTCTACCTGTC
AAAACTGTCGATGACCAGCGGATCACTTCTTATCGTTATGATGACCAAGGGAGAGAAATC
AGTCGACAGTCTGTCGCTCGGTAGTTTTATTCTATGTGCGCGCTGTCGGGAATTTTTAGG
TTGCGAAGGGTATTTCAAGCGGGCGGCGCTCAGGTAGAGCTGATCATGAAGCTTGGCGGA
CGCAGAGCGTCCAGAACCGCACGCCAACGCGCATTGGCACGATAATCGTCGGCCCAATCA
TGACCCTCCAGTCACCATTTCACCTAACCCCCCGCCCCGCATACGATTATGTAGTGACTA
AAAATATTCACTACATACGTCGTTGACGTACCCGTTTTCCTTTTGCATTATGCAGCTGTC
TCCCCGATCGGGAGCGCTGCAAAGTGTACTGAACAGGCTCGGCAAGCCGTCGAGATGTTC
CCGGATGTAGGCTGCCCACAAGGCAGATTGATGGAGCTGAACTGGCATTTGTCGTCGATA
TGGGCGAGAAGCTGGCGAAACGTCCTCATGATGCTTGTAATGGATCGATTGCCGATCCTG
GGTCAGGTCTTTGGGTTTCGTGACTTCTTCTCTCTGCGCTGATGCCGCTGTGTAGCGGCT
CTTCATCAAGGCTACCTGCATGTCCTTGAGGGGCTGGAGCGATATTCGACCAACACTTAC
GTGTGTTGCATTGATGACGCTCTGGCGCATGAACTTGATGTATCAATTATTGAACGGTCT
ACGAGCGAAGGAGCATCAACATGAATATCAACAAGCAACCGACTATTGATGAACTGGCTC
GTCTGTTTGCAGTATGCAAAGACACGCTGGACAACCACATCGTATGGATTGCCGATTCAG
GTGAAGTCCATGTCGACGCCATGTCGCCATTCACCCAGGAAGACGAATTCCGTGACGCTC
ATCCACAGATGCGCACTGCGCTGAAGATGTTTCGCCGCGGTCAGGGTTATGTCGGCAAAA
AAGCGGCGGCCGACCGCATGTATGTGGAAAATACGCTGCAGGCGCTGAAAGGCGAATGGC
AAAAGAGCCGTCTGCAGGCACACTCTCAGGTCGCCTGAATTCAAGGTGCGATAAGTATTG
AGCCCTGAAGCCTGTTCCCGAACCTGATCGGGAACAGGCTTTTTTATTTTCAGCGCCCGA
AAGGGTAATTGCCTTATTGGTTGTACAAAGTGTTTTTGCTGGTATAGATTCCGGCCATGA
GTCAGTTATCTGGCTTCTCTCATTCCCGGCCTGCCGATGCTTTCATGGCAGCGCCTGCAC
CTGACCTACACAGAGGTTGCCGATGCGTGCGCCACGATGGCTATGGTTGGTAATNATCTC
AGCCTGTTCGGCTTTCGTGTCTACACGGCCAGGTTGCTTAGTCCCGCCAAACCCTTTGTA
GCGAGTGCGCCGCTGGCTCTTGAGCTGACTTACCATCGCGATATTGACCGCGAAGATCTG
GTCGATGCCAGTATCGATGAGATCAAGCGTATTTCCGGGTCGAAGGTGAACGATCAGCAA
CTGGCGCAATGGCGTCAGCAAATGAACCAGTCATTTGTCGATGTTAAGCCGGGCATGAAG
ATTACCGGCGTTTACCTGCCCGGCCGCGAAGCGCGTTTCTATGTCGGCGACAAACTCCAG
CATGTCGTGCCCGACAGTGAGTTCGCCAAGGCTTTCTTTTCCATCTGGCTTGACCCGAAA
ACCCGTAACCCCGAGCTGCGTGAGCAGTTGCTCGGCAGTACCGGCTCATGACCCATCAAG
GAGGGCGCATGCTGAGAAAGTGGATGTTGATGTTGTTTGCGGGGCTTGTACTGAGCGGCT
GCGGCGGTGTGCCGGTAACCCGTTACAGTCAGNGAAGAGCCCAAGCTCGATCTGCGCCAG
TACTTCACCGGGCGTGTCGAGGCCTGGGGAATGTTTCAAAAGCGCTCCGGTGAAGTCACC
AAGCGCTTTACCGTGGTGATCGACGGGCACAGTGAAGGCGAAGTGCTGGTCATGCACGAG
GCCTTCAGCTACAGCGATGGCACCAAGCAGGTCCGGGAGTGGCGCTTGCGTCCCGATGGT
CCGGGGCGCTGGAAGGGCACGGCAGGTGACGTGGTTGGCGAGGCCTATGGCGAGGTGTCA
GGCAACAGCTTCCACTGGAACTATGTGCTCAGGTTGCCGGTGGACGGCACCGAGTATGAC
GTCAGCCTGGATGACTGGATGTACCTGATCGACAAGCAGACCATGGCCAATCGTTCGTCG
ATGACCAAACTGGGCGTGGAAGTCGGGCAGATCACTTTGTTCTTTCGCAAGTCGGGCAAA
TAAACCGCGCCTCATGAGCTGAGGCGTTATCCACCAGTGCGGCTGTCAGCCGCCCGTCAT
ATTCATGAAGCGCACCACCTGCACGCCATCGTCGTGGGTGAAGTTGTGGCTCCACGGCTT
GATTTGCATCGCATCGATGATGGCTTTTTCGAGTTTCTCAGGCTGACCGGGATTGGCGCG
CAGTACCGCTTTCAAGTCCACGGAGTGCTCGTTGCCCAGGCACAGCAGCAAGCGGCCTTC
GACCGTCAGGCGCACGCGATTGCAGGTGCCGCAGAAGTTATGGCTGTGCGGTGAGATAAA
GCCAATGCGAATGCCTGGTGCTTCGGCCAGACGCCAGTAGCGCGACGGCCCCTGGGTCGA
GTCAGTGGAAGGCACTAGCGTGTAACGTTCGGCAATGCGCTCGCGAACCTGATCGCTGGA
GTAGAAGGACTCGGCACGGCTGTGCTCGCTGATGATGCCCAGCGGCATCTCTTCGATGAA
CGAGACATCCAGATTGCGATCGATGGCGAACGCCAGCAGGTCGTTGATCTCGTGATCATT
GCGACCATGCATTACCACGCAGTTGAGCTTGGTGTGCACAAAACCTGCGGCATTGGCGGC
GTCGATACCGGCAATGACCTTGTGCAGATCACCCGTGCGGGTCAGCTCGCGAAAACGTTG
CGGGTCGAGGCTGTCCAGGCTGATGTTCAAACGGGTGACGCCCGCCTTGAACAGCGGTAC
GGCCAGTTTGTCCAGTTGTGAACCGTTGGTGGTCATGCACAGTTCGCGCAGGCCGGGCAG
GGCGGCGATCTTTTCGCACAGACCCACGACGCCCGAGCGTACCAGTGGCTCACCGCCGGT
AAGACGAATTTTACGCGTACCCAGCGCCACGAAGCGCTCGGCTACCTGAAGGATTTCCTC
CAGCGACAGAATCTGTTGCCGAGGCAAAAACGTCATCTCTTCGGCCATGCAGTACACGCA
GCGGAAATCGCACCGGTCGGTGACCGACATGCGCAGATAATCGACTTTACGTGCAAAGCG
GTCCATCAGGACGGGTTCTGACATTTCACCTTCTAAATGATCGAGAGAGCTGTATTCCAG
GTTTGGAGGCCAGCGTGCTACAGGGGTTCAGCTCTTTTGCAAGGTGCAGCATTCAGGCCT
TTGCGCAGGCTGGCAAAGTGCCCAAGCCTGCTCACATATTAGCTGCACGCCTCAAGCTTT
GCACTGGCGACTATGCACCTGCTACATGGCCGCCACGCTACCGAGTCGAAATGCCGCAGT
CCAATTGCTTCTTCCAATACCCTCATCGACCTCATCTATGGCCCTTTGCCGTAGCAGGCC
TGTTAATCAGGGTTGGCGGCGGCGCTGCGCTCGTAGCGTTCCAGTAAAGGCTGGATGCTG
ATGCCGTGTACCAGAATGCTCAGCGCTACGACCGAAAGTGTCATGCCGATCACAACGTGG
CCGACATCGTGTGCCAGACCGTGTGACAACGCAAAACACAGGTAATAAAGACTGCCGATC
CCACGAATACCGAACCATCCAACCAGTGCTTTTTGTCGGACGTTGAGCAGGCGACGACTC
ACCAGCAACCAAACGCTGGCAGGACGAATCACGCAGAACAGCGCGATACCCAGACCAATC
GCGCGCCAGTCCCAGTACATCGCCAGCGCAGCGCCCAGCAGGGTGATCAGCAACACTTCC
ATCGCGCGTTCCACCAGGCTGCCGAACGCGAGCATATCCCCCATCATTACCCCGGCAGCC
AGTTGCGAGTCGCTCATGTCTTCGCCCTGCGCTACTGTGCCCTGTTCGAGGGACGCAGTC
ATATGCCCCAGGACCGGTTGCGCGACATGCTCCGATGGCAGCTCTGAGCGCGTGACACGT
ACTTCAGCCTGACGCAGCCCGAATCCGGCGGCAAAGACCGAAAGAAAACCGAAGGCTCCC
ACACCTTGCGCGACCACGTAGGCCAGGGCGATCAATGCCAGCGCCAGAAAGTCATTGGGT
GATGTGGTGCTGTCGGCGTTCTTGATGCGGAGAAAGATCATCAGATGGCCAACGCCGCGG
CCCATGCCGTAACCAATCAACAAACCGGCCGGAACCGCCCAGATCAGGTCCTTGATCAGC
CATCCCTGGACCCAGTCGCTCATTGCGCCCCCGGAACTCAGGTACAGCAAGGCAAAGATC
ACGAACGGAAACGCCGTCCCGTCGTTGAGGCCCGCTTCGCCGGACAGACCAAACCGCAGG
CGATCCTGGTCCTGGGCGTTGTTCACCTGGACCATCCCGGCCAGTACAGGGTCGGTCGGC
GACAGCATGGCACCGAGCAACAACGACACGCCCCAGTCCAGGCCGATGATGTTGTGCCCC
GCGACCGTCACGCCAGCAATGGTCGCCAGCATCACTGGCCCGGCCAGCCAGTAGGCAGAG
TGCCAGGCCTTGCCGCGCAGCGGCAGGCGCAACTTGATGCCCGTACCGAACAGGGAAAAC
AGTACCGCCACCTCGGTCAGGCGCTCCAGCCATTCGTAGGATTTTTCGAAATCCAGATTG
ACGATATCCAGGCCCATCGGCCCGATGCCAAAGCCGAATCCCAGGCATACCGCTGACGTG
GTCACCGGCATCCAGCGCAGGTACGAGGACGTGAGCGCCAATAGCATCAAGAGCACGCCA
AGCACGCTCATGCAGACAATAAAACTCATAAAGAAAGAACCACCGTTAAATNGCGCCTCA
AGAAGAGGGCGTAACGGTGGGACTCTCTTGTGCGGTAATAAGTTGAAATAATTTGCCGGG
CGGTGATCAGCCGGTGTTTGCCTGTAAACGGCACGGCCTTTTGACCTTGCCGCTTGCGAC
TAGCGCTCGATACTGCGGCTCCAGCGTGCGTTCCACTCGGGGCGGATCTGGTTGACTTGA
TCCCAGTCGATGGTTACCGCTGTTTCCAGGTACTTTTCCATGGCCTCGACTTGCGCGCGC
GTCTTCTCGGAGGTCGGTGTTTTCGGATTTGACGGGATCTGATCGCCGAATTCCAACGCA
GGTGCCTGTGCTTCCGGTGTCAGCAGGTAGGCCGCCAGCTTCTGGGCCAGCTCTGGCTGG
TTGTTATTGGCGATTGCACATTCAGCCACGTTCAACACCACGCCGCCTTCCTTGGGCGAG
GCGTATTCCACCGGCACGCCCTTGATCTTCAAGGCGGTCACTTGCGTCGGCGTCAGCGGG
AACAGCGCGGCTTCGTCGGTCTGTACCATTTCCGAGATCTTCGCCGAACTGGCGATGTAT
TCCAGCACGTTCGGTCCAATGGTCTTCGGCCAGGCCTTGAAGCCTGGCTCGACGTCTTTC
TCGCTGCCGCCCTGGATACGGTTGAACATCAGAAAGCCATGCAGGCCGAAGGTCGAGGAG
GCCAGTGACTGGAACACCACCTTGTCCTTGAAACGTTTGTCGGCCAGGTCCATCCATGAG
GTGGGCGCGCTCCAGCCCTTTTCCTTGAACATCCGCGTGTTGTAGGCCAGGCCGGTCACA
CCCAGGCTGACGGCCGCTGCCTGTTCCTTGATTTTTGCCTTGGCAGGCAGGTCAGCCAGG
CTGGCGCTGGGCTGCAGGGTGTCGCACAGGCCCATGGAAATGGCTCGGTACATGATGCCG
TCATCGAGGAAGATGACATGCATCTGCGGGTTGTCTTTACTCGCCTGCACCTTGGCGAGG
ATGTCGGCCGAGGTGCCGGGCACGATCACCACCTTGACGTTGTTGGCCTTCTCGAAAGCG
GGCAGCACCTGATCGGCATACAGGCGCTCCATGGTTCCGCCGTTCATGCCCAGGTACAGC
GTGGTTTCGGCCTGGGCAGGCAACGACACGAGTGCGGCAGCCAAGGGCAGGCATGACAGG
CTGGTGAGGGCGAGACGTTTGGTGCTTTTCATAAGGACGACCTTCCTCTGTGCAATGGGA
TGACGTTCGTAGCGGGTTCTATCGCAGTGGGTTGGGTAGCTGCCTGGCGGAAGCGGCCGA
TGGAAAAAGCCTCGAGCGAGATCGTTGAGGCACCGCCGCAGACCCATTCGGCCNGCGCTT
CGCCCGCGGCCGGGCCGATCTGAAAGCCTGCCCCGGCAAAGCCGAAGCCGTGCAGCAGGC
CTGGTCTTGTCAGGCTCGGGCCCAACACCGGTTCGCGATCAGGCAGGTAGCCTTCAGTGC
CGCTCCAGGTGCGAATGGCCTGGGCCCCGGCCAATGGCGGGTAGAGTTCGACGGCGTTGC
GCAGGATGTCGAGCACTGCCGCCTGTCCTGGTCTGGCGTGNTGCCGGGCCGAGGGCAAAG
CCTTGTCCGCCGCCCAGCACGCAATTGCCGCGTGCCACCTGCCGGGCATAGATGCCGCCG
CCTTCGACACCGGTGCTGACGTCCATGAACATTGGCAGTGGTTCTGTCACCAGCATCGCC
GGANTGCCCCGAATACATCGGCACCGGTTCGTTGAATTGTGCCGCCAGCGCTCCTGCCCA
GGCGCCAGCGCAATTCAGTAGCCAGGGGGCTCGCAGTGTCAGGCCGCTGGCGGTCGTNAC
TGACTTCGCTGACCGGCGCCTGCTCGAATACCTGAGCGCCCGCCCGGCGAGCTGCGCGGG
CAAAGGCGGGCGATACCAGACGCGGATTGGCGTGCCCGTCGTCGGCGCATAGCGATGCAC
CGACGGCGACATCGCCCGCCCAAGGGTAACGGGCGCGCAGTTGCTCTCGATCCAGCAGTT
GCAAATCCAGCCCGAACCCCTGGCTGGCTTCGGCGTAGCTGCGTAGCGCATCCATGTCCT
GCTCGCTGCGCGCCAGTTTGAGGTGGCCGGAGCGCTGGTATTCGCCGTCGATACCGATCA
GATCGCACANNNNNNNNNNNNNNNNNNNNNNNNNNNNNNNNNNNNNNNNNNNNNNNNNNN
NNNNNNNNNNNNNNNNNNNNNNNNNNNNNNGGCCGCTCCAGATCTGATGCGCCCGTTGCG
ACAAGGGCAGTTGCGACAAGGGCCTGCCCTGACGGCGTACGCCGCNCATAATTGACGCCG
CTGGAGTGCGAGCCGCAAAAGTCGCGCTCCAGCAAGGCGACACGCTTGCCCTTCAGTGCA
AGCGCCAAGGCTGCCGACGAGCCGACGATGCCGCCGCCGNTAACAATCGCATCGCTTTCA
ATCAGCGTGCTCATGGTTGTGTCTCCGCTGATTGTTTGTCCACGGGCAGCATCTCCAGGC
CGAACGGCAGTGGCTTGATCGGTGCCTGGCCGCGTAGACGGNNNNNNNNNNNNNNNNNNN
NNNNNNNNNNNNNNNNNNNNNNNNNNNNNNNNNNNNNGACAGCGGCCCATACCCACCCGA
CACATGGCCTTGACCCGGTTGATCTCCCAATGGCCGTCCTGCACGGTGGTACGAATATCG
CCCGCAGAGACCTCTTCACAGCGGCACACAAGCGTGTCATCCGCTACATTGGCAGCCCAG
TCTTCGGGGAACGGAAACGCGGTTTCCAGCCCGTGGCGGAAGCTTTCGATGCGTTGCAGT
GCGGTTTGCAGGTCACTGATACGCACGGCGTCGACGGTGACACCGCTGTCTTGCAGCAGC
CCGAGCGCGGCCAGTTCTCCGGCCATTTCCGCCGCGTCTGCGCCCATGATTCCAGCACCG
TCGCCTGCCAGATACACGTCTGGCACGCTGCTGCGCCCACAGTCATCGCGAATGGGCAGC
CACGCTCGGTTAAGCGGGCTCCAACCGAATTCACAGCCGAGCAGGTCGGCCAGTTGTGTC
TCGCTGCGCAGCGCATGGGCAAAGGCTACTGCGTCGCAGGCCAGGTGGCCTGATTGGCCG
TTGCGTTGCCAGTGAATGCCGTCTACGCGTTTGTCACCGTTGATGCGTGTGAGGTATGCG
CCCTGGTGCACGGGAATGCCATGCGCACTCAGCCACGCGCGGTAATACAGGCCCTTGGCA
AGGGTTGCCGGTTGGCCGAGCAGCGCAGGCAGCGCCTTGCATTGGGCTGAAAACGGCGCG
CTGTCGAGCACCGCCAGCACGTTCGCGCCAGCCTTGGCATATTGATAGGCGACCAGATAC
AGCAAGGGGCCGCTGCCGNAAAACACCACGCGTTCGCCAATCGCACAACCCTGATATTTA
AGTGCGATCTGCGCTGCACCCAGGCTATACACGCCGGGCAGTGTCCAGCCGGGCACTGGC
AGAATGCGGTCGGTGGCACCTGTGGCGACAATCAGTCGGGTGAAATCCAGGGTTGCGACT
GTTCCGTTGTGCAGGGTATCGAGTTGATTGCCTTCGACGTTCCACACCAGCGTCTGCGGT
CGGTAGTCGATCTGTGTTGTCAGTGCATCGAGCGCCTGATGCAGCGCAACGGCCCTGCCG
CTTTCAAAGCCGTAAAGCGCCTTGGCCGAACGCTGGAAATTCTCTGGCTGGCGACGATAG
ATCTGCCCGCCGCCGCGCAGACCTTCGTCGATCAGGCAGGCTTTGACACCGTGCTCCAGC
AGCGTCTGGGCAGCGCGAATCCCGGCTGGGCCGGCGCCGATAATGGCAACGCGGTCTTTG
CTCATGGCCGCCGCCCCGGTTCACGAATAATCGCCTGGCCAGCTTCCAGCAGCGTCGAAC
AGGCACGCACTCGCTGGCCGTTGCCGGGTCNAGAACCCGGCGCGCGGCTCGGCACTGAAG
TCACTGCCGCGCAGGTGCTCACTGGCGGTCAATACCGCAGTCAGCACGGTGTCGCCCAAC
AGACCATTGGCCGGTTGCCCATCGAGGGTGAAGGGCAGAACGGGGCGATCATGTTCAGCC
AGTCGTTTCAGCAATGCCATAACGTGAAAGCTCCGGATCAGTGTTTGCCGACCAGCACCC
GATCCAGCCCATAGACCCGGTCGAGNCAATGGATTCGGTGGCGTAAACGTACATGCGCAC
CGGCAGCGTCTGGGTAGCAGGCGAGGTGACGAAGATCGACAGCGTGACTTCATCGAAACT
GTTGATGAACGCCAGCAGCCAGCCGCCTGCCACGCCGGGCAGGATCATCGGCAGGGTGAT
CTGCCGAAACAGGGTCAAACGGTTGGCCCCCAATGACTCGGCGGCGTGTTCGGCGCTGCG
GTCGATACCGATCGCCGCCGCCAGCACCAGACGCAGTACGTAAGGCGTGATGACCAGCAC
GTGGGCGAAGATCAGCCAGGTGAAGCTGCCGTTTACGCCCATCAGCGCAAACAGGCGCAG
CATCGCCACCCCCAGCACCAGGTGCGGAATGATGATCGGCGAAAGAAACAGCGCATTGAA
AAAGTTGCGGCCCGGAAATGTATGCCGGGTGATCGCCAGCGCAGCAGGCACCGCGATCAA
CGTCGCCAGCGTTGCGGACACAAACGCCAGAATCAGGCTGTTGTAGAACGAGTCGATAAA
GTCGGCGCGTTCGAACACCGCCTTGAACCAGCGCAGCGAGAAGTCGGTAGTGGGCAGGCT
AAGGGTGTTTTCCGGGGTAAACGCCACCAGGCACACCACCACCAGCGGGGCCATCATGAA
GATCACTACCAGCGCATGAAACGACAGGGCCAAAGGACCGTTCTTGGACATGGATCATTC
CCCCAGAGTTTTTTTGTAACGGCCTTCGATCAGGCGGTTCCAGGACAGCATGACCAGCAG
GTTGACCAGCAGCAGCGCCACCGCCAGGGTCGCGCCCATCGGCCAGTTGAGCTCCGAGAG
GTACTGGTCGTAGATCACCGTGGCGACCATCTTCAAACGTCGACCACCGAGCAGGCCGGG
AATGGCAAACGAACTGGCGGCCAGGCCAAAGACAATCAGTGAGCCGGACAGCACGCCCGG
CATGACCTGTGGCAGGACGATCAGGCGCATGACTTTCGCCTGACTGGCACCCAGCGACAG
CGCGGCCTGTTCGGCGGTGGGGTCGAGCTTTTGCAACGAGGTCCAGACCGGAATGATCAT
GAACGGCAACATGACGTGGACCAGCGCGATGATCACGGCAAACGGGGTGTACAGCAGTTT
CACCGGGCGACCGCCCATGAACTGGATAGCCTGGTTGATCAGACCGTCCGCCCCCAACAG
AAGGCTCCAGCCGAAGGCCCGGACCACCACCGAGATCAGCAGCGGCGTGAGGATCAGAAT
CAGGAAGATAGAGCGCCACGGTGTGCCCATGCGGCTCAGAATGTAGGCCTCCGGCACACC
GATCAGCACGCAGAGCAACGTCACCAGCGCGCTGATCCAGAAGGTGCGCAGGAAGATTTC
ATAGAAATACGAATCGGTGACCACGGCCGTGTAATTGGCCAGCGTATAGCTGTCGCTTTT
CACCCCGACCTGATAGTCGAACACGTTGAATGACAGCAGCAGCGTCAGGCCCAGCGGCAG
CACCAGCAAGCCGANAGTGCCGGAGCTGACAGCCAATAACCGCGGCCACCCTGACGCATT
TCGCTCATCAGGCTCATGCGCGCACCTCGTCGGCGTCCAGTACGCGCAGCAATTCGGCTG
GCCAATCGATGCCGACCGCAGCACCTTGTTCCAGCGGTGCCTGGCCGTCGTTGCGACGCA
CTACGGTTATTTCGCCGATGCCGGTCTGAATGCGATACAGCCACTGGCTGCCGAGAAAGT
AACGCGTGACGATACGCCCCGACAGCCGTCCGCAGCCGGGGTCCACCAGATCAATTTTCT
CTGGACGCAGGCTGAGTGTCAGCGTGCCATCGCCGGGTAGCAGACGGATCTGCGGGTTGC
CGCTGCTGTCCGGGTCGCCCTGCAACATATTGGCTTTGCCGACAAACCCCGAGATAAAGC
GCGTGCGCGGGTGTTCGTAGAGCGTGTAGGGCTCGTCGATCTGCGTGATCCGTCCGGCCT
GCATCACCACCACCCGATCACTGATCGACAGGGCTTCAGCCTGATCGTGGGTAACCATCA
GTGTGGTGATGCCCACTTCATTCTGAATACGGCGAATTTCGAACTGCATCTCTTCGCGCA
GGTTGGCGTCCAGGTTGGACAGCGGTTCATCCAGAAGCAGCACCGGCGGCTCGATCACCA
GTGCTCTGGCCAGCGCGACCCGCTGCCGTTGCCCGCCAGACAACTCGCGCGGGTAGCGCT
CGGCATGCTGGCCGAGACGAACCAGTTCCAGCACCCGTGTGACACGCTGTTGCAACTCGG
CAGCAGGCACCTTGCGCATGCGCAGGCCAAACGCAACGTTGTTGGCCACGGTCATGTGCG
GAAACAATGCATAGCTCTGAAATACAACGCCCAGACCCCGACTGCTGGGCTTGGCGTGGG
TAATGTCGCGGCCGTCGAGCACGATGCGCCCGTCACTGACTTCAACGAAGCCGGCGATCA
TTTGCAGAGTGGTGGTTTTTTCGCNAGGGCCGAGCAGTGAAACGAATTCGCCCTTGTCGA
CGGCCAGGTTCGTGGCGACCACAGCGTCTATGGAACCGTAGCGTTTGGAGAGACCTTCGA
GCTGCAGAAATGCCATGCCTGCTTCCACCTGTGTGCATGCGCGCCGAGGCACGCGTTTGT
CATGGGCAGATGCGAAATGAAGTCATGCAGTTCTGTGGACGTTGGTGCTCGCTCTGAGTC
GGCTACCGATGATTGTTCAAATCGCCCCTGTGGACTGAGAGTAGGGCGAAGGCTAGGATG
GGCTCAACAAGCAATTTCACTGAATAACATCTTTCTTCGAATTAATTCTTTTAGTGGAAA
AATAGCGAGCTATATTCATGAATAATTCCACTGATCGGAATACTGAGTCTGCGCAAGTGG
GCGTCGGCGCGGTGTCGCGTCTGTTCGCCGTATTGCGTTGCCTGGGCGATTGCGACGAGG
GCGGCGAGCGGGTCACACAACTCGCCCAGCGTGTCGGGCTCTCGCAACCCACCACGCACC
GCTTGCTGCGCAGTCTGATGGATGAGGGCATGGTCGAGCAGGACCTGCTCAGCAAGCGCT
ATCGGTTGAGCATCGAATTCTTTGCGCTGGCCGCCAAGGCGGGCAACACCGGCAATCTGC
GCGACGTGGTACGCCCCAGTCTGTTACGCCTGTCTGCATCGCTGGGCGACTCGCTGTTTC
TGCTGGCACGCAGTGGCTTTGACGCGATCTGTCTGGACCGCAGTGAGGGCCCGTACCCGA
TTCGCACGTTCACCGGCGACATTGGTGGCCGTGTTGCGTTGGGCGTGGGGCAGGGCAGCT
TGGCGATTCTCGCGTTTCTCCCCGAGGACGAGCGGGAAACGGTGATTGCCTACAACCTGC
CACGGCTCAAGGATTTTCACCTGTACGACGAGGTGTTTCTGCGTTCAGAGGTCGAAAACG
TGCGCCGCCTCGGCTACGCCGGGCGCAACACCGGCGCGCTACCGGGCATGGCCGGGCTGG
CCGTGCCGATCCTGGACCGCAGCGGCCGGGCAGTGGCAGCGCTCAGCGTGGCAACTATCT
CCGACCGCTTGGGGCCTGATCGCCTGATGACCGTGGTAGAACTGCTCAAGCGTGAAGCCA
CGGCCATCAGTGCCAGAATCAATCCCTTCGATCCTTCGCTGCGACGGCCCAGCCAGGTAT
TTGGGCAGGCGGAGTAAAGGAGAGGTCCGTCTCAGATTGAAAACTTCGACACCATACGGT
TGAGATCCACAGCCAGGCGAGACAGCTCCTGGCTGGCAGTGGAGGTCTGGCTGGGAGCCG
AANAGCTCTGCGCCGACAGATCGCGAATGCTCACCAGGTTCTCGTCGACCGACCGCGCAA
CATGCGCTTGCTGTTCAGAGGCTGTCGCAATCATCAGGTTGCGTTCATTGATATGACTGA
TCGACGCGGTGATGTCCTTGATCGCAATCCCGGCCTGCTGGGCGATCAGCAAGGTGGCGT
CGGTTTCCGCATTGCTCTGCTTCATCGACTGGACGGCTTCATTGGAGTTCTTCTGAATAC
CCTGGATCATCTGTTCTATTTCCTGGGTAGACGTCTGCGTGCGATGTGCCAACGCCCTGA
CCTCATCGGCAACCACCGCAAACCCACGGCCCTGTTCGCCAGCCCGCGCCGCTTCGATGG
CGGCGTTGAGCGCCAGCAGGTTGGTCTGTTCGGCGATGGCGCGAATCACGTCCACAACCT
TGGCGATGCTTTGAGCCTGATTGGCGAGGCCTTCTACTTCTGTGCCGGTTCTGTCCACGG
TGTGACTGAGCTTTTCCAGCGCAGTGATGGTCTGGCCGACGCAATCCTGGCCAGTCTGCG
CGGATTTTTCACAGGCCTGGGTAGAGGAAGAGGCCGCAACAGCGTTGCGTGCGACCTCTT
CGATGGCGGCTGTCATCTGGTTGACCGCCNCTGGGTCTGACGCTGCATGCCCTGTGTGGA
ATCCTGTGTGATCGAGCTCATTTCTTCGGCGGCCGAGGCGAGCAGGCCTGAGGCATCGGA
AATATGCTGAATGGTGCCCTTGAGGTTAGAGAGCATCGCTGCGCTGGCTTTTTGCAGTTC
GGTCAGCTCGTCTGCCCCGTTGATTTCGACAGTCGTGCGCAGATCACCTTCGGCGATCCG
TCGTGTGGAGTCGAGTAGCGCCTTGACCGGCTTTGCAATGCTGCGCGTAAATAAGGTGGC
AACAATCAACGTAATGATGATGGCGAGAATAATCAGCGTCATGGTCACGGTCAGCCCGCT
CTGATAATTCCTGTTAGCCACCAACCCCGATTGTTCGGCTCCTTTGATATTGACTTCGAT
CAGTTTTTCTATCGATGCTTGTAACGCCTTGGCTTGCGGGCTCGTCACATCGCGAATGAA
TGCGAATAATTCGCTATCGGACTTGTTCTTGCTAAGTTCAACCAGTTCATCGATTTTGGC
GATGTAAGCCGACGCATCAGCCTTCACTTTTCGATAGGCTTCCTCTTCTTCCGGGCTTGA
TACCAGAGGGCCGTAAGTGTCAGCTTCTTGCAGTAACGAATTTTTCAATCCAGTCAGCTT
GTTCATGGACTCGGAAGACCGTCTGTCGTCATCCATCACGAAGCGTCGAGCATCAAGGCG
ATACAGCAGGCCTGCGGTATTAATGCGGCCTGCCTGCCTCACGCTGGGCAGCCAGTCATT
CTGTAACCGCTCGGCGGACTGGTGGAGCCCTTCCATTTTGAACAGTGCGTTGATGCCCAG
GCCAGCGAGCAGCAAGCAAATAAAGCCAAAGCTGACAAACGCCCTGAGGTTCAATCCGAT
ATTTCTTATTGGCATTATGGATCCCCTTTGTGTCACCACTTCATGGCGGGGGCCATCATT
ACAAATGATGGTGACTTGATATCACTCTAGTGCTGTGGCCTGGAAAAAACTACTGTCTGA
CACAAAAAGTTTATTGGTCATTCAGGAAGTGTTAAACAAACAAAAAGTTGGAAAATAGTC
AGACTTTTAATGGCGAGGACTGTTTTTGAATGTGAAAAGTTTGTAAACGCATTTCCCGTA
ACGTTACTTGTTCCATTGACGGTAGCCAGCGATACTCGCGCGTCGCTGGCTAAATTCTTT
AGGGTTTACGCCCACCCTGTCCGACTCAAGCCTTCAGCCTTGAACACCAAAGCCTTCAGG
CCGCCATCGACCCGCGCATCCGGGAATTCCGGCGGGTTCTCCAGGCGTTGTTCGAAGCGC
AGGCACGGTGCCTCGATTGCCGTGTGCTGGATCAGAAAGTCCGGCCCCAGCGCCGGATCG
TTCATGCATGCCAGCACCGAACCGTCTTCATCCAGCAACTCTGGCAGACGGCGCAGGACT
CGCTGGTAGTCCTTGTCGAGCATGAAGCTGCCTTTCTGGAAAGACGGCGGGTCAATGATG
ATCAGGTCGTAAGGGCCGGAGCGGGTGACTTTGGCCCATGACTTGAACAGGTCATGCCCG
AGAAAGGTCACCCGGCCCAGGTCCTGATCATTGAGCCGGTGATTCTCACGACCGCGATTC
AATGCCGCGCGGGCCATGTCCAGGTTCACTACATGGTCTGCACCACCGGCAAGGGCGGCG
ACCGAGAAGCCGCAGGTGTAGGCGAACAGGTTCAGGATGCGCTTGCCCTTTGCCTGGGCC
TGCACCCATTCGCGGCCATAGCGCATGTCCAGAAACAGACCGCTGTTCTGCTTCTTGCCG
AAATCGACTTTATAACGCAGGCCATTTTCGGTGATCACCCATTCATCGACCACCTCGCCG
GTCAGCCATTGCGTAGTGCTTTGCGGCAGATAGCGGTGTTGCAACAACAGGGTATGGGCC
TGACTTTGTTGCCACTGCGGCGTTTCGATCAACTCGTTCAACAGCTGCGTCAGAGCTGCC
AGTTCGGGCTCAAGAGGCTCTTTGAACAGCGAGACCAGCACCACGCCCTGCATCCAGTCG
ACGGTAATGTGCTCCAGCCCCGGCCATACGCGACCACGGCCATGAAACAGGCGGCGGGTT
TCAGTCGGAACGTTGTTCAGGGCGGCGAGTAGATGCTGTTGCAGGATGGCGAGTGCTTCA
GGGGTCATGACGAAGGTCGGTTATGAAAGGCGGCGTATGGTAAACGTATTTCAGCAGATG
GGAATCGCAGGGTTCAGCGAGGCATGTATTGACGTTGCCAGCGATGCGGGATTTTCAATG
AAACCAGCCCCAGCAATGCCGACAGGCTGCCGCTGATCAACAGGGCATTGAGCCCCAGGC
GTTGTTCAAGCAGTGCGCCGATGACCGCCCCGATGAACATGCCAACCCACGGCACCAGTT
GCACGCGCCAGCCATCTCGGCGCTCGCCCAGTATCCAGCGGCCCAAGCCACGCCCGAAAC
GCGACAGCGCGCCGGTTACATAGGTCAGGCCGACCGGCAGCCCGTTGACCTGTTCCACGG
CGGCGTTGAGCATACCCATCGCCAGAATGGCCCAGATCAGTGCGAGCATATTGCTTTCCA
GCGGCCATGCGGCTGCGGCGCACAGCAGCGTGGCGATCCCCAGCAGCAGGGGCAGGGGGG
GTCGGGNCAACGACGACGCCCAGCGCATTGCCGGCAATAAAGGCGAAGATGGCGAGTGCC
AGGCGAAGGGTCACGCTCAGGTCGCCGGCACTGATCGCGACGGCAAGCCGGGTGGTGTTG
CCACTCATGAACGAAACGAAGTCGCCGGTCGCCATGAAACCGATGGCATCGGTCATGCCC
GCCAGAACCGAAAGGCTCGCCACCAGGCACATGCCGACCCGGCCACGCCATTTCTGCATG
TTCAGGTGCCTGGGGCTGGCGCTGATTCTGGCGGGCTGTGGCAGCATCGAAGGCCCTCTG
GACCAATGGAAGCGCGTTTGATCGCTGGTTCAGCGGTTCATAGCGGCTTGGCGCGTACTA
TTCGCTTGGCCCTGACCTCATCGGCATAGGCCTTGAGCTGATCGGCATCGCTGTAAAGGC
GGTTGACCATCTGCAGTACTGCCGTAACGTCGACATCTTTCATTTGCGAGGCGAGTTTGA
GAATTTCTTCCGCCGTGTTTTCCAGATTGGTTGCTGTCCCTTTCAGGTGCCGCTTCAGCT
CCTGAGTCGACTTATTGAGCGCCATACGTGTTCCTGTGCCAAGACCTTGAATTCCATACC
CGGAGCATGGCTTTTTCCGCGATAACAAGCAATCAGGCTTATGCCTGTCAGCCAAGGTCA
TCGGCCGATTCAAGGCGATCTGCAAGGCAGCCGGCTCAATCGTCGCGGGTCAGCACTTCC
AGCAGCTCTATTTCAAACGTCAGGTCGGCACCCGGTTTGATGTGCGCGCCCATCGTTCTG
TCGCCATAGGCCAGGTGGGCAGGCACGAACAGTTTGCGTTTGCCGCCCACCTTCATGCCC
ATAAGGCCCTGATCCCAGCCCTTGATAACGCGTCCGGTGCCGATCACGCACTGAAACGGC
TTGCCACGCTGGTGAGAGGAATCAAAGACAGTGCCGTCTTCGAGGGTTCCGGTGTAATGC
GTGGTGATCAGCGCACCTTTGACCGCTTCCTTGCCTTCGCCGGGATGCAGGTCGGTAATC
TGTAATTCTTTGCTCATTACAAGGCTTCCGTTTTTAGCGCGCTCAATGAATGCCGAGAGC
GTGCATTTTCGCAGCGCTTTCTCGCAGAAAAGCATGCCTGTGACAAGCGGGCGAAACGAA
AACGGGGAAGCTTTCGCTTCCCCGTCGTATTCCGATTGTGTCGTTCGTCAGAGATTCTGC
GAACTGACCACCATCGCTTGGGCGATATTCTCTTTCTGCTCCTGGGTGAAACCGTCCCAG
ATATTGGTCTTGGCGTAGTAACCCAGGCCAGCCAGGCAGTAAAGGCTAAGGGTCAGAACG
ATGACGATTGAAACAAAGGTCCAGCGGCCTTCGTCATCGTTTTCCCGAGTGAAGCTACGG
GAATAGTTGTCCTCGGCGCTACGGAAGAACAGCGCGGACGATAGGCGCTTGAGCCACTGG
AACAAATGAACGACAACGATACGCAGCATGGGAAATCACCTCAAAGGTTAAAAGAAACGG
GTCGTCCGCGATGCCGGTCACCGGCGTCGGGGTGCAAAAGCTGAAAACGAAAAAAGCCCG
TCTATGACGGGCTTTCTTTTTATGATTCTGGTCAGAGGGCAGGGGATCGTGCATTCACAC
AAGTCGCGTTGGACACTGCGCAGGCCTGCCGTTATTGCAACATTTTAAAACAAATGATTT
GTGTGATCTACCCGGACACTGCCGTTGTCAGACAACTGGTCGTACCTGGAGGTGCGGCAA
AACGTCGCTCCGGGTTGAGCGAGGCTTAGGAATACGCCGTGCTTTTGGTCAAGTCTTGTA
ATACTTATACAAAATACGAAACAGTTGTGTGTATTGTACGATCAACGCCCGTATTGATTT
TCAGGACCGTATGAATACCCTCCAGGAGCCTCCGAGTTGCCTTCCCTTCACCGCTGATGG
CTGGCCAGTGATATCCCATTCACCAGGCAGGCCGTTTGATTCGAACGCCGGTTTACCCTC
TCTCTCGTGTTGCAATGGCCCCGACATGCCTGTGCATGGTCGCAAGGCACCTTTGCGCAT
GGCAATTCATTGCAGTGCGTGGCCAGCTGTGGCCAACGATGAGTTTTCCCGCCATTTTTC
TCGTGAGGCTGCATAACTACCATGGAATGGATCGCTGACCCCACGGCATGGCTTGGCCTG
CTGACCCTCATCGTGCTGGAACTGGTGCTGGGTATCGATAACCTGGTGTTTATCGCCATT
CTGGCGGACAAACTGCCCCCCGAACAACGCGACAAGGCGCGCGTCATCGGCCTGTCGCTG
GCATTGATCATGCGCCTGGGCCTGCTGGCGAGCATCTCCTGGATGGTGACGCTGACCGAG
CCGTTGTTCGAGATCTTCGACAAGACGTTCTCCGGTCGTGACCTGATCATGCTGTTTGGT
GGTGTGTTCCTGTTGTTCAAGGCCACCATGGAACTGCACGAACGGCTGGAAGGCCATGTT
GCCCAGCGCGCCGGTAACGCAGGTTATGCGTTGTTCTGGCCCATCGTTGCGCAGATCGTG
GTACTCGACGCGGTGTTCTCGCTGGACGCCGTAATCACGGCCGTCGGCATGGTCGAACAC
CTGTCGGTCATGATGATTGCCGTAATCTTCTCCATCGGCCTGATGATGATTGCCAGCAAG
CCGCTGACCAAATTCGTCAACAGCCGCCCGACAGTGATCATGCTGTGTCTAGGCTTCCTG
ATGATGATTGGTTTCAGCCTGACCGCCGAGGGCCTGGGTTTCCATATTCCCAAGGGCTAT
CTGTATGCGGCCATCGGTTTCTCGATCCTCATCGAGGTGTTCAACCAGATCGCTCGCAAG
CGCAGCAAGAAGTCTGCTCATGGCCACCTGCCGCGTCGCGAGCGGGCTGCCCATGCGGTG
ATGCGTCTGCTGGGCGGTCGCAAGCTGGAGTCTGGCGATGTCGATGAGGAAATCACCGAC
ATGCTGGAAGGCGAAAGCAGCGAGCCGGTGTTTGACCGTCGTGAGCGGGTGATGATCAGC
GGCGTACTGCAACTGGCTGAGCGGCCGATTCGCACGGTGATGACGCCGAGGGCCGAAATC
GACTACATCGACTTGAAAGATGATGCCGAGAAAATCCGTCTGAAACTGATGCACTCGTCC
TACTCGCGTCTGCCGTTGATTGGTGAGCGAGGCATCGATGAGCCGCTGGGCTTCGTGCAC
AAGAAAGAGCTGTTCAAGGAATTGTTGTCCGGCAACGAGCCCGACCTGAAGCTGATGTCG
CGCAAGGCAATCAACCTGCTGGAAAGCTTCACCATCCTCAATGCCCTGGAGCAGATGCGC
AAGGAGTCGACGCACATCGCTTTTGTGGTCAACGAGTTCGGTGATTTCATCGGCGTGTTG
AGCATGACCGACATTCTGGAATCCATCGCTGGCCAGCTGCCAGACGCCAGCGAAGTGGAA
GGCCCGGACATCGTCAAGCAAGGCGAGGACTTCGTGGTATCGGGTGCCTTGAACCTGAGT
CTGATTCGCGAACGCACCGGCTTCCAGGCCAAGGCCACCGAGGATTATCAGACCCTCGCC
GGACTGGTCATGAGCCTGCTGGATCGCCTGCCTTCTACCGGCGATAGCCTGGACTGGCAG
GGCTGGAACCTTCAGGTTGTCGGCGTGGAAGAGCGCCGGGTGACTCGGGTGTTGTTGCAG
AAACAGCCTGAGGTCGATGCTGGCAAATAAGCACGGAGCTGTAATACAAAACGGGGCCTG
CTCATGGTGAGCAGGCCCCGTTTTTCATGTGAGCGTCGCGCTTATTTGCGACGCGGACGC
GACACCACAGATTCGATATTCTTGCGGCCGATCAGCTTTGGCTGCGCAGGCTCTTTTGCC
ATCGGGGCANGGCCATCGGGGCATCAGCCAGCCACTTGAACATCACCAGACAATCCACCA
GCCCCAAGCGTGCGTGACGATAAGCCTTGGGCAAACGCCCGACTGTCTCGAAACCCAGCT
TGGCCCACAGCGCGACAGCTACTTCATTGCTGGCCACCACCGAATTGAATTGCATCGCCA
GGAACCCGCTGTCGCGCGCCAGTTGCTGCGAGTGCTCGCACATCAACCGCGCCACACCAC
GACCCCGCGCCGCATCCGTCACCATATAGCCGCAATTGCAGACATGATTCCCCGGACCTG
CTGCATTGGCCTTCAAGTAGTAACTGCCTAACAGCTGGCCGTCTTCCTCGGCAATCAGCG
TGTGCAGCGGCAGCTCCCTCCCCAGACNAGACTGCGGGCATGCTCCTGAGTGACGGCAGG
GTCGTAGGCGTAGGTTTCCTGAGCGATGACGACAGCCTGAAAGGTGGGCCAGAAGCGCTC
GAAGTCTTCCGGGGTCATGGGGCGGATCTGGATCATGGTGGGGCCTTGGTGGGTATGGCT
TGAATTCCGGCGTGTACGTTAGCTTGGGTGTGCTACCACTTCCAGGCTTTTTCGGTGAAC
TCGGCGGTGGAGGGGAGTACGGTGTGGAGAAAATTCAGGTATTTGTTGAACAGTACTTCG
TGCTGGAAACGGGCCTCAAAGCCTAGCGTGACGTCAGTGCGGTGCGTGATGATCATGAGG
CGTTTACGGTCGACGGTTACAAAGTTGTACTCATCCCAGGGCAGGCTTTGTTCATGGTGA
ATGGGGTTTTCCCAGTTTAGTAGCTTGAGGGCTGCGATACAGGCCATGGCTGCCGGGCCG
ATCAGGAAGAGCAGTGAGCCGGTGAGGGCGGCTATGAAGACGAATATCAGGATGACGGCT
ATGNACTGGGCCGATCAGGAAGAGCAATGATCCGGTGAGAAGGGCGACGAGGACGAATGC
CAGGATGACGAAAATGGTGATGCCTTTGAAAAGCGATGAGGCGAAGTCGGGGTAGTGGAG
GTAATACTCGACTGTGGCACCGTCGGTTTTCAGGGTGTAGTTGTAGATGGTTTTTTGGCG
GATGAGCAGGCCTGTGTAGTAAGCAAGATTTCCCGCAAACGCCAATATTACGGTAATGAG
AAAGTCAGGGCTTTCTAAAAAACGATTCCAGCCTCCCCAAATAATAAGTGCGCCGGCGAT
TAAATGAATGGCGGTAAATCCAAGCTGCGTGATCATGATCTCTTTAGGTGACCTCGCAAG
GGTTTTTATTTTCCAGTCTAGGATGTCTTTGCCTTTTGGCAGATCCAGAATTGTTTCTTG
CTGACTCATACGTGTGTACTCTCTGCGACTTCCAAGGTCAGAGCCCCAATTCTGTTTGAT
GCTTTTACCTCTAGTTCTACAGAAGCCAGGCCGTCAACAGCGGTATCGCCTGTTGTGCCA
AGTTCCAACTGAAACAGATAGCTTTTATCGTCTCCGTCAGTCTTTAAAAGACTGGCCGGA
TACCATATTTGCAGCTCGAGATACGCAGCGTCCTTGTCCAGTGGCACCCAGGTTTCCCAG
ATGAGGTCTTCACTCGCCTTATACCCAAGCCCATAAGTAACCTTGCCAATATCCTTGGCA
CTGAAGTCTCCTTCCCGAGTAAGGTTCCGGTAAGTGAGCGCGGTATTGATGAAGTTGAGC
ATTATCACGCCCGAGGTGATTGATCCGGCAATACATCCCAGTCCATCGATCCAGCGTTTG
GCGGTGGTCAGCCAGTCCTTGGCTATGGCTTTGACGGACTGGAAGTGCAGGCGAGTCTCG
TCCTGCAACCACTGGTTTATGCAATCGAGCAGCCAGATAAGGTGAATACCAGGGAACTCG
TGGTTCGGCCTAAAGTGAGGGCTTATTAAGATCTGCAGCGGGGCTACCATTTCCAGGCTT
TTTCCGTGAACTCAGTTGTTGGGGGGAGCACGGTGTGGAGAAACGCGAGGTATTTGTTAA
ACAGCACCTCATGCTGGAATCGGGCCTCAAAGCCCAGTGTGACATCCGTGCGGTGTGTGA
CGATCATCAGCCGTTTACGGTCGACGGTCACAAAGTTGTACTCATCCCAGGGCAGGCTTT
GTTCATGGTGAATGGGGTTTTCCCAGCTGAGTAGCTTGAGGGCTGCGATACAGGCGATGG
CTGCCGGCCCGACCAGGAAAAGCAGTGAGCCGGTGAGAGCGGCGATGAAGACGAATATCA
GGATGACGGCTATGGCAATGCCCTTGAAGAAGGACGAGGCAAAGTCGGGGTAGTGAAGGT
AGTACTCCAGGTGGGCACAGTTGGTTTTTATGGTGTAGTTGTAGATGGTTTTTTGACGGA
TGAGCAGGCATATGAAATACGCAAGAATTCCAGCAAGCGCGAGTATGGTGCCCACTAATG
AGTAAAGACTGTCTGAGAACATTATCCAGCCTCCCCACATGTAAAGTGTGCTTCCTATCA
CGTAGACGGCAATGAATATGGACTGAGTTATCATCATTTCTCTAGGCGATCTCGCAAGTG
TTTTGATCTTCCAGTTCAGAACGTCTTTGTTTTTTGGCAGGTACAAGGCTTTTTCTTGCT
GGTTCATACAGGTGTACCCTCTGCTACTTCTAGGGTCAGCGTGCCGACACTGCTTGATGT
CTTTACTTCAAGCTCCACAGCAGCCAAACCATCGATAGCTGTATCGCCTCTTGTGCCAAG
CTCCATCTGAAACAGATAGCCTTGATCTTCCTCGCCAGGATGTATCAGATTGCTGGGGTA
CCAGATTTGCAGCTCAAGATAGGTTGCGTCCTTGTCGAGCGGCAACCAGGTTTCCCAGAT
GAGGTCTTCGTTTTCGGGCGGCATCAACGGGTAGGTGAAGTCTTCACTCGCCTTGCCAGC
AGGCTTGTTGGTTAGCGTTCCGAACTGTTCGGCCTTCCTGAATTGTCCCCTTTCCAGAAA
GTCTTCATGTACTGGACGCTCGATTTTTTCTACCGGCAGCCCACCACGATCGTTTGCTGC
TGATGACGTTGAAATGCACAGATTGCCCGCGCAGAGTGGCATCAACCCTGATGCCAGTTA
GTGGCTTTTTCGATGTATTGAGCGTTCGCTGGAAGTGCCTTGCGCAGAAACGCGAGATAT
TTGTCCATAAGCACCTTGCTGGGAAAACGCGCGGCGAACCCGGTGGTTATATCGTCGCAA
TGGATAATGACCATCAGACGTTTGTGATCAACCGTGACAAATTCGTGCAAATGCCACGGG
GCGGTTTGTCGATGGNGTACTTCAAGCTCCACAGCAGCCAAACCATCAATAGCGGTATCG
CCCCATGTGCCAAGCTCCATCTGAAACAGATAGCCTCTATCGTCCTCACTAGGATTGATC
AGATTGTTCGGATACCAGATTTGCAGCTCAAGATACGTTGCGTCCTTGTCGAGCGGCACC
CAGGTTTCCCAGATGAGGTCTTCGTTTTCAGGTGGCATGAGAGGATAGGTGAAATCTTCA
CTCGTCTTGCCAGCTTGCTTGTTGGTAAGCGTCCCGAACTGTTCGGCCTTCCTGAATTGT
CCGCGGTCCAGAAAAGCTTCATGCAGAGGGTCGTCCATTTTTTCTACAGGTAGCACTCCC
CATGGTCGCTTGCTGCTGACTATGTTGAAGTGTACAGATTGCCCGCGTAACAGATTGGGT
AAGCGCACTTGTACCCCTGCGCCATTTTGTACGGCTACGCTGTAGTAATCGCCTTTGCCA
AGGTAACGGTCTTCGTAATGCACGGTGCTTTTTGCATGGACCTGCGGAGATAATTGAATT
TCCATCAGCGCGCGCACTTCTTCCTGCTCACCTTCGGCAGTCTCAGCGTAACGATAGGCT
AGGGTTCTCGACCAACAGCACTTGCGTAGCCACCAGCCAACACTGTCTTGCTTGAAATAA
TTCAGGGCCATCGTAGCGATGAGATAAATAAAACCAGTTGCCATCAAGGCTACGCTGAAC
CACGGATTCATCGCGATAATCGTAAAAACACCAGCGGGAAAAATGCCTGCCAATAACTGG
GCTGCAGAACCCAATCCCATTACCAATACAGAAAATCCCTTAATGCCAATTCCGTATTCT
TCTCCTGATGTTTTTGCTTCGTGAAAATCATCTGTGATATCAAATAGCTCAAGTACAACC
GCCACGATCCCAAACCCACCCATCGCCACCATCGAAACCCTGAACCCACGTATTGCATCA
CTCCACGTCGCATTTCCCTTGGCTTTCCAATACGCACTGGACCTGTCCAGAATTGCCACA
TTCTTGCCGTCAATCAGCTCCGGCGTCGCATCCCTTATTACGCTCCAAGGTGCTTCAACA
AACACCGCCATCAACAGATTGAAGCTGTACCCCAGTCCATACGTAACCTTGCCAATATCC
TTGGCACTGAAGNCCCGTGGGCCAGAAAAGCTTCATGCAGAGGGTCGTCTATTTTTTGTA
CCGGTAGCACTCCCCATGGGCGCTTGCTGCTAATGACATTGAAGTGCACGGACTGCCCGC
GCACTAGGTTGGGCAAGCGCACTTGTACTCCAACGCCATTTTGTACCGCTACGCTGTAGT
GATCGCCTTTGCCAAGATAACGGCTTTCATAATGCACAGTGCTTTTTACATAAACCTGCG
GAGATAATTGAATTTCCATCAATGCGCGAACCTCTTCGCTCTCACCTTTGACAGTCTCGG
GGTAACGATAGTCTAGGGTTCTCGACCAACAGCACTTACGTAGCCACCAGCCGACGCTGT
CTTGCTTGAAATAACTTAAAGCCATTGTAGTAAAAAGATATATAGATCCTATTACGAGCA
GCGCCACGCTGAACCATGGACTCATCGCAACAATTGTGAATGTGCTTGCGGGGGACAACC
CTGCTATAAATTGAAAAGTGGAGCCTACTCCCATTGCGAATATAGAAATACCTTTAACAA
TAATCGTGTTCTTTTCCTCAGGTGTTTTAGCTGCGTAAAAATCATCTGTGATATCAAATA
GTTCAAGCGTAACTGCTGCTACTCCAAACCCACCCATCGCCACCATCGAAACCNCCCCTA
CATTCTTGCCATCGATCAGTACCGGCGTCGCATCCCTTATTACGCTCCACGGCGCTTCAA
CAAACACCACCATCAACAGATTGAAGCTGTAACCCAGTCCATACGTGACCTTGCCAATAT
CCTTGGCACTGAAGTCTCCATCACGAGTAACGTCCCGGTAAGTGAGCGCGGTATTGATGA
AATTGAGCATGATCACACCCCAAGTGATCGAGNTCGGGTGAGATCACGATAAGTGAGTGC
GGTATTGATGAAGTTGAGCATGATCACACCCCAAGTGATCGAGCCCGCAGTGCCGCCGAG
TCGGTCGGTCCAGCGTTTGGCTTGGGCCAGCCAGTCCTTGGCCAAGGTTTTGCCGGACTG
GAAGTACTGGCGAATCTCGTCCTGCAGTAATTTGGCGTATTCGTTGTTCTGGAAGTCGAG
CAGAGCGGGGATGCTCAGTTCGTGGACGCGCAGTTTCTGTTTATGGGCGTGCAGGTTGCG
AGCGGTGCTTTGGCGTGTGTTGTAGGCATTCGGATATAGCCACCGGCGACGGGTATCGCT
GATCTGCTTGTTNCAGCAGGATACTCTCGAGCGTTGCTTTGCCTGCGCCACTGGCCAGTT
CGCCGAGAGCCTTGAAGGTACCTTGAACAGGTTGCTTCAGCGCCTTCATCCACNGCGACG
ATGTTCTGCTGTTTGCCCAGGGCCATGCGGCTGTCGATGGGTACCCAGGCTAACAGGATA
CTCTCGAGCGTTGCCTTGCCTGCGCCGCTGGCCAGTTCGCCGAGGGCTTTGAAGGTGCCC
TGAACAGGTTGCTTCAGCGCCTTCATCCACGGCTTGTCGGCAAAGCCCTGGTGATTGAGG
GCACCATTGAGTTCGCCAATGCGTGTGGCCAGGTTGGTGACGTCGCCAAGGCCGTTCAAT
AGCGCGTCAGCTTCTTGGTGCAACGCCTGTTTGAGCGCGGGTGAGAAGCCGTAACGCACT
GTGCCAAACAGCGTGCTGGCGTTGGCTTCCTGCTCGGCCAGCCAGGTGGTGGCTGCGCTG
TCCTGGGCGTAAATGATCTGCAGGTTGAGCATGATCGTTTGCAGGTACAGCAGCTGTGTT
GGACGGGTGGTATCGATAAACAGCTTGAGCGGGTCTATGCCGATATGTGTCGCCCAGAGC
TGAAAATCGCGTTGCGTGTCACGTACCTGCTGCAGCAGTGCGTCTCTGCTCGGCAGATGC
TGTTGAAGATACTGACGCGCGCTGGCCAGATCGACTTCGCGCCGCCATTTGTGGCGATCT
TTCCAGGCCTGCGCAGCCCGTTCGGAAGGGACGCTGCCGTAACGCGCTTCGATCGATTTG
CGCATGTCCAGGCTCTTGAACATGTCCGGCAGCAGTAGAAAATCTCCGGGAACGTTGCTG
CTGCTGATCTGTGCTTCTTCAAGGATGCATTGCTCGAAGTACGCTTCGACCTCGCTCAGG
TACTGGTGCGTGAGTGCCGCATTGCCGCGCACCGACGCTGGCAGTTTTTGCGGGTCGCTT
TCGGCACCACACAGTCCGGAGACAGTCTGGGCGATCTGGATTTTGTGTTCGTGCCTGGCT
TGCCAGTCGCGAAAAGCCGCCTGATCAGCGGCGAGTTGCATGCCCAGATCGTTGAAAACG
GCCAGCGGGTCATCAAGGGCGATGAGCAGGGAACTGTCCTGATCGTCGACGCTGCCTTGC
CAGAAAACGTCAGCACCCAGCGGTGCCCATAACGGATTTGTTTCGGCGTCTTCCGACAGC
GGGCGAGCAGTGGGGATCGCCGAGTCAGCGAAACGGCCGTCGTCAGTGACATAGCCCTTG
TCGATGTCCGCCACCGCCTCGGCGATACGGTTCAATGGCAGGGTGTCCGGCTCGGCCATG
GTGATGCAGTAACTGGCCAGGTCGACTACTTTCATCCACAGCGCACGGCTTGGGGCGCTG
GAGCGCATATGCTCGCAAATTCGCCACGTCCATTGCTGCGGGGAAAAGGCGATGTGCAGT
GTGTGACGTCGCGGGTAGAGCAGGAAGGGCTTGCCATCGCTGGCACCGCTCCGTTGGTCT
CTGCCGATCTGCGCGTCCGTCCAGACGATGCGGCTCAGGTGGCCGTTGTTTGCTGAGGCG
ACATATTCATGCAGCGTCCCGGCCGTTTCGTCGAACACATAGATGTAGCCGTCGTACAGC
TGGCGCAAAGTGTAGCTGCGTGTTTTCAGTGTCGGCATCAGCGCCCATTTGCCCTGTTTC
GGCAACGGCTTCAGTTGCTCCGGCGCGGCGTCGTAGCGGGAGCGATCCAGTNNNNNNNNN
NNNNNNNNNNNNNNNNNNNNNNNNNNNNNNNNNNNNNNNNNNNNNNNNNNNNNNNNNNNN
NNNNNNNNNNNNNNNNNNNNNNNNNNNNNNNNNNNNNNNNNNNNNNNNNNNNNNNNNNNN
NNNNNNNNNNNNNNNNNNNNNNNNNNNNNNNNNNNNNNNNNNNNNNNNNNNNNNNNNNNN
NNNNNNNNNNNNNNNNNNNNNNNNNNNNNNNNNNNNNNNNNNNNNNNNNNNNNNNNNNNN
NNNNNNNNNNNNNNNNNNNNNNNNNNNNNNNNNNNNNNNNNNNNNNNNNNNNNNNNNNNN
NNNNNCGGCCAGGTCGAGTACTTTCATCCACAGCGCGCGGCTTGGGGCGCTGGAGCGCAT
GNTGTGCCGTGTTTATCGGTCATGCGGGGCATCCCTGTTGTTACGGACTTTTTGACGGTG
TTCATCAAGCGCGGCTATGCGCAGTTCCGGGGCCAGGTGCTGATGCTCGGGGTATAAAGT
CTGCCAGGAGGTGCAGTGACCTTGTGGCGAGTTGATGAAATCCAGACCCCAGTCGTGGCA
GATGTCGGCCCATGTCGCTAATGCGTATTCACTGATAAGTCCCCACGCGAGCCCGCTGTC
CAAAGCTCGATTCAGCCAGCTTTCGATCTGATCATCACTTTGCTTCACGAAGGCTTGCGG
ATCGTGAGCCTTGACCCAGTCATGAATACGTTCTTCGAACAGCCATCGATAACAGCTTTC
AAAGGCTTTCAACTGCGGATCGCACAGCAGAGTGAAGCCCTGCTGAGAGGTTTGTTGCGG
ACGTTGATTAACAAATGTGGTGATGGTTGAGCCGAGACTACGCTGCCAACTGCGTAAAGG
GGATTGGACCCACAGTTGATCTATAGGCCCGAGCGTCGGGCTCAACTGTTCAGCTCCGTA
GCTGGATAGCCAGTAATGCATCACCAGCGGATCTGCAAAACGCAGCAGACTTGAGTTACC
CAGGTAATCGACCGGGTTCAGAAAATGCTGCAAATGCGCCGAGACGATTTTCAAAGGCGC
ATCGCTGAAAAAAATGCAGCCGTCGGCCCGCTGTTCAGGATATTGGTGCCACTCTTCTAT
CAGTCTGGATGGATAAGGTGCGTGTACAAGTATCGGCCCTAGATCCATGACGCCAGCCCA
ACGTGTGCCCAGATACAGCGGAACGATCTCAAGATGCTCGTCACGCCGATAAAGTTGCTT
TACGGCCCCAGACCGCAACATGCCATCAACCAACAGATAATTGGCCTGATTCATTTGTTT
GCCTTCTCGGCTGCTTGTGCGCATTCCTCACAAAATGGCGTGCGTTTTATCGCCTGTGTC
TGTGCGGGAACCAGCATTTCACCTGAATCGCCCCTATCTGGCTGTACTGCCAGATCTGGC
AAGAGCGGGGCCGCCTCCGAGCCTTTCCCAGGACTGCCTCCTGAGTTGAGCTTCACCTGC
GAGCCGTTGACCGTCACGCCGCCGGCGTCGATTTTGATAAAGGAGCCACCGGCTTTGAAG
GTGATCTCCAGCCCTGCTTCGATGATCAGCTTGTTACCGGCCTTGAGATGAATTTCCTGC
CCGNACTGGCGCCGCTTCGCTGGTCACTGCCGATCTGCGCGTCCGTCCAGACAATGCGGC
TCAGATGGCCGTTGTTTGCCGAGGCGACATATTCATGCAGCGTCCCGGCCGTTTCGTCGA
ACACATAGACGTAGCCGTCATACAGCTGGCGAAGGGTGTAGCTGCGTGTTTTCAGTGTCG
GCATCAGCGTCCATTTGCCCTGTTTCGGCAATGGTTTCAGCTTCTCGGGCGCGGCGTCGT
AGCGGGAGCGATCCAGTGCGTAGCGCACCGGCACGATGGCGACGTTCGGTCCTCTGAAAG
GACAAAGGCTGGTGGCTGTCGCCGGAGTCTTGGGGAACAGTGCGGCGCGTCGTTGCTGGT
GCGTGCCGTGCTTATCGGTCATGTGGGAAACTCTCTGCGCAGAAACGGGCAATTTCGCCC
GCTGTATGCAGAAGCACATTCCAAGATGCGTGCCGAGAAGATTTTTATCTAATAAAAACA
GATAGATAAAAATTTTTCGCGAAGTAGTTGATCAATTTTCAACCAAGAAACCGCTAAAAA
GCGCGCAAGCTTCTGCGCATACGTGCGAATTCGTTCATGTGTGCTGCAGCGCTTTGAATA
TAAAGCGCTGCCTGTTTCATCGGGGCTTTGGATGCGCAAAAGTCTGCGCATCACAGGTAT
TCAAAGAGCTGAGCATTGTGTCGACTGCCTTACCATTGGACATCGCTTGATGTGCACAAG
AAGTATTCCCCATTCGCTTACAGAGCCTACTTTTACCGGGCATCGAACCTCTCGCATCCT
TCAGGCGGCTTGGCGTTTTTTTTGTAATCAGGATCAATCGACAGTATGCCACCGTAGATG
CTTTTGATCAGCCCACCGGAACAGTGAGCTTGAGCGGCAGCCTCAACCCCGACTTTTAAT
GTATTACCCAACGTCGTAGTTACCAAGACAAACGCCGGTATGAAAAGCAAGGGTGTCAAC
GCTCGGCGCCAGCCTACTTTAAGCCCCGTGGAATACTTGCGAATCAGGAAGTACAGTTCT
GGAGCTTCTGCTTTGTCGCTGATGCGTAACCATTGAATCGTGGCGATATCGTCAGCCAGG
AAGATATGATCATTAGCCTTATCGAAGGGTGCTGTCCTACTAGACGCCATGACTTGCAAC
TCAAGCAGTTCCTCACGAAAGACTTCAAGCCCGCCACTCTGGTCAAGCACCTCCTGATAT
GACTTATATCGGTACACAAGCGGAGCGGTCACTTTGAACAGTAGCAGGAATATAAACAGT
GCCAGACCGCTGGCCCAGTATAAATAAACCGTGAACGGGATTTGCTGTTGTACACCAGCG
GTTTTGGCGATGGAGACAATCATAGGAACAATGCTGAACGCAGTGATCAAAAATTGAGCC
GGTTTGCTATTGGCGACCAGAGCGAGGATTTCCCAGGATTCAAATGCGGTCACCATTTTG
GTTGAGCGCAACCGGGCGTAGAGGATAAAGAACGACGCTATCCCGCCAATGCCAAACCAC
CAGGCAGGTATAGGTTTCTCAAAGGCGTGGGGGACGATGCTGGAAGCGGCAAATATAATA
GCAATGGCGATGGTGACGGCTAGAGTGCCATCGTAAAGCTTACTGCGCGGTGAGCTAGCA
GCATGCGGAGATGCGTCAGGGGGGGCTTGATCAGCCATGGTCATTAGAGCTCCGTGGTTT
TGAGTATGGTTAGCCATAAAAGGTTTTAGCCAAGGATTGACCATGAAGTATGGCCACCTG
CAATTGTGTGTGATGGAGATGTAAGGAGCTTCATTAAAGTCATTTTTTCTGTGCCAATCA
GAGGGGATCGCTTGTCAGAGGCAATTCCCCACTCACACCCTGAGTACTTCTTGAGGGGCA
GGCCTGACTAAGGTGAGCAGGGCACCGTTGAGGACGGTGTCGTGATGAGCTGTTCAAGTT
TGATCTCGACCAACCTGGCATTGTCTCGTTCGATCGTCTTGGTTTCGATCGGCTCTTTTG
CGAACCCTCGTTGATGGTAGAAATCGATGGCAGAGGCATTGCTCTCCAGCACCCAGACGA
CAACTCTGGTGTGGCCAGCGGATTGAAAGCGAGGTATCACATGGTCGAACAGCTCTCGCC
CAATACCCTGGCGTGTGTACGTTGGGCTGACATAAATGGCCTGTACTTCCGCGACGTCGC
GGTCTTCAGGATGGTCCCTGTCAGCCCCCGTGGCCATCCAGCCCAAGACCCGGTCTAACC
TGTCGACTTTGACGTACAGGCCAGATTCGCCCGAAGCGATCACCTTGGTCCAGTGGGACA
GCCTTGCCTCAAGCGTTATCCGATTGATATAGGCAGAGGGAATGATGCCCTCATAGGCAC
TTCTCCATGACTCCAGATGAATCGTCGCTATTTGCAGCGAGTCCTCGGGAAGGGCAAGGC
GGATGCTCATATCAATGCTCCTGCTCGGTGTGTTTGAGCATTTAAAGCAATGTTCATGGC
ATTTCTACACATCCAAAATATAGAGCCGTCTTCCTTGCCCCACTCACACCCTGTATCCAT
TCCCCCCTCACCCCCATCCCACAAATAAAGCACGATACCCGCCCATCGCTCATATCAAGG
AATGATCCATGTCGCTGGCTATCGTCCATAGTCGTGCCCAGGTCGGGGTGGAAGCCCCGG
CGGTTACTGTTGAAGCGCATCTGGCCAACGGCCTGCCGGCCCTGACGCTGGTGGGGTTGC
CGGAGGGGGCGGTCAAGGAGAGCAAGGACCGGGTGCGCAGTGCCATTCTCAATTCCGGGC
TGGATTTTCCGGCGCGGCGGATCACGCTCAACCTTGCGCCGGCTGATTTGCCCAAGGATG
GCGGGCGGTTCGATCTGGCGATTGCGCTGGGTTTGCTGGCTGCCAGCGGGCAGGTGCCGC
TGGTTGCGTTGCAGGATGTTGAATGCCTGGGCGAACTGGCGCTGTCGGGGGCGATTCGGC
CGATTCAGGGTGTGCTGCCTGCTGCGCTGGCGGCGCGTGCGGCGGAGCGGACGCTGATCA
TTCCGGCGGTGAACGCCGAGGAAGCGTGTCTGGCCTCGGGGCTGCGGGTGATTGCGGTGA
ATCACTTGCTGGAGCTGGTCGCGCATTTCAACGGGCGCACGGTGATTGCGCCGTATCAGT
CCAGTGGTCTGCTGCATCAGCCCAAGCCGTATCCGGNTAAGCGAAGTGCAGGGTCAGGCC
GCTGCGAAGCGTGCCTTGGTGATCGCCGCTGCCGGGGCGCACAACCTGCTGTTCAGTGGG
CCGCCTGGCACCGGCAAGACGCTGCTCGCCAGCCGCCTGCCGGGTTTGTTGCCACCGCTG
GACGAGCACGAAGCGCTGGAGGTGGCGGCGATTCAGTCGGTCGCCAGTCAGGTGCCGCTG
ACTAGTTGGCCGCAGCGGCCGTTTCGCCCGCCCCATCNTCCGGGCCTGCGCTGGTGGGCG
GTGGCAGTCGTCCGCAACCTGGCGAGATCACGTTGGCGCATCACGGCGTTTTATTTCTTG
ATGAACTGCCGGAGTTCGATCGCCGCGTGCTGGAGGTTTTGCGTGAGCCGCTGGAGTCCG
GGCATATCGTGATTTCCCGTGCGCGGGATCGCGTGCGCTTTCCGGCGCGGTTCCAACTGG
TGGCAGCGATGAACCCATGTCCCTGTGGATATCTTGGTGAGCCGACCGGGCGCTGCCGTT
GCTCCACCGAGCAGGTGCAGCGATATCGCAACAAGCTGTCCGGCCCGCTGCTGGACCGGA
TCGATCTGCACTTGACCGTCGCCCGCGAAGCCACCGCCCTCAACCCTGACCCGACCACCA
GTGAGAACACTGCAAGCGCGGCAGCGGTGGTTGCGCAGGCCAGAGAACGGCAGCAACGTC
GTCAGGGCTGTGCCAATGCCTTTCTCGACCTACCGGGGCTGCGCGAGCACTGCGCGCTGT
CCAGTGTCGATGAACGCTGGCTGGAGACGGCCTGCGAGCGCCTGACTCTCTCATTACGTT
CGGCGCATCGCCTGCTGAAAGTGGCACGGACGTTGGCGGATCTGGAGCAAGTGGACGCGA
TCAGCCGCAGTCATCTGGCCGAGGCGTTGCAATATCGGCCTTCGAATAATTGACTCGGCA
GAATGTAAGTCCACCATGGATAAACAACAGGGGCGCACTCGCTTCTGTGTGGTTCAACCC
GACGCGCTCATCACCATTTTTTTATACGCGGTAGCCAATAACTCGACCCATGGATTTTTC
TTGTAGATGACGTCATCAATACAACTGACCTCTGTGATCTCCATAGCGGTACCGCACAGA
AAGGCACCGTCAAACTGGTTCAGCTCCAAGCTTGAAATATCCCGCTGCACAACTTGCAAG
TTCAGTAACTGAGACAGCTCGTCGATGACAACCTGGCGCGTTATTCCCGCCAATGCCATG
TCAGTGGTCGGCGTGATGAGTAGGTTTTCTTTCACAAAAAAGACGTTCGAGCCGCTGGAC
TCACAGACCGTGTCCATCGTAGAAAGAAACAGCACGTCGTCGAAACACTCGCCCTTGTCA
CGAAAACTCAAAAAACTGAGCGCATAGGTAGATGAGGTTTTTGCTTGGTAGGGATGACAA
GCAGCAGGCGCTCGACGCCAATTGGCTATCGTCAGCCGGTAAGGTGTGGTCGCGGATTTG
GGGGCGAATGGAAGGACAAATATTACCACTTTGCTGCGACAGTTTCGGCCCATAAAACTG
ACGTCGACATCGTCATAGAACACGACGATTTTAATGTAAGCGTCTATAAGTTCATTTCGT
CTCAGTAGTTCATGACAGGCTTCCGCCAGCATGTCGTTGCTGTAATTAACTTCGTGTTTG
AAGACCTGCGCTGACCGTTGCAGACGTTGCAAGTGCTCCTCGCATTTGAAAATGCTTGAG
CCGTAACTGCGCATACCCTCGTAAACTGATGACGCATAAGAAAGCGAGTGAGTGACGGGT
GAAAAAGATACTTTGTCTATCTCGAGGTACTGGCCGTCCAGCCACGCGATTGTCGTCGTC
ATGATCCGTTCTCGGGTTAATTATTGAGGTGTTATGACAGTGCAGAGGAATCAGCGGCTG
ACGACTTCACGTGCAGTCAATGCGTTGTAGAACTCGCCCTTGATCAAACCTTCGCCTTCG
TAGCTATTAGGGCGACCCCCTTGAAGCTGGAGTTCCTTGATGATGGACTCGTAATCATCC
ACCGGGATAATCCTGAAATCCATGCTCACACGCGTTACATTCTCCGAGTTCTCTGCCGTC
CCGTGCAGTACACGTGGATCAAACATCAGGCACTGGCCGTAGCGAAGGTTGGTCGGCATG
GCATCCATCCTGAGGTCCGATATGAACTGCGGACGTTGCTTTGCATAATCGAAGAAATCG
ATTCGACTGTCCTTATATTCGTCGTAGCTATAACTCTGCTCATGGGCGAACGTTTTTAGA
GCGCGCAGACTGGCACGCTTCGAGCAAACGCTGAGTGCTGCGGTATTTTTAACGTCGCAG
AACGGTAACCATATATTGATTTGCTGGAAATAGTCGCCCAGTAAGGTATCCGAGTGGTGA
GTAAACAACTCGCCGTCCGGTAGTCTGTAACGGTCATCCAGTGTCGTGGGAATGTGGTAG
CGCACCAGCGGGTTATGTTCGAACACAAAGTCGAAACCCAGACGCTGACTGAGCCCATTC
ACAAAGGTGTAGTATTCATTGATCATTGGCTCACCCAGCGTTTGTAACGGGTCATACCAG
TGGCCAGACTCTTTTCGGTGGCGTTGGATTTCTTCGTGTTCGAGGCATTCGTGAATCTTG
TCCAGCGGGAAGTTAGCCCTGAGCTTATAGCGGCCGACGAGCGTTTTTTGAAGTGTACCA
GCCAAATCGAAGGTCGATGTCGAGTAGTCCATAATCGAGATACCATTCTCTATTATGTGC
TGGCTATCAAGTTGCCGATTGAGATCAAAGAAAGACACGAAAATTCCTTATTAACCGTAT
GCTCTGACTGAAAATGCATGCATTTGTTTTTGCCGATTCGTTCTGACAGGAATCAGCCAG
TTGTCCAGGTCGACTACCCGGTTGGCACCCATTCGTTTTTTTATATCGATGGCGCTGCGG
CCAAGACAGCTTGTCTTGAATCCAAGCTCATCAGCCACTTTATAAAGTTGATAGTAATCG
CTGACGTACAAGTTGAGCCCGGGGGGTACCTGGCTGCGGTCTTGACCTTGCACCAGCTGA
GAGAAAACGCCCTGTTGCTGATCAGCGTAGCTTAGGGAACCGTAGACAGCGACATTATTC
AATTTTTCATAATTCATTTTTATATAGTATTTTGGACCTTCAGTTGAGCGTGCCAGTGCC
TGCAGTGTTTCAAGAGCGTACAGGTTCCTCACGTGCTGGTATTTGTCCACGTTTAACGAC
TGCAGTGTTGAAAACGCTTCCAATACTTGATTGTTTTCAACCAGTTCGTCCAAGCGATAG
AGTCGCGTATGGCACAGTTCTTCAGTCCTTCGGGTAAGACGTACCATCTCCTTGTATGCT
TTTCTGCCCATGGCAGTCAGCAAACAAGCGTCAAGTTCTCCGTCAACATGCAGATAGGCA
ACCTGCATGAAGGGAACCACTATTATGTCTGTTTTATATTGCTGGCGCAGCGAGTGATCG
GTTTTCTTCAGGGAGGGAACCAACAGCCAGTCGGCTGTATGTGCCTGACGTATCAATTGC
TTCAGGAACGGTGGGTCCGGCTGCGCAGTAACAGGCATATAAAAGAAGCCGGGTGCGACA
TAGGCCTGCTCTTCATGCAGGATACCGTCTTGCTCCGCAAGCCCTTTGAGCATTGACTCC
CAGTGGGCAATACCGCTCAAGGGCAGCTGTGGGTTAGAGACGCCATAACTGATGCAAAAC
GCCTCCCGCTGCGCAGGCAACTCCATACTTACGATCCTTGTATAACAATGTGTGAGAATA
GGCTTATATCGTTTTTTCAACCAATCGCTTTTCAGAGTTGAAGGTAAAGTTTCTGTTTCC
CAGCGCAGAAAGCTCAGCGTTATGAGTAATGATGAAAAACAAGGTTTTTGGTAGGGCTGC
CATCAACTTCCTGATGAGCTGAAGTTCTTCTACGCTGTCCAGCTCGGAGGTGGCCTCGTC
GAGGATGGCGATGGACGGTGCATTGATGGTCAAATCAAGCAGCGCAAGTCGTTGAAGCTC
TGACTTGCTCAGGTTAACGTCACCACTCCAGGCAACCTCTTGATTGAAGCCCTCCGGCAG
GCGCTCGATAATGCTCGAGAGGCCCAGATAAGAGGCCTGCTGATAAAGTTCTTCCTGAGA
CGTGCTATTGAAATGTTCAAACAGCGGTCCCGGCTTGAATATCGGGCTGGAGGTCAATAA
CTGAACGTCTTCGGCATGTGGCCGTGTCAGATACCCGATAGTGCCACCCAGCGTCGATAC
CTGACCTTGACTTGGCAGCAGGCTGCCCACTACCAGACTGGCGAAGGTTGATTTACCGAC
ACCGCTTGCCCCCATGATCACCACGACATCATTCTCGTGAAACGCATGGTCGAAATCTTC
TAGCACCGTTATTCCGCTGTGAGGGTTAACGAATGTGACGTTTGAAAACGATACCAATGG
CGCACCATTTTGAACGTATTGGCATCTCGGCGCTGCCGTTGGCAAGAGGCCAGCCACGAC
CAGGCGATCGGCACTGTCGAGGACTTGTCGCAACTCCACCACGCACCTTCCCAAGCGCGC
GAAAATCGCAATCAGGCTGTATGAAAGACTCACAGCCAGAACGTTCGCCATCGTGGCTAC
GCCGATGGCGTGAAAGTAAAGGGTTGATGCCACGATGCCGGAAAGAAAGAAAACACCCAT
CAAATCCAGTTTGTAGCTATACCAACGACGCATCGCAGCATTATCCAGAGAAGCAAACGC
TCGAGCGGCCAGGTTGCCGCTCAACCAGTTCAGGATGCTGGAGTTTCTGGCCATGCTTTC
AAATCGACCGCCGTCCCAACTCAGTGCTTGAATGCGTGTGAACAATAGGGCGGTGGTGTC
GATTTCCCGAGTGTTGGATTTTTTTAGCAACTCGCCGGAGCGTCGTGCTCCCCGCCAATA
ACACAGGCTGATGAAAACAAACGGAAACAGTACGTAAATGTTATTCAGCACAACATACCC
TGCCGTGACCGACAGCAAGGTTGCCGCGCCGATGGTTTCCAGCAACAGAACGGGCAATAC
TTCATCGACGCGCCGCTGATCCCATGTCAGCTTGTTTTGGCTGTCGTGATTGATTTTCTG
GGTCAGACGCTCATCAAGGCCCGGGTTCATTAAATAAGAAAGGTATCGATTGCAGTGTGC
AGACGCCGCCTCAATACATTTCTTCGCCGTGACCAACGCCCCGGAAATCGACAGCAAAGC
ACTCACTAGCAAAACGCCGGCCAGCCCGAGCAAAGATGCATTCAGATGCGTACCCAGATA
ACCGCTAGCGATCAGGTAGTCGCCTGCAATAGTGAGCACTTCTTTGAGTGCCATCAGGGT
GAATGCGACCAACGTGATGGCGCCCGTGCCGAACGCTATCAGGCTGCTGGTGATTGATCT
GGAAACCCGCTCAGGCTGTTCTGTCGAATCATTTTTACTGTGTACTGCCTTTGGCGGCGA
GGACGCAGAGAAAGAGCTTGCCACCGGTGAAGCGAGAGGTCGCGAAGAAGCGCAAGCGTG
GTGAGTTTTTATGTCGATAATCCTACCGCCAGAAACAGTCCAGATTTCTTCGGCAGTGTC
TCTTTCCTCCGGCTTATCCGTGACGAACATTACGTTTGTATCACGCCATGGGCCGTCCAG
CAGTGTTCTCAACAATCCCGCAGCCAGCGCGTCATCCAGCCCTGAGGTCGGTTGGTCGAT
GTAGATCCAGTCTGTGCGTGCCACTAGGGCGCGGACCAGTTCTATTCGTTTTCCCTGGCC
TCTGGAAACGTCCCATTGCTTGATTGCGCCGCAATCCCGCTCTCTGATGTAGTCGAGATA
AAAGTCCCCGGGCAGGCGTGCGAGCGCAATCGCCTCCTGTACCTCTTCGTCTGAAAATTC
ACGCCGATAGATACTCAGATTTTCGCCAAGACCGCCAGCGAATATCCACGGTTCGTCCGG
AATGAAAATCGCCTGATCGTCAGCCCCGGGAAAGCGTTGCGCACAGTTTCTCAGCATAGA
TGTCTTGCCACTGCCTGCGGCGCCGACAATGGCAATATGCTTTGCCTTCGTGGAGGGCGG
TATTGATGTTGCGCAAGGGGGGTTAACGGGCTCAGGGGCGTCAAGGTATTGCTCGATATG
ACGGTGGCCTACAAAGCCTTGGGAAATACTTTGCACAATGTCTGGAATATTATTGGCGAC
TGACTTCAGTCCCCCAATCAACGCGATGGCGGCCAGCACCCCTGGTGTATCGACTTGGCC
CAGGTAGATTAGTTGTAGCAGCGCCGAGCTTAACAGTGCGGTAATCGGCGTCATGGTCGA
GATCAGACTAATGGCCGCGACCAGGCGAGCAGCTTTTTTCAAGGAGCCCTCTTCGAGGTT
TCGTTTGGCGGCGTAGTCACGGATCAGTTCGGCATTCCAGTTCTTCAGCCAGGCTTGACG
CCGATTTTTCGTTGCGAATACCCCCACCTCTATGCGCTGAGTCGCACTCAACGATAACTG
TTCATAGGTTGCGCCCAGTTGTTGAGCAACCCAGAACACGATCATTGAACTGCCAGCGAT
GACCGCAAGGGCAGCCACCGCACTAGCGCCCAGAGCAAGAAAGAAAAAAGCGGAGGTGAA
AAGCACCGTTGCCAGCGCAAGCGCTATCGTAATCAATCCTGACCATGAGGATTCGACACG
CGCGGCCTCTCGGTCGAGCAACGTTGTCAGGCTGAGCGCAAAGATGCCGTTTTGCGCAAC
AGTCCTTTTGATTAATACCCTTTGTTCCACATAGGAGCGACTGCCTACGCCGACTAGCTC
AGCCAGAAAGAAAGTGTGGTTGAGCGCCAGCCAGGCACAGTAAATCAGCAGAAGACAGGT
GGTGCCTTGAGTAATATTCGAGAGCACGGACGAGTCAGCCCGCATCAGTTGGATCAGCAA
TGATTTCAAGGTGACTGCGGCACCAAAAGCCGCCGCAGTATGCACCCCGATTGCAACCAG
CGCTAACATGACATCCCGTTTGAGGGCTGCAAAAATCTCGATATGAAGCCGTCTGTTTCC
GGCTCTACTTGCATCATCGATCGCGGCCTTGCACCAGCGTTGCCAGCGGTAGGCGTGGAC
CAAATGCGCTCCTCGAGCTCCTTCAGGCGTACGGAAGCAAAGGACGGTTTTCAAGACTTC
TGCAATCTTCATAGGAATCAGTTATATACCGGCACAGATTGAAGATCCGTGACGATCTCA
CGTCCCAGTGAGTCTTGACAGGCAATATCGGCAAATCGATCGCAAAGCAGTGTGATCATC
TCCCAGCCTTCACTTAACGCTACGCGTAAATCCTCGACGTCTCTTGGCGACGCGTCGTTC
AGCAGCGCTATGCCCATACTGACGTGATGACCATCGTCTTCGCCATGTTCCTGAAAGTGC
GGCATGCCAGCGAATACCCGAGCGGCTTCGCTGTGGAAAATTTCACCGCTGCCTTCCAGT
ACGACGTGCATCAAGAGCGTCTTGACCATATCGCTTTTATAAAGCATCTGGTGCCTGAAC
CATTCCATAGTGGAATGAAAGGCTGCATCCGAAACCGGGGAAGGGTTGGTGTTGCGCTGA
AGACGCAGGTTATTGTTATGACCCAGCTCTTCTATCAAGTGCTCAAGAGCAATTTTTTTG
TGAGCCTGATCAAGCGTCATCGCCACTCGGATATGCAGCAAATCCTGAAACATATCTGAC
CAGGTCTGCAGGCAGTCGAGGAGTTTTTCGCGCACTTGCGGGTGATCAATGGATGGCGAA
TTGATGAGCGACAACAGCCGACTATTCTTGAAGCTATCCAGGTAAGCCTGATTGTCTCGT
AACAGCACATCGGCAGGCTTCGCGGTATCGGATTCCTGTGATTTGAAGACGACGCTCGGT
CGCGACGTGTCTTCGTACAGGGCCTTGCCATTGAACTGAATGGAAAGTGCCCAAAAACCA
TTTTGGGTGCCTTTGAAGCCATGCAGGGCATGAGGTGGCACTAAAACCATGTCACCCGCT
TCTATCGCACGCTCGGTCGCCCCCAACGTTTCCCCCGAACCATCACAAATCAGTATCAGG
CTTGCTTCGGGATGCTGATGAACCGACAGTTCCTGATCTTTTTCGAGCCGGACCCAACTG
ATAGCAAGCTCACTGTTGGACGGGATGAATTCAGCCAGCGCAGGGTGCTGGGAGAATATC
TTCACAACGCCTAAATCGTGCAAGGCGCCATCAACCACTACGCTGTTGAGGGTCTCGATA
TCGTTACGAGAGATGACTTCCATATCTGCTATTCCTTTGCGTAATAAACTTAGTTGGCGG
AACTCAGTGTGTTGAGACGTTCGATGGCGGCATAGAACTTTTCCCGGTCATGACTAGCGA
TGACCACCATGCCGACCTTGTCATCATTGGTGTGCGATCTGTTCAATGGCGGATTGGCTT
CGCCCATGATCAACCTGATGATATCCACTTCCTGTAAAACATCATTAAGAAGTGCAGTGT
CCAGCGGCTCATAAAAAAGATGAGAGCCCGCGAACGTGTAACGGGCCGGCTGTTCGAAAC
TGTTTTTATCCACCGCACAGCTATGGAACTGCAAAGTCTCCCTGAACAGGTCAACGCCTG
TAGTCAGTTCAACCAGCAAGCCAATATAATCGCCGCCGACCCGGTTATTGACCTCTATGA
GATGAAACTGTCCATCCGCGATGGTCACCTCAATATGGCAGGGGCCGTGTGTATGATTGA
GGGCAGTCAACAACCGCTCGCAATAGCCAGCTAACTGCTCGAACACCGCGGCCTCCAGAT
TATCTGGCGAGATGATGTGCTGCTCTTCCGCCAGGGAGGTCTTGTACAGTCGCTTGTTGG
TGACGGCAAGAACACGATGTTGTGAGTCGATGGTCAACGTTTCGACACTGACCTCTCGAC
CGTTCAGAAACTCCTCCGCCAACATAACGAAATTTTCCTGAGAAAACCCCTCCAGCGTGC
TCTGCAAAGACGTGGCATCTTTGATGATGAATACGTTTTCGCTCCCGGAGCCTGTGGGGT
CTTTCAGGACAATCGGGCCATTGCGGGAATTGAAAAAATGCTCAACGTCAGCGCGTGTTC
TGCAGATTGCGCTATGGACCGCAAACTCTGTATTTTCCAGCCTGGTGCGCATCAGCGCCT
TGTTTATGCAGACTTCGCACGCGTCAAAGTCCATGCCGGGAATAGCATAATGCTGGCTCG
CTCGTGCCGCTGCCAGCAGTCCGTCTTCGGTGAACGAAAAAATGAAATCGACTGTCTGCT
TTTTAAGGATTTCATCGATTTTGCCGAGTACGGTGGCTTCGGAGAAATCGCTGACAAGAT
GAATTTTGTCTGTGAGTGCGGTGAGGTTAGGACCTACCGAGTCCGGCAATTGCAGCACGG
TAAAGTCAAAACCCAAGCCATCATAATGCATAAAAGTTTCATCATGGCCACCGATCATTA
CGACAGTCTTCATACACTACCTTTCATGGTCGAACCGACCAATAAATTAACGCATGGGGA
ATAACGCATTGGGCCTCTGCCGTGTTTTATACGCGGCGGTATTGATATTTTTTCAATACC
GGTTGCCGTACGTTTCTGCGACAGAAACGTAGCGTGCACGACCGTACAAATAGCAGAACG
CTATGCGGTAGAGAGTTTGTATAGTGAGTAGATTTCAGTCAGTCGAAAATCAACCCGCCC
CGGTGGCGGAATGATAATAATCGTTGAAAGAGAGACGCACAGAGCCCGACAGTATAAGAG
ATACTTTCGAGGGCCACTTGAATTGAGGGGAGTGCAAATGAGAACGCAGGGTATAAAGCA
TGCTATTCCTTTAGATATTTATAATTATTTGCGCTTTCCATACGCGCCATCTATGGTTTC
ATTGTTTAGTTTGAATGTCAACGCTGTCTGCCAACTGAATGGGCTATCCCTCGGCAAGTA
TAGAAATGGGCTAATGACAATCGATGCGCCGGGCCTGCGATCCTCGGCGGGCCTTTTACA
CCCGTCAGAAGTGTAATCAGAATCAACCGCGAGATCAGCCATCTGGCCGAGGCGTTGCAG
TATCGGCCCTCAACTAATTGACCGCCCAAACGCAAAAACTCGCCGTCAACGATCAAGTCG
ACGGCGAGTCTTGGGACAGCTAAAGAAGCTTACATGCTGCTATAGAACGGGAAGATCCCC
ATCAGCAGCGCGGCAACCAGAATGCACAGGCACACCAGGATCGCCCATTTCAGGGTGAAG
CGCTGGTGGTCGCCGAACTCGATACCGGCCAGGGCAACCAGCAGGTAGGTCGATGGCACC
AGCGGGCTGAGCAAGTGGACCGGCTGACCGACGATCGAGGCGCGGGCCATTTCAACCGGG
CTGATGCCGTAGTGGGCAGCGGCTTCGGACAGCACCGGCAGTACGCCGTAGTAGAACGCG
TCGTTGGACATGAAGAAGGTGAACGGCATGCTCACCAGCGCGGTGATCACGGCGAGGTAC
GGGCCGAGCGCATCCGGGATCACTGCCAGCAGGCTTTTCGACATGGCGTCGACCATACCG
GTGCCAGACAGAATGCCGGTAAAGATACCTGCGGCGAAGATCAGGCCGACCACTGCCAGA
ACGCTACCGGCGTGGGCTGATACGCGGTCCTTCTGGTCCTGCAGGTTCGGGTAGTTGATG
ATCATCGCGATACTGAACGCGATCATGAACAGTACCGGCAGCGGCAGCAGGCCCATGATC
AGGGCAACCATCAGTGCGAAGGTCAGCGCGCCGTTGAACCAGATCAGCTTTGGACGACGT
GCATCCGGGAATTGCGAGACGCTGATTTCGCTGTGATCGACTTCATCACCCTTAAGGTGC
AGTTCACCCAGACGAGCGCGTTCGCGTTTGCCGTAGAAGTAGGCAATTGCCAGGATCGCA
ACCACGCCAGCCAGCATTGCCGGGATCATCGGTACGAAAATGTCGGATGCATCGACATGC
AGGGCACTGGCCGCACGAGCGGTCGGGCCACCCCACGGGGTCATGTTCATCACGCCACCC
GCCAGAATGATCAGGCCGGCCATGATGCGCGGGCTCATGCCGACGCGGCTGTACAGCGGC
AGCATGGCGGCGACGCAGATCATGTAGGTGGTCGCGCCGTCACCGTCGAGGGACACCACC
AGCGCCAGCACGGCGGTGCCGACCGAAATGCGCATCGGGTCGCCCTTGACCATTTTCAGG
ATCTTGCGCACGGCCGGGTCGAACAGGCCGGAGTCGATCATCAGCGCAAAATAAAGGATG
GCGAACATCAGCATCACGCCGGTTGGCGCCAGCTTTGTGATACCTGCCAGCATCATCGGG
CCGATCTGGGCCGCGAAGCCACCGAACAGGGCGAAGATGATTGGAACCAGAATCAGGGCG
ATCAGCGCAGTCAGGCGCTTGCTCATGATCAGGTACATGAACGCAATAACCATGGCAAAG
CCAAGGAAAGTCAGCATGGGAATACTCCAGACGTAATACGGCTACAGAACGTGAAATGAA
CGAGTCAGCTCAGCAGATCGGTACGTGGAGTGGAGGCGCAAGGAGGGTGTGGAACGAGAA
GTCAGCAAGCATCGGAATCACCATTATTGTTGTTAATTGGGCCTGAAACACGTTGGAATC
CGTTCCTGGCTAGCCGGTCTTTTTGCCGGAAGTGAGGCGATGCTAATTGGCCAAGCTTTC
ACCGACCTTTCAATCAGCTATTGTTGAAATTTTATTGTCACACGGATTATGGGCATGAAG
GAGAAGCATGGATGAGCGAGATACACTCGGGTGGCTGCCATTGCGGCGGGCTGCGTTACC
AGTTCGATGCGCCGTTGCGGGACATCGCTCACTGTCATTGCTCCATCTGCCGACGCACCT
CGGGTGCAACGGTTGTAACCTGGATAAGTGTGCCGCTGGCTTCGTTCACGTGGCTGACAG
GCAGCCCCTGTGCGTATGACTCCTCACCCAGCTGCGTACGCTATTTCTGCGGCAAGTGCG
GCGCTCACCTGGCGTTGTTCACGCGCAACAGCCCGGACGAGATCGACGTCACCATTGCGA
CACTTGACCAACCGGAGCTGGCAACGCCCTCACGACACATCTGGATAGAGAACCGGCTTC
CCTGGCTACGCCTGGATCAGCACCTGCCAGGGGTAGAGGGCGAGCCTTTCTGAGGTTTGA
GGAGATATATAGTGCCTGAGCCAGAGCCTTAGGCACTGTTCGCACATTACATCAGCGCAT
TACTTGCTGAACTGCGAAGCCAGTTCGCGCAGAAGTACCTCGGCCTCAAGCACTTTTTTC
ACTGACTCGTTGGCTTTTTCGCGACTCAGGCCCAGACGTTCGAACAACTCATCAGGAATC
TCCTGCTCTGGCCCGGCACCGATGCCGTTCACCCGCAACAGACGTACGGCCAGATAAACC
AGGTTGGCGTAGACGTGATGTTCGCCCTTGTAGTGCGGGTCGTGCTGGAAGCGCAGCGCG
ATGGCGAGTTCATCCGGCATGTCCCAATAGCGCATCAGCCAGGCCCCGATCTGCTCGCGG
CTGATACCCAGCAAATGCTGCTCAATAAAGCTGTGGTGCAGGTGCGGGTTAACTTCCAGC
TGGCGGCAAATCAGGGTGAAGTGTGGCGGAAACACATGGGCCAGCAGCAGGTAGCCGAAG
TTGTGCAGCAAACCGGCGAGGTAGCTCAGGCCAGCTTCCGGGCGACTGGCGCGGGGAATG
GCGCGGGTCAGACCTTCGATGACGGCAGCTGTATAGATGGATTGCTGCCAATACGGCGTA
GTCTGTTGCGGCTGGTCCTTGGGCAGACTCAGGGTTTTGCCCAGAGCGAGGCCCAGTGCC
AGGTTGATCACCAGATCAAAGCCCAGCACGCGGACGATTGCATCTTCTACCGAGCGGATC
TTGCCGGTCGACGCGTAATAGGGCGATGCCGCCCAGCTCACGACCTGTGCCGCCAGCGCA
GGGTCGGTTTCGACTACGCCGGTGATGTCATCGATGGTCGCATCGGGGTCGACCCGCAGC
TTGATGATTTTCTGTGCAGTTCCGGCCAGTGGTGGTATTTCCAGGGTCGCTTCCAGACGC
TGCTGGATGCGACGCGCCGTGAAAACATGCATGGCCTGGGTGATTTCTGCCGGATCGTCG
TCAGGACGATCCAGGTTCGGACGAATGGCTGCGACCGACTGGCCGAAGTGCGCGGCGCTG
GCCTTGCTCAGCATGCCTTTGAAGTCGTCACTGCTGATTTCCAGCAACAGGCCCTTTTCG
CCCGAGCCCACCAGCAGTGTCGGCTCTTGCAGCAGGCGATCATCGTAAAGGCACGGTGAG
CTGGTCAGTGCCGGGAGCCCCGGCAGCACTTGCAGGTTGTGCTTGGTGAGCATGCGCTGC
AAACGATCATGCGGCACAGCGGTCAACTGGCGCCCGGTCAGCTCGGTGATTCGGCTGAGG
TCGAGCAACTGGCTCTGCGGGAACAGGATAAGCAGCGCACCGACAGCGTCCTCGACCAGC
ACAGCCTGAACCTTGCGCGCCGGGGGCAAGCTTTTGTTGTCCATGACTTCGTTGTAGCTG
ATAGCCAATTTTTCAAGCAACTGCCGGATTACCGACGGCGCATGCTGCGGATCATTGACG
TGGGCGACTTCTGTCATGAGCTATGTCCAAATTCCTACATTTTTTGAAGTATAACCACGT
TATTCGTTTTCGGTCGCACGTGGTGTTCAAAGCGTAGCCTGCATCACACCTGGCCATACT
GCTGGCCATGACGCAGCCATCTGTCGAGCAGTGGGCTGACATGTTGGGGCCAGCGCTCCA
ACAGGGCCTGAGCCGCGTCGCGTACGGCCGGCAGCAGGTCTGCGTCACGCATAAGGTCGG
CGACCTTGAATTGCAGAAGGCCCGTTTGTCGGGTTCCCAGCATTTCGCCGGGACCACGCA
GCTCAAGGTCCTTTTCGGCGATGACAAAGCCATCGTTGGTTTCGCGCATGATGCCCAGCC
GCTGCCGTCCGATCTGTGAAAGCGGCGGGTGGTAGAGCAGCACACAATGGCTGACCGCAC
TGCCGCGCCCGACGCGCCCGCGCAACTGGTGCAATTGAGCCAGACCGAGGCGCTCGGGGT
TTTCGATGATCATCAGGCTGGAGTTCGGCACGTCGACCCCAACTTCGATCACTGTAGTTG
CCACCAGCAATTGCAGCGCACCCTGCTTGAATTCGGCCATGATCGCGGCCTTTTCTGCGG
GCTTCATACGTCCGTGTATCAACCCGACGCGAACCTCACCCAAGGCACTGCTCAGTTCTT
CGTAGGTAGTTTCAGCGGCTTTGCACGTCAGTTCTTCGGATTCTTCGATCAGCGTGCACA
CCCAATAGGCCTGGCGACCTTCGGCGCAAGCTGCGCGCACACGCTCCACGACTTCCAGGC
GGCGGCTGTCGGCAACCAGCACGGTATTGACCGGTGTCCTTCCGGGCGGCAGTTCGTCCA
GAATCGACGTGTCCAGATCGGCGTAGGCGCTCATCGCCAGCGTGCGTGGAATCGGTGTGG
CGGTCATGATCAATTGATGCGGACACATCAGGCCGCCGACGCCCTTTTTACGCAGCGCCA
AACGTTGCTGAACACCGAACCGGTGCTGCTCGTCGATGATCACCAGCGCGAGGTTCTTGA
ACTGCACTTCGTCCTGAAACAGCGCATGGGTGCCCACTACCATAGGGGTGCCACTGGCGA
TCTGCTCCAGGGACGTCGCGCGCGCCTTGCCCTTGAGCTTGCCCGCCAGCCAGGCCACGC
CAACGCCCAGCGGCTCTAACCAGCGCTGGAAGTTGATGTAGTGCTGCTCGGCGAGAATCT
CGGTGGGGGCCATCAGCGCCACTTGATAACCTGCTTCCAGCGCTTGCAAGGCAGCCAGAG
CGGCGACCACGGTCTTGCCCGAACCAACGTCACCCTGGATCAACCGCAGCATCGGCTCAG
GCTGGCTCAGGTCGTAGGCAACTTCCTTGCCGACCCGCTGCTGGGCACCCGTGGGCGCGA
AGCCGAGGTTGGCGAGAAATTGTTTCGGCAGTTTTTTCGCAACAGGCAACGCCGGTGCGC
GCTGTGAACGCAGACTTTCGCGCAGGCGCTGCTGGGAAAGCTGGTGGGTAAGCAATTCCT
CGAAAGCCAGCCGGTGCTGCGCCCAGTGATGCCCGAGGGCCAGCTCCTCCACATCGGCAT
CGGCGGGCGGGTGATGCAGATAGCGGATCGCATCATCCAGCGGGGCCAGCTGATAGTCGC
GGGCCAGCTCATCCGGCAGCCAGTCCGGCAGGCTTTTGGGGCCGAGCATCGCCAGACTTT
GCTGACACAACTGACGCAGGCGCTGCTGGGTGAGGCCTTCGGTCGTGGGATAGATCGGCG
TGAGGGTCTGTTCGACGGGCGCGGGCTCATCACCGGTGATCGCTCGATATTCCGGGTGAT
AGATTTCCAGGCCGGAAGCACCGGGACGCGCTTCGCCGAAGCAGCGCAGGTGCGTGCCAC
GCTTCATGCTTTCTTTCTGCGCGTTGCTGAAGTGGTAGAAGCGCAGGCTGACGACACCTG
TGCCGTCGCCAAGCCGTACCAGCAAGCTGCGGCGTTTGCCCATTACCACATCGGCACCGC
TGACCACGCCTTCGATCACGGCATCCTGGCCAGGGCGCAATGCGCCAATCGGTACGACGC
GGGTCCGGTCCTGGTAACGCAACGGCAGATGGAACAGCACGTCCTGCAGAGTTTCCAGCC
CGACCCTGGCCAGCTTTTCTGCCATCGCTTCACCGACGCCCTTGAGCGCCGTGACCGAGA
CCCTGGAAAGCTCGCTCATTTCTTTTCTGCCTAACTTGCGACTGTTTTCGGACGTGCCAC
CGAGCACAGGCGAGCAGAGTCAGCGAGAATTTCGATGGCTTTGGGTCTCGGGAAGCTTGC
GCGCCAGGCGATGGCGACTGTGCGGAAAGGCACAGGCGGCGTCAGCGGGCGGACTTCGAT
CACGCCGGGCGCGTAGTGGTGGCTGTCAACGGCCGAAAGCGGCAGGATCGAAATACCCAG
CCCGGAAGCGACCATGTGCCGAATGGTTTCCAGCGAGCTGGATTCTACTGTCGTGTGCTT
GGCGCCTTCATTGCCTTTGCCCAGGGTAGGGCAGGCTTCCAGAACCTGATCACGGAAGCA
ATGACCTTCGCCCAGCAGTAACAGGCTCTTGTCGTTGAGTGCCGAGGCGTCGATGGTCTC
TTTCTGAGTCCATGGGTGATCGGCCGGCATCAGGACGGAGAACGGCTCGTCGTAAAGTGG
CAGGGTCAGCACGTCGGCTTCGTTGAACGGCAAGGCAATGATGACGGCATCCAGCTCACC
GTTGCGCAGCTTGTCGCGCAGCACATGCGTGAAGTTTTCTTCGATGTACAACGGCATCTG
CGGCGCAACCCGGTGCAGTTGTGGAATCAGGTGAGGGAACAGGTAAGGGCCGACGGTATA
AATAGCGCCGACTTTCAGCGGCGCGGTCAGCTGATTCTTGCCTGCCTGGGCCAGCTCACG
AATACCTTGAGCCTGCTCCAGCACTTTCTGCGCTTGCGCGACGATGCCTTCACCGACCGG
TGTCAGGCGCACGGCGCTCTTGCTGCGCTCGAAAATGAGCACACCGAGTTCGTCTTCTAG
TTTCTTGACGCCCACCGACAGCGTTGGCTGGCTGACGTGGCAGCGCTCAGCCGCATGGCC
AAAGTGCTGCTCCTGGGCAAGCGTGACGATGTAGCGTAATTCTGTAAGAGTCATAACGTG
CGTCCATGAAGTTGCGACCCCAGCATAGCGGGTGCGATCGATAGACGCACGTTATCAGAA
GCACTCACAAGTAACAAAAGTACAATTCAGCGTTTATCCAGTGAATAAACGAACGGTGCG
AGGATTTCAATGGTGCCGTTGTTGAGGATTTCCTTGGGCGGCTTGGGCAGTGGCTGAGCG
CGACGGATCATTTCCATGGTCGCTCGATCCAGCGCCGGGCTGCCTGAACTGTTGGCAATC
GAGTAAGACAGCACGTTGCCGTCAGCATCGACAACGAAGCGCAGGCGTGCAACACCCTGC
ATGCCACGACGACGCGCATCCTCGGGATACTTCTTGTACTTGCCCAGATGACTTAACAGG
TCACCCTGCCAGCTTGGCAGCGCATTGCTGGGCGGCGCAGGCGCAGGAGCGGGCTTCGGA
GCAGCTGCTTTTTCCGGTTTGGCAGTCGTAGGCGGCGTGTCGACCGGTTTTTCGTCAGCA
GGTTTTTCCTGAGGTGGCTCAGGCTTCTTCTGCGGCTTTGGCGGCTGCGGTTTTGGCTTG
GGCTTGGGCTTTTCAACCTTTTTGGGCACCACGATTTCCGGCTTCGGCGCTTGCGCGACT
TCCGGCATGGGCTCTGGTTCTTCAGGGGCTGGCGGCGGAGGTGGCTGAACGACTTTTGGT
GGTGGCGGCGGTGCGGGCTCAGGCAGAGGCGCAAGCTCGACCATCATGGCCGCTGGCGGT
AGCTCAATTGCCTGAGAGGCGGGCCAGCGAACGGCGATGATGATCGCGATAGCGTGCACG
GCCAGCACCAACAACAGACTACCGCTATAGCGCGTCAGTTTTTGGCGCGTACTGATCATT
TCTTACCAGCCGTCTCAAGACCCACCAGACCAACCTTGAGGTAACCCGCACCCCTAAGCG
TGTTCATGACTTCCATCAGATCGCCGTAATCCACGCCCTTGTCGGCCTGGAAGAAGATCG
TGGTGTCCTTCTTGCCCTTGGTCCGGGCGTCCAGCACCTGACCGATCTGCTCGCGGGCAA
CCTTCTCTTCACCCAGATACAGGCTCTTGTCGGTCTTGACGCTGAGGAAGATCGGCTTCT
CGGGCCTGGGCTGTGGCGTGGCAGTGGATGCCGGCAGGTCGACCTTGATGTCCACGGTCG
CCAACGGTGCAGCCACCATGAAGATGATCAGCAGCACCAGCATGACGTCGATGAACGGCG
TCACGTTGATTTCATGGTTCTCGGCGAGGTCATCGCCGCCTTCGTTAAGATGCAGGCCCA
CGTGTTAGCCCACCTTGACCATGTGCGGTTGTTGTTGATTGCGCTCGGTCGGTTCTGGCA
GATGATCCAGGTCGCGGCTGACCAGCAGCAGAACGTGCGCCGAAGCATCTGAAACCTGAG
CCTTGTAACCGGCGATGGAGCGGGCGAACACGTTGTAGATCACTACCGCAGGAATTGCGG
CAACCAGACCCAGTGCCGTGGCCAGCAGGGCCTCGGCGATACCCGGTGCCACGACAGCGA
GGTTGGTGGTCTGGGTCTTGGCGATGCCGATGAAGCTGTTCATGATGCCCCATACCGTAC
CGAACAAACCCACGAACGGTGCGGTAGAGCCGATGGTCGCCAGTACGCCGGTGCCCATGC
TCATGTTGCGGCCGCAGGCTGCGACCAGGCGCTCGAGGCGGAAGCTGACACGTTCCTTGA
TCCCTTCGCGCTCACGGCTGTTGGCCGACAGGCGCATCTCTTCAAGAGCGTCATGCACCA
GCAGGTGGGCGAGGGTGCCTTCCTTGCTGGCGGTCGAGCTCGCTTCGTTCAGGGAGCGGG
CTTTTTTCAGGTTGACGATTTCACCACGCAACCGGCGCTTGGCACCCAGCAGTTCGAAAC
CCTTGGAGATCCAGATGGTCCACGTAATGATCGATGCGATGGCCAGACCGATCATGACCG
CTTTGACCACGACGTCGGCGTTCTGGTACATGCCCCATGGCGACAGGTCATGTGCCATGC
CCAGGCTGTTGTCTTCGGCTGCAGGCTCCATGGCCTGCACCGGGGCAGCGGCATCAGGCG
CGACAGGAGCTGTCGCCGCAGGTGCGGCAGACGTTGCAGGGGCCGCAGTCGGTGCCGATT
GATCTGCAAGGGCCATAGGTACGAACATCAGGCTCAAGACGAGGGCTGCGACACCGCGCC
ATGCACGAGGCAGGCGAGGCATCCGGGTAGGCGAAGCGATTGATTGAATGCGTGTCATGC
TGGCCGGACCTGAGAGAAAAATAGGGGATGGTTCCAGTGCGTCGTTCAGTGCTCTCGACG
CTCACAGGGAACAAATGGGCTGCCATTATTGCAAATCGTTCTTGTTAACAAAAGTAATAC
AGTATCTTTTTTACATATTCGCCCGAATTTTCGCCTGTCGATGATCATTTTGTACGGCGC
TGACGCCACCTGTTATGGAGATACCGAATGACTGCCCCTTCGCTTCTAATCGCCGGCTGT
GGCGACATCGGTTCGCGACTCGCTACCCGCCTGCTGCCTCACGGCTGGACCGTGCATGGG
CTACGGCGCACTGTTTCCGAGCTGCCTGCCGGTGTTCACGGTGTGGCGGGCGATTTGTTC
GATACCCGCAAGCCTGCCCTGTGGCCCGCTGCGGCACTGGACTATGTGGTGTATTGCGCA
ACTCCTTCGCAACGTGACGAGGCGGGTTACCGGATGGCTTATGTCGAGGGCTTGCGCAAT
GTATTGAGTTGGCTTGAGCAGGCCGGGCAGCGTCCAAAGCGTTTGATCTTTGTCTCAAGC
AGCGGTGTATACGGTCAGCAGAACGGGGAGTGGGTTGATGAAGACTCCGTCACCGAACCG
GCCAACTACACCGGTACTGTGATGCTGGAAGCCGAGCAGCTCGCGCTGAACAGCGGACTG
CCAGCCACGGCGGTGAGGCTGACCGGTATCTACGGACCCGGACGCAGTGACCTGTCGAAC
CGTGTGCGTCAGGGGCACAGTGTCAGAATTGATCCGCCGGTCTATGCCAATCGCATTCAT
GCCGACGATGCCGCCAGCTTGCTGGAGCATCTGCTGCAGGCGGATCAACGAGGTGTGGCA
CTGGAGAGCTGCTATCTGGGCGTTGACGACGATCCGGCCGCGCTGGCCGATGTGGTGGCG
TGGATACGTGAATATCTGGGGGTGACCGAATGGTCGGAGGAGGTCAGCGTGCAGCGCGTG
GGCAGCAAGCGTTGCAGCAATGCCAGGGCGCGCGCACTGGGATGGACGCCAATGTACCCG
GATTATCGGGCTGGCTATGCGGCTTTGTTGGGGTAGAAACGTCGCAGTCAGGAGCGCCTT
GAAGGGCGCTCCCGAGGCTTGAGTTGCTTACTGCTGTTCGAGCAACCAGCGACGTGGGCC
TGGACGCAACTCGGGCATCTGGTCAGCACCGGCATTGTTCATAGCCTGGAATATCTCCAG
CTGCTTGCCTTTGCGAGCAAAGATCCACGGGTTGCCTTTTTCGGCTTTCTCCAGCCACAT
GCTGTCGTATTCGCCGCTCATGGCTGCGCAATCGCCCGCCAGGCATAGTGCGTAGCGATC
GTTTTCGGGAAGCCCCTGCACACTGCCGTCAGGCATGAATTGCACGGTGCTGCCTTGGCC
GTCGCCTTCTACGATGGTCCATTTGCCGCCCATGTAGGCACCATACAAGGCTTTCTCGAA
ACTGGTGCCAGGCTGAGCGCCTTCCGGTGCCGGGTTCTCGGGCTTCTGAAAGTGCTGCTC
AGGACCTGACTCGCTGGCAGCTTGAACCAGCTCATCACCTTTCACGCTCAGGTCTTCGAA
GAAGTTGCCGTAGAAGTCGATGTGCAACTTTCCTTCAGCGGCGCTGACAATCTTGCCTTC
ACCCAGCTCGAAACCATTGGAATAGATGGCCTGATTGGCTTTGGAGTTGATTTTCCACTC
CAGATTGGGGCCGTTGGCGAGCAGGGCTTGACGCAGGTTGCCTTGTTTGACGGCGGCGTC
GATGGCGGTCTGGTTGATCCAGGTGCCGTCCGGATTGCGGTCGGCGTGGCTGGCGCAGCC
GCCCAGAATGACGGCGAGCAGCGAGATGGCGAGCGCGGAGCGCATAACGGATTCCTTCCT
TCAGGGAGAACGGAGCGCAAGGCACGCTCCGTCGGGGGATTATTCGATGACGAGAATCGC
GTCCATTTCAACCTGCGCGCCGCGCGGCAATGCCGCAACGCCGATGGCTGCGCGAGCCGG
ATAAGGCTGGGTGAAATAGGTACCCATGATCTCGTTGACCTTGGCGAAGTGGCCCAGATC
GGTCAGAAAGATGTTCAGTTTGACGATGTCCTTGAAGGAACCGCCCGCCGCTTCGGCAAC
AGACTTCAGGTTTTCGAAGACCTGGGTAATCTGTGCTTCGATGCCTTCGACCAGCTCCAT
GCTGCTCGGGTCCAGCGGGATCTGTCCGGACATGTAGACGGTATTGCCAGCTTTAATGGC
CTGAGAGTACGGGCCGATTGCCGCAGGGGCTTTATCGCTGGTGATGACAGTCTTGGTCAT
GAGAACTCCTGATGATGGGATGGCCTACGCGCGCATCCGGGTGATGCGTGTGACACCGGT
CAGGGCGCGCAGTTTCTTGATCACACGAGCCAGATGCACACGGTCGTGCACGCTGACCAC
CAGTTGGACCACGCTGATGCGACCATCGCGTTCGTCCATGCTGATTTTTTCGATATTGCC
GTCGGCCGCGTTGACGCTGCTGGCCAGCAGGGCGATCAGGCCGCGCTGATGTTCGAGTTC
GACACGCAATTCGACGTTGAATTCGCCAGTCACGTCCTTGGCCCAGGACAACTGGATGCA
TTTTTCCGGGTTGTGACGGATTTCACTGATGTTGCGACAGTTATCCAGATGCACAACCAT
TCCCTTGCCTGCAGACAGGTGGCCGACAATAGGGTCGCCGGGGATTGGCGTGCAGCATTT
GGCGTAGCTGAGCACCAGGCCTTCGGTACCGCGAATCGCCAGCGGACCTTCAGGGCTTGG
CAACTGCTCACCCTCGCCCAGCAGACGGCGGGCGACGACATAGGCCATGCGATTGCCCAG
CCCGATGTCTTCGAGCAGGTCTTCCAGCACTTCAACCCGGTATTCGTTGAGCACCAGCTG
AATGCGTTCCTGGGTGATCTTGTCGAGGCTGCATTCAAAGCCGTTGAGCACCTTGTTCAG
CAGGCGCTCGCCGAGGTTGATCGACTCGGAGCGGCGTTGCAGCTTGAGCGCGTGGCGAAT
ATGCGTACGCGCCTTGCCGGTCACGACGAAGTTCAGCCATGCCGGATTCGGACGTGCACC
TGGGGCGCTGACAATCTCGACGGTCGAGCCGCTTTGCAGCGGTTCGGACAGCGGCGCCAG
CCGGCGGTTGATCCGGCAAGCAATGCAGCTGTTGCCGACGTCGGTGTGTACCGCGTAGGC
GAAATCCACCGCCGTGGAGCCTTTGGGCAGCTCCATGATCCGGCCTTTGGGCGTGAAAAC
GTAAACCTCGTCCGGGAACAGGTCGATCTTGACGCTTTCAATGAACTCCAGAGAGTTGCC
CGCACGCTGCTGCATTTCCAGCACACCCTTGACCCACTGCCGGGCACGGGCATGAGTGCC
TTTTGGCTGCTCGTCGTCGCTGGATTTGTACAGCCAGTGTGCAGCGATGCCGTTGTTGGC
CATCTCCTCCATTTCGCGGGTGCGAATCTGGATTTCGATCGGCACGCCATGCATACCGAA
CAAGGTCGTATGCAGGGACTGGTAGCCGTTGGCCTTGGGGATCGCGATGTAGTCCTTGAA
GCGGCCGGGCAGCGGCTTGTACAAATTATGTACAGCGCCCAGTACGCGATAACAGGTATC
GACCTTGTCGACGATGATGCGGAATGCGTAGACATCCATGATCTCGTTGAAGGCGCGACG
CTTGCCGCGCATCTTCTTGTAGATGCCATAAAGATGCTTTTGCCGCCCGCTCACATCGCC
TTCGATGCCGTCAACGGCCAGGCAATGACTGAGGGACTCTTCGATCTTGTTGACCAGTTC
CTTGCGATTGCCCCTGGCGCGCTTGACCGCCTGGTTGATGCGCGAGGAGCGCATCGGGTA
CATCGCCTTGAAACCGAGGTCTTCGAATTCGATGCGCACACTGTGCATACCCAATCGATT
GGCGATGGGTGCATAGATTTCGAGGGTTTCCTTGGCGATGCGCCGACGCTTTTCGCCCGA
CAGCACTTCCAGCGTGCGCATGTTGTGCAGGCGATCGGCGAGTTTGACCAGGATCACGCG
AATGTCGCGCGCCATGGCCATGGCCATTTTCTGGAAGTTCTCCGCCTGGGCTTCGGCCTT
GGTCTCGAAGTTCATCTGGGTCAATTTGCTGACCCCGTCGACCAGTTCCGCGACAGTCTC
GCCAAACTGCGCGCTGAGCGCTTCCTTGGCAATCCCGGTGTCTTCGATAACGTCATGCAG
CATCGCAGCCATCAGGCTCTGATGGTCCATGTGCATGTCGGCAAGAATATTCGCCACCGC
AAGAGGGTGCGTGACGTAGGCTTCACCACTGCGACGGCGCTGGCCATCGTGGGCTTGTTC
GGCATAGAAATACGCTCGGCGCACCAGGTTGACCTGGTCCTTGCCGAGGTAGGCCGACAG
TCTTTCGGCGAGGGCGTCTATGCTCGGCAAGGCGCTACCCCTTGCCAATGGCTTTTACCC
TGCGCCGTACTACGTCGACCTGGCATAGGCTTAGACGGCCTCGTTGGACTCGTCCTCGAA
CGCTGCGAACAATGGTTCATCTTCAACGATTTCGGCTTCTGCGATTACAGCGTAATCCAT
CAGGCCAGCCGCGATTTCACGCAGTGCCATAACGGTAGGCTTGTCATTTTCCCAGGCCAG
CTTTGGTTCTTTGCCGCCGGTTGCCAGTTGACGGGCACGCTTGGTAGAGAGCATGACCAG
CTCAAAGCGGTTATCCACGTGTTCTAGGCAGTCTTCAACGGTTACGCGGGCCATGGGTAT
TCCTCGTAGCAAATGCGGATGCGCGATGCCCGGATGGGCGAGCGGACTCGATAGTTTACA
AGCGGACAGCACCAGGCATCAAGCGGCAAGCCACCAACGGCATGCTTTTAACCTGTTGCC
TGATGTCTGGAAACGACTCGATCAAGCCAGCAACTCCTGAAAAAGCTCGCTGTATTGCTC
TTGCTGATGCTGCTGAGTCAGGCGATTGGCGCGGAATATTGCCTTGAGGTCTTCCAGTGC
ACCGGCAAAATCGTCATTGACCACAACGTATTCGTACTCGTTGTAGTGGCTCATTTCGCT
GACCGCTTCACGCATTCGCGCTTCAATGATCTCGTCACTGTCCTGGCCACGATTGGTCAG
ACGCTGACGCAATGCCTGCTGGGTAGGCGGCAGAATGAAGATCGACCGGGCCTGCGGCAT
TTGTGCACGAACCTGCCGGGCACCCTGCCAGTCGATTTCCAGAATCAGGTCGTGGCCTTC
GTCCAGGGTCTGCTGCAGGTGGCTCTGCGAGGTGCCGTACAGATTGCCGAAGACTTCGGC
CTGCTCAAGAAAGTCGCCGTGCTCGATCATGCGCACGAACTCGGCACGATCGACGAAGTT
GTAGTTCACACCGTTCACTTCGCCGGGGCGCATCGCCCGGGTGGTGTGCGAGACCGAGAC
GCGAATCTTCGCCTGCGCGCCGTGCTGAGGCTCTTGCTGGGCGTCCATCAGGGCCTTGAC
CAGACTGGTCTTGCCCGCGCCGGACGGGGCGGAAATGATATACAGGGTGCCAGTGATATG
GGTCATGTCAGGTTCAGCCTTACTCAATATTCTGCACTTGCTCGCGCATTTGCTCGATCA
ACACTTTAAGGTTGACGGCAGCCTGCGTGCTGCGTGGGTCAAAGGCCTTGGAGCCCAGTG
TATTCGCTTCACGGTTAAGCTCTTGCATCAGGAAATCAAGGCGCCGGCCTGCCTGACCGC
CAGCCTTGAGCACGCGACGGACCTCGGTGACGTGTGTGCTGAGGCGGTCCAGCTCTTCGG
CAACATCGCTTTTCTGTGCCAACAGAACCATTTCCTGCTCAAGGCGCTGCGGATCCAGTT
CGGCTTTCATGTCGGCAAAGCGATCCAGTACTTTCTGGCGCTGAGTTGCCAGCATCTGCG
GCACCAGGGTGCGCAGGGTGGCAACCTCCTCGACGATGGAAGACAACCGGTCATCAAGCA
GTCTGGCCAGGTCTGCACCTTCGCGTCCGCGCCCGCTCTTCAATTCAGTCAGCGCATCAT
TGAACAGCTTCAGCGCCTCGGTGTTCAACACCTGTGGATCGCTGGCGTCGGCCACCAGTA
CGCCGGGCCATGCCAGAACTTCCAGGGGATTCAGCGCGGCAGGCTGTTTGATCAGGCCGG
CAACCGATTCGGCTGCAGCGATCAACTGGCCTGCACGCTCAAGATCCACTTGCAGCGGTT
TGCCGGCGGTTTCCTCGACAAAACGCAGTGTGCATTCGACTTTGCCACGCGACAGCCCTT
GGCGTAGCGCTTCGCGAATCGCACCTTCCAGATCACGGAATGACTCAGGCAGGCGCAGGT
GCGGCTCCAGATAGCGGTGATTGACCGAGCGCAGTTCCCAGCTCAGTGTGCCTTGGGCAC
CGGCTCGCTCTACGCGGGCAAAGGCAGTCATGCTGTGCACCATGGGAAGTACCTCTTATC
GATTCAGGAGCGTGATTCAACCCATGAGTGCACAGGATCGGCGTTCATGGGTGTCGTGAA
AGCCGACTGGCTGCAGAGGCGCAGGATTGTAGCGCAGTGCGGCGCAGGCTCCCAATCCGG
CAGCGTTACAAGTGACACAAGGCATTCCTTGCGATCACGCCAGAGCGTCGAAAGTATTGA
TCCAGAGCCTTCTGTTCGTAGCAAATCGGCATTGGCGGCTTTTAGAGATGCCCAGCGGCA
GCTGTGACCTCTATAATGCCCAGCAGTTTTCCGTCTCAGTACAGGTATCCCAGATGAAAC
GTCCAAGTGGTCGCGCCGCCGATCAGCTCCGCTCGATCCGCATCACCCGCAACTACACCA
AACACGCCGAGGGTTCTGTACTGGTCGAGTTTGGTGATACCAAGGTGATCTGCACCGTCA
GCGTCGAAAACGGCGTACCACGCTTCCTCAAGGGTCAGGGCCAGGGTTGGCTGACTGCCG
AGTACGGCATGCTGCCGCGCGCTACCGGCGAGCGTAACCAGCGTGAAGCCAGTCGCGGCA
AGCAGGGTGGTCGTACACTCGAAATCCAGCGCCTGATCGGTCGTTCGCTGCGCGCTGCGC
TGGACATGTCCAAGCTGGGCGACGTGACCCTGTACGTCGATTGCGATGTCATTCAAGCGG
ACGGCGGCACTCGCACCGCGTCCATCACCGGCGCAATGGTTGCTCTGGCAGACGCCTTGA
AAGTGATCAAGAAGCGTGGCGGCCTGAAGGGCGGTGACCCGCTCAAGCAGATGATCGCAG
CCGTTTCGGTCGGCATGTATCAGGGCGAGCCGGTGCTTGACCTCGATTACCTGGAAGATT
CCGCTGCGGAGACCGACCTGAACGTGGTCATGACCAGTGCAGGCGGCTTCATTGAAGTAC
AGGGCACAGCCGAAGGCGCACCGTTCCAGCCTGAAGAGCTGAACGCGATGCTCGCCCTGG
CGCAGAAAGGCATGACCGAGCTGTTTGAATTGCAGCGCGCCGCGTTGGCCGACTGATATC
CAGAAGGGGTCCGATAATGAGTGACAGCTTGCAACCGTTCAGCAAACCGCCCCAAAGCGC
TCGCCAGTGGGCGATGTTCTGTCACTTGTCGGCGTTTGCCGGACTGATGTTTCCGTTCGG
CAATCTACTGGGCCCACTGATTATCTGGCAGTTGAAGAAAGACTCCGATCCGTTTATCGA
CGCGCAAGGCAAGGAGGCGCTGAACTTTCAGATCACAGTCGCCATTGCGGCCACCGTCAG
CATGCTGCTGGTGCTGCTGATCATCGGCTTTGCATTACTGACCCTGGTGGGGATCGGAGC
CGCAGTGCTTGCGATCATTGCCGGGATAAAAGCCAATGACGGCGTCGATTATCGCTATCC
GTTCACTTTGCGCCTGATCAAGTAGCATTACTTCGGGCAACGCAAAAAGCCGACTTGAAG
TCGGCTTTTTCGTGTGCACTGTTCGTCTGACGATCAGATAGTCAGGGTCCAGTCGTAGTC
CACGATCAATGGCGCGTGCTGCGAGAAGCGCGGCTGACGCGGCAGGCGAGCGCTGCGTAC
GAAGCGGCGCAAGCCTGGGGTCAGTATCTGATAATCGAAGCGCCAGCCCAGATTCAGCAT
CTCGGCCTGTTCGTTATCCGGCCACCAGCTGTACTGATCACCTTCGCGGCTGACTTCACG
CAGGGCATCGACATAGCCCATGGTGCCGACAATCTCGTCCATCCAGGCGCGTTCAGGCGC
CAGGAAGCCAGGAGACTGCTGGCTGTCACGCCAGTTTTTGATGTCGAGCTTCTGCTGCGC
GACGTAGAGCGATCCGCAATAGATGTATTCGCGACGCTTGCGGCGTTGCTTGTCCATGTA
CTTGCCGAAATCGTCCATGAGCTTGAATTTCTGATTCAGGTCTTCATCGCCATTCATCCC
TGACGGAAAGAGCAGGGTAGCGATACTGACCTTGTCGAAATCTGCTTGCAGGTAGCGCCC
GTAGCGGTCGGCTGTCTCGAAACCGAGACCGCTGATTACCGCCTTCGGTTGCAACCGCGA
ATAAAGCGCCACACCACCCTGAGCGGGAACCTCGGCTTCGCAGGCATAGAGGAAGTAACC
GTCCAGCTGAAAGGCTGGATCATCCAGTTCAAAGGTGGAGGCGCGGGTGTCCTGTAAGCA
GATGACGTCGGCATTCTGAGCTTGCAGCCAGCTGAGCAAACCACGCTCGACCGCAGCCTG
AATGCCATTTACGTTCACACTGATGATCCGCATAAATGGCCCCAAAAATCACGTGCGTGT
ATGATACCCGAGCTCTACCTAATTAGCTAAATCCGTGGTATCCGGAGCTTTTTCCATGCA
AGCGTATCAGCGCGATTTTATTCGTTTTGCCATCGATCGCGGTGTTCTGCGCTTCGGTGA
GTTCACTCTCAAGTCCGGGCGCACCAGCCCGTACTTCTTCAATGCGGGGCTGTTCAACAC
CGGTTCCGCACTGGCACAACTGGGGCGTTTCTACGCAGCAGCCGTGGTTGAAAGCGGTAT
TGCCTTCGACGTTCTGTTCGGCCCGGCCTACAAGGGTATTCCGCTCGCCTCGGCAACTGC
CGTGGCGCTGGCCGAGCATCATGACCGTGATCTGCCGTGGTGTTTCAACCGCAAGGAAGC
CAAAGCGCACGGCGAAGGTGGCAGCCTGGTGGGCTCCCCGCTGGCGGGCAACGTGCTGAT
TATCGACGACGTCATTACTGCGGGCACGGCGATTCGCGAGGTTATGCAGATCATCAAGGA
CCAGAGCGCGACTGCGGCAGGTGTCCTGATTGCCCTCAATCGCCAGGAGCGCGGCAATGG
CGAGCTGTCGGCGATTCAGGAAGTCGAGCGTGACTTCGGAATTCCGGTGGTGAGTATCGT
GTCGCTGAATCAAGTGCTTGAGTTCCTGGCCGACGATCCGCAGCTCAAGCAGCATCTGCC
CGCCGTCGAAGCCTATCGCGCGCAATACGGAATCTGAGGACGAGCCTATGGCAGTCAGCG
GCACGGAGCGGGCTTCGGTTTCAGGCGTACTGAGCGTTTTGGGGTTCTGGCTGGCTCTTG
GCATGCTTGCGCCCTTGCTCGCTCAAGCGGCTGATGCGCCTGAAGCTCGACTTTATCGCT
ACGTCGACAGCCGTGGCGTGACCGTGATCGATACGCAAGGCGTGCCGCCCGACTACGTTG
CCAAAGGCTATGAAGTGCTCAATGGTCGTGGCCGGGTGATACAGGTCGTACCGCCCGCGC
CGACTGCCGAGCAGATTCGTCAGTTCGAAGCAGACAAGCGCCAGGCCGCTGCGGATGCAC
AGCTGTTAAGCCTTTACAGCAGTGTCGATGAGGTGGACCGCGTCAAGGCCCGTAAACTGG
CCGAGCTGGATGCGCTGATTGGCGTTGCTCAGGGCAATATTCAGGGGCTGGCGGCTCAGC
AGCGCAATCTGCAAGGCCAGGCAGCCGACCTGGAGCGTGCGGGGCGTCCTGTTCAGCAGG
GGCTGGTCGATCAGTTGAATGACTTGCGCGATCAGCAGCAGAAGCTGCAAACCGATATCG
CCGGGTATCAGGCCGCACGGCTAAAGGCTGAAGCAGATTTCGCCGTCGATCGTGCACGCG
TCCAGCGCCTGACTCAATGACCGGACGCAGAGCGTCCAGAAGCGCATGCCCACGCCTGTT
TTTGATTCTGGCCGAAGGCCGTAGGAGCGAACTTGTTCGCGAAAGGGGTCGAAGCCAGAC
ACCTATCGTTCCTCACGCTCCAGCGTGGGAACGATAATCAGCGATCATCATCAACCAACA
AAAAGGCCCCGTCAGCGTCAGCTCACGGGGCCTTTGGGTGTTACGCCTGAATCAGTGCCG
CTTGCGGTTGGTGATCTGAGTACCTACACCGCTGTCGGTGAAGATTTCCAGCAGGACCGC
ATTGGGCACTCGTCCATCGATGATGTGCGAGCTATTGACCCCACCCTGAACCGCTTCCAG
CGCGCAACGGATCTTCGGCAGCATGCCGCCGTAGATCGTGCCGTCGGCGATCAGGCCGTC
GACCTGTTCGGTGGTCAGCCCAGTCAGGACTACGCCCTGCTTGTTCATCAGGCCGGCGAT
GTTGGTCAGCAGAATCAGCTTCTCGGCCTTGAGGGCTTCGGCAACCTTGCCTGCAACCAG
GTCGGCGTTGATGTTGTACGACTCGCCGTCCGGGCCCACGCCGATCGGCGCGATGACCGG
AATGAAATCCCCTTTGACCAGCATGTTGAGCAGCCCGGTGTTGACCCCGACCACTTCACC
GACCTGACCGATGTCGATGATTTCGGGCTTGGTCATTTCCGGCGTCTGGCGCGTGACGGT
GAGTTTCTTCGCACGAATCAGCTCAGCGTCCTTGCCGGTCAGGCCGATCGCGCTGCCGCC
GTGACGGTTGATCAGGTTGACGATGTCCTTGTTGACCTGGCCACCCAGGACCATCTCCAC
CACATCCATAGTCTGCGCATCGGTCACGCGCATGCCATCGATGAAGTGGCTCTCGATGGA
CAGGCGCTTGAGCAGATCACCGATCTGCGGCCCGCCGCCGTGAACCACCACCGGGTTGAT
GCCCACCGCTTTCATCAACACGATGTCGCGCGCAAAGCCGGTTTTCAGCTCTTCGCTCTC
CATGGCGTTGCCGCCGTACTTGATAACCAGCGTCTTGCCGACAAAGCGGCGAATGTAAGG
CAGCGCTTCGGAAAGGACCTTGGCTACATTAGAGGCGGCATCACGTTCGAGGGTCATTCA
GGGCTCCAGTCAAAAGGAAAAACAATCAAAATGGCAGGTCGAGATCCGGTGCAACTTTTT
TCAGCTCAGCGTGGAACAGGTCCTTGATGCGCTGCAACTCAGCCTCGGTTTCGGCCTCGA
AACGCAGCACCAGTACCGGCGTGGTATTGGACGCACGAACCAGACCCCAACCCTTCGGAT
AGTCCACGCGGACACCGTCGATGGTGGTCAGTTTGGCGTCGCCCCACTGCGCGTCGGTTT
CAAGGGCCTTGATGATGCTGAACTTGGTGACATCCGTCACCTTGATGTTGATTTCAGGCG
TCGAAATATCGTTCGGGAAGGTTTCGAACAGGTCTTCGGCATTGGCTGACTCCTGGCTGA
GGATCTCCAGCAGACGTGCCGCACTGTAGATGCCGTCGTCAAAACCGAACCAGCGCTCCT
TGAAGAAGATGTGGCCGCTCATTTCACCTGCGAGCAGCGCTCCGCTCTTTTTCATTTCTT
TCTTGATCAGCGAGTGGCCGGTTTTCCACATCACCGGACGACCGCCATGTTCGCTGATCA
GCGGAGTCAGGCGACGTGTGCATTTGACGTCGAAAATGATGTCGGCCCCCGGGTTGCGCT
TGAGCACGTCCAGCGCGAACAGCATCAACAGGCGATCCGGGTAAACCACATTGCCCTTGT
TGGTCACGACACCGACACGGTCGCCGTCACCGTCGAATGCCAGGCCCAGATCGGCACCGG
TTTCCTTGACCTTGGCGATCAGGTCCTGCAGGTTTTCCAGCTTGCCCGGGTCCGGGTGGT
GATTGGGGAAGTTGCCGTCCACTTCCGCGAACAGCGAGATCACTTCACAACCCAGCGCTT
CGATCAGCTGCGGGGCGATCACGCCTGCCGCGCCGTTGCCGCAGTCGACCACGACCTTCA
GCTTGCGGGCCATGACGATGTCGTCCTTGATCTGCTTGAAGTAGCGATCGAGGATGTCGA
CTTTAGTGATGCTGCCTTTCTGCGAAGTCAGGTTGTTGGTCTTGATACGCTCGTGCAGCG
CCTGGATCTGCTCGTTGGCGAGAGTGTCGCCCGCGATGACGATCTTGAAACCGTTGTAGT
CCTTGGGGTTGTGGCTGCCGGTCAGCATCACACCGGTCTTGCCTGCCAGCACGTTGGCGG
CGTAATACAGTGCAGGCGTCGGCACCAGGCCCACATCGCTGACATGGCAGCCGCTGTCGT
GCAGGCCTTGAATCAGTTGCTGCACCAGTTCCGGGCCGGAAAGGCGACCATCGCGACCGA
CGCTGACGTTGGGTTCGTTCTGCGCCAGGCTTTCGGAGCCGATGGCGCGGCCGATCCAGT
AAGCCGTTTCAGCGTTGAGGGTGTCCCCGACCACGCCGCGGATGTCGTAGGCGCGGAAAA
TAGTCTCGGGAAGGTTGGGTGCCACGGATGCTGGGCTGTTCATAGCGAGGGGATGCTCCG
ATCTCAGGAAGTCCTGGTTTTCATCGAGAAGGTCGATATCAAGGATATCGGTATCTTGAA
ACAGTGGATCGGTCCAGTCGGTGCGTGATGCAGCCACTGTGGACGGAGCACTGCCTTTGA
CAATATCTGCATCGCGCTGCTCACCGGCAACCAACGCAGGCACTGCCTGGGGTTGACTGC
GAAGCGAGACACGAGCAAGAGCCTGGGCCAGACCACTCAGGGCCGGGAGGCTCAAACCGA
AGGGTTTGACGGCTTTTCCGCGTGAGAGTTCTTGGAGCAACTGATCCAGTTGTCGTGCGT
CGGCGCAAATACGCCGTTGCAGAGCTCTCTCGCTGCGATGCAAGCCAAGCAGCACGCCCG
CTGCAGCGATAACCAGCGCCAGCAGCAAAAGTACGACGGAAGGCGAAGTTTTCAGGCCGG
GGCCGGGCGTGAATTCGAGTTTCCAGCCTGAATAGCCGGTATCGAACACCTGCGGTTTGC
CGCCGTCGGCCTGACCGCTCTGCAGGAAAACCTGCGCAGGTCCGTTGCCAAACTGCTGGC
TGAGCACCACTTGCCCGGCTTCGGCAGGCAGTGCCGGCAAGGCATTGAGCAAGCGCTGCA
GGTCAAAGGCCAGCAGCAATGTGCCCACCACCGGCTGAGTTGGCGCGGCACGTACCGGCG
CAGCACTGTAGATCAACCAGCGCTCGCCCACCTTGCGAGCCTCCGGGGCGACGACCTCGC
CTTGTGCAGCCTTGTTGAGCATATCCAGCGTGGCAAAGCTTACCGGCAACGCGCCCTGCG
TATCGACGTCAGCCAGACCTTTGGGGTAAAGCCGCGCGCCTGCCAGGCCGTCCCAGCGAG
TGAAGCGATCCTGTGCTGCCAGCAATGCGGAGGCATCATTGCTCTGAAGCGTCTGTACAA
GTGTTGCGCCGGAGGCGGCCGATTGAGTGTCGGCATTGATCTGCCGCAGCGCCAGACCAA
TGGCTGCCGCCTGACTGCCGCCCCATGCCTGAACAAGCTGATCATGCTGCTGGGGGCTGG
ATATCAGCGCAACCCAGACCAGCGCCGCGGCGATTATCAGGCCGATTGTCGCAGGCACAA
GGCCTGGAGCAAGCCCTTTCAGGCTCGCTGCAGGGGGAGAGTTATCGGCCGCAATAGCAT
GTTTTGGAGCGCTGTGCTGACTGCCTTTCACCGACCTCTCCCTGAGCCTTTTTCCAAACC
CGGATTATGTGCCGAATGACGATTAATGGCTGCCGGAGTGGCCGAAGCCGCCTGCGCCAC
GCTGACTTTCGTCGAATGCTTCAACCAGCTCGAAGTGCGCCTGTACCACAGGCACCAGCA
CCAGTTGCGCAATACGCTCGCCCACCGCGATGTTGAATGCAGTCTGGCCACGGTTCCAGC
ACGACACCATCAATTCTCCCTGATAATCGGAGTCGATCAGACCCACCAGGTTACCCAGCA
CGATGCCATGTTTGTGACCCAGGCCGGAGCGCGGCAGGATCAACGCGGCAAGGCCTGGAT
CGCCGATGTAAATCGACAGGCCGGTAGGGATCAGCAGGGTCTGGCCGGGCTTGAGGACGG
TATCCTCCTTGAGCATGGCACGCAGGTCCAGGCCTGCCGAGCCAACAGTGGCGTAGGCCG
GGAGTGGAAATTCGTTGCCAATGCGAGGGTCGAGGATCTTGGCTTGTAGAGCGTGCATTC
GTAGTTAAACCTGATTCATGCGGTCGGCGATAAAAGTGATCAGCTGGCGGGCAATCTTGG
CCTTGCTGGTCTGGGCAAAAAGCGTTGCGTGCAACGCCCGGTCAATCACGCTGCAAGCGT
TCTCTTCACTGTTGAAGCCGATGCTGGGGTTGGCGACATCGTTGGCGACAATCAGGTCCA
GGTTCTTGTCCTTGAGCTTGCGGGCAGCATAGTCGAGCAGGTGTTCGGTCTCGGCGGCGA
AGCCGACGCTGAAAGGGCGATCCGGGCGGGTTGCGATGGTCGCCAGAATATCCGGATTGC
GGACCATCTGCAGCAGCAAGCCGTCACCGTTTGAAGGATCTTTCTTCAATTTGTGCGGGG
CGACAACTTCCGGACGGTAGTCAGCCACCGCTGCCGAGGCGATGAACAGGTCACAGGGGA
TGGCAGCCTCGCACGCCGCCAGCATGTCGCGGGCGCTGACCACGTCGATGCGCGAGACGC
GATCCGGCGTCGGCAGATTGACTGGCCCGGTGATCAGCGTGACGCGCGCACCGGCTTCCN
CCCATTTTTCCGGAGCTGTGGTTAGTGATGTAGCGCACCGGATCGATGTTTTCCTGGGTC
GGGCCAGCGGTGATCAGCACATGCTTGCCGGTCAGGCTCAGGCGCTGGAAACAGTCCGCT
GCGCACTGGGCCAGATCGTCGGCCTCCAGCATGCGCCCGAAGCCGACATCACCGCAGGCC
TGACTGCCGGACGCTGGCCCAAACACACGAAAGTCACGCTCTTCAAGCTGCCGGGTATTG
GCTTGCACTGAGGCGTCACGCCACATTGCCTGATTCATCGCCGGTGCGATGGCGACGGTG
GCATCGGTTGCCAGCACGATGGTGGTCAGCAAGTCGTTGGCGATACCTTGCGCCAGGCGC
GCGATCAGGTCGGCGGTGGCCGGAGCGATCAGGATCAGGTCGGCCCATTTGGCCAGTTCG
ATATGGCCCATCGCGGCCTCTGCGGCCGGGTCGAGAAGGTCCAGGTGCACAGGGTGCCCG
GACAGGGCCTGCATGGTCAGCGGCGTAATGAACTCTGCTCCGCCTTTGGTCATGACGACA
CGCACTTCAGCGCCCTGATCGCGCAGGCGGCGGACCAGCTCGGCGCTCTTGTAGGCCGCG
ATGCCGCCGCCGACGCCAAGAACGATGCGTTTTCGATACAGCCGCTGCATAGACCTGCCT
TTTTGGTCGAGTGAATACGCGACGCCCATGACGCCTCCCCAGGCCAGGCCGTCGCGCAAA
AAAGATGGGCTAAGATAGCACAGCGACTGCACCGCAACAGCGGTGCCCAATCACATGGAG
GTGCTATGAGTATTCGCAGTTGGCCCGCGGCCGAACGCCCGCGGGAACGCTTGTTGGAGT
TGGGGGCGGGGAGCCTTTCCGACGCCGAGTTGCTGGCTATCTTTTTACGCACCGGGGTGG
CCGGAAAAAGCGCCGTAGACCTTGCCCGTCATCTTCTGAATCAATTCGACGGGCTCAGAT
CGTTACTGGATGCTGACCTGTCCACGTTTACCTCCCAACTCGGGCTGGGGCCTGCCAAAT
TTGCTCAGTTGCAGGCTGTCATGGAGATGGCGCGCCGGCACATGGCCGAGTCCTTGCGCC
GTGACTCAGCGCTGGAAAACCCCACTCAGGTGCGCAACTACCTGAAGGCTCAGCTCAGAC
ATGAACAGCATGAAGTATTCGCCTGCCTGTTTCTGGACAACAAACACCGGGTCATGACCT
TCGAGATACTGTTTCGCGGGACGATCAACGCCTCCTATGTGCATCCGCGCCAGGTGGTGA
AGCGAGCGATGGCTCACAACGCCGCCAGCCTGATCCTCTGCCACAACCATCCTTCCGGCA
TCACCACGCCCAGCCGTTCCGACATTGACCTGACCAAGCGCCTCAAGGAAGCACTGATGC
TGGTGGATGTTCATGTGCTGGACCACGTGATCGTGGGTGACGGCGAGCCACTGTCGATGG
TTGNGGTTGAGCGCGGGTTGATGTAGCGCTCACGCAGAGCGGTAGGCCGAGACTCGGGTT
ATCGTTCCCGCGCTCTGCGTCCGGTCTTGAGGTGGGGCGTGCCAATGCAGGGCATTGGCA
CGCCAGTTACGCAGACAGGCCTAGGTCTGGCGATTTACTTGACCTGCACCTTGTAGAAAT
CCTGCCTGCCAAACGGGCTGACCTGATAACCCGTGACGTCCTTGCGTACCAGGGCTGCTG
CGGTCGGGTGGGCGAGGGGTATCCACAGTGCCTGCTGTTGGATCTGCTGCTGCGCCTGAT
GGTACAGCTTGCTGCGTTCGCCCTGATCGCTGACGGACTTACCATCGGTGATGAGCTTGT
CCAGCGTCTTGTCGCAATAACGGGCAAAGTTGGTGCCTGACTGCACGGCAGCGCAAGAAA
ACTGCGGCGTCAGGAAGTTATCCGGGTCGCCGTTGTCGCCCGCCCAGCCCATGAACAGCA
GATCATGTTCACCGGCCTTGGCACGTCGAATCAATTCGCCCCATTCAATGATCTTGATCT
CGGCATCAATACCGATCTGTTTCAAGTCAGACTGCAGCAGTTGAGCGCCCAGGCTTGGGT
TGGGGTTAAGCAGGCTGCCGGAAGGCCGGGTCCAGATAGTGGTCTTGAAACCATCCTTCA
GACCGGCTTTGGCCAGTAAAGTCTTGGCCTTGGCGACATCGTGCTGATAGCCGGGCAGGT
CTTTGGCGTAGCTCCAGGTGTTGGGCGGATAAGGGCCATTGGCCGCCGCGGCGGTACCTT
CGAACACGGCCTTCAGGTAATTGGCCTTGTCGAACGCCAGGTTGATGGCCTGACGAACTT
CAGGCTTGTCGAATGGTGGGTGCTGACTGTTGATCGCGACAAACGCGGTCATGAATGCTT
CAGTCTTCTCGACCTTGAGCGAGTCATCCTCGCTGGCCGCCTGAATATCCAGAGGCTTTG
GCGAAAGCGCTATCTGGCACTCGTTCTGACGGACTTTCTGCAGGCGCACATTGGCGTCCG
CTGTGATGGCATACACCAAGGTGTCGACATCAGACTTGCCGGCGAAGTAATCCTTGAACG
CCTCATAACGCACCACTGCATCTTTCTGGAAGCGCTTGAACACGAACGGCCCGGTGCCGA
TCGGCTGGCTGTTGAGTTTTTCCGGTGTGCCGGCTTTCAGGAGTTGCGCGGTATATTCGG
CCGAGTAGATCGACGCAAAACCCATGCTCAGCGTGGCCAGGAAGGTCGAGTCCGCCCGAT
TGAGTGTAAAGCGGACGGAGTGCGCGTCAGGCGCTTCGATGCTCTTGATCAGCGCGGGCA
ACTGCATGGATTGCGCATGCGGGAAGCCGCTCTGGGCAATCTTGTGCCACGGGTTCTGCG
GGTCGAGCATGCGCTGGAAGCTGAACAGCACGTCATCGGCGCTCAGCTCGCGGCTCGGCT
TGAAATAGTCTGTGGTATGAAATTTCACTCCGGAGCGCAGCTTGAAGTCGTAAGTCAGGC
CGTCTTTGGATACGGTCCAGCTTTCTGCCAGGCTCGGTACCAGCTTGCCGCTCTGGGCAT
CGAAGTCCACCAGACGGTTCATCAGCACGTCGGCCGATGCGTTGGTGGTGGTCAGTGAGT
TGTACTGCACAACGTCGAAGCCTTCGGGACTGGCTTCGGTACAAACCACAAGGCTCGATG
CCTGGGCGGCAATCGGAAGCAGCAACGGAACAAGCAAAAAAGGGAGTGCAGCTAGGCGCA
TGGCGTTATTTCCTGTTCAGAAAGGGCCCCATCTGCCGGCGCAGTCTGGTGAGGGACTAA
CCCTAGACCATCTACTGGCGTAGAACAATCGTCACGGTGCGACGAGCGGTCGATTTGCCT
GTGCCCCCGCATTGCTTGAGCATACCGCCGCGCAGAGCGGATTCATTCGGGTCAAAGTGC
TTTGCCTGTTGTTGCGTCCAAGGGTTTCTGGTATAAAGCAGCGCTCTTTTCTAGGGGCCC
GGTTCCTTCACTGTAGGTGTAGCCGGTAAGACCCTTAAAGAAACGCGGCGCCTGGCGCCA
AATGACTGAGAGATTAAGCGGCCAACCCATGCCGGGTTGGGCATGTGGTTTTAGAGGGCT
GAGGCATGTCGAGAGTATGTCAAGTTACCGGTAAGGGTCCGGTGACTGGGAATAACATTT
CCCACGCAAACAACAAAACCCGTCGTCGTTTCCTGCCAAACCTGCAGCATCACCGCTTCT
GGGTTGAAGGCGAGAAGCGTTTTGTTCGTCTGCGCGTATCTGCTAAAGGCATGCGTATCA
TCGACAAGCGTGGCATTGAAGTTGTGCTCGCTGAACTGCGTCGCGACGGCAAAATTTAAG
GGAGAGAATCATGCGTGAATTGATCCGTTTGGTGTCGAGCGCTGGTACAGGCCATTTCTA
CACCACCGACAAGAACAAACGTACTACCCCGGATAAAATCGAAATCAAAAAATTCGATCC
GGTTGTACGCAAGCACGTGATCTACAAAGAAGGCAAAATCAAGTAATTGATTCTGTCGGC
TACAAAAAAACCCGCCTCGGCGGGTTTTTTTGTGTCTGCGCTCCTGGCATAGCTGCAAGA
GCAGTACTTATTTATCCGCAGCGGCTTCAAACACCACATAAATCTTGCGGCATGTTTCCA
GCACCTCCCAAGTGCCCTTGAAGCCGGCTGGAATCACGAAACGGTCGCCTGCGCGCAGGG
TTTTCGCGTTGCCCTGCTCGTCGCGCAGGACTGAAACACCCTGCACAATCTCGCAATACT
CATGCTCCGAGTAATTCACCTGCCACTGCCCGGGCTCGCCATTCCAGACCCCCGCGCTCA
TCTGTCCGCAGGGGCTGTTGTAGTGGTTGTAGAGGGTTTGTGCCGGATCGCCCTTAAAGA
CTTTTTCCGGTGCAGGGCGATAGTGCTCGGCGGCGGTGCTGGCTTCACTGAAGTCGACGA
TGCTTTCGATGCTCATGATGGGCCCCTTGTCCTGAATGCGTTGAGGGTTTGACGTGCGTG
CTGTGCGTTAGTGCCTCGGCGCGCGTGCGGAGCTGTTTAATAAAATCAACATAAAAGCGC
CTTGGCGGCTATTTATGTCAAATATATTGGTTTTGTCGGGCCGCTGGTTTAGGGTAACGG
CCTTCCTGAAAAATTTCAGATTATGTCTTTAATCAATCATGACACACCCACATTCAACAA
GAGGAGGACATGCAAATGACCACCCTGACTCGTGCTGACTGGGAGCAACGCGCCCAGCAT
TTGAAGATTGAAGGCCGTGCCTTCATTCAAGGTGAATACACCGCAGCCTCCTCCGGCGAG
ACGTTTGATTGCATCAGCCCGGTCGATGGCCGGATGCTTGCCAAGGTCGCCAGTTGCGAC
ACCGCTGACGCGCAACGCGCTGTCGACAGTGCGCGTAGCGCCTTCAACTCAGGTGCCTGG
TCGCGACTGGCTCCGGCCAAACGCAAGGAAACCATGATCCGTTTCGCCGGGCTGCTCAAG
CAAAATGCCGAAGAGCTGGCCCTGCTTGAGACTCTGGACATGGGCAAACCGATTGGCGAC
TCGTTCGGTGTCGACATCCCCGGTGCTGCCAGAGCCCTGAGCTGGAGCGGCGAAGCCATC
GACAAGCTGTATGACGAGGTCGCCGCAACGCCTCATGACCAATTGGGCCTGGTTACGCGC
GAGCCGGTCGGTGTCGTCGCCGCCATCGTGCCGTGGAACTTCCCGTTGATGATGGCTTGC
TGGAAGCTTGGTCCTGCACTGTCCACCGGCAATTCCGTGATCCTGAAGCCGTCGGAGAAG
TCTCCGCTGACCGCCATTCGTATTGCGCAGCTGGCCATCGAGGCAGGCATTCCTGCGGGC
GTGCTCAACGTATTGCCGGGTTACGGTCATACCGTCGGCAAGGCGCTGGCGCTGCATATG
GACGTGGATACCGTGGTGTTTACCGGTTCGAGCAAAATCGCCAAACAACTGATGATTTAC
GCAGGCGAGTCGAACATGAAACGCGTCTGGCTGGAAGCCGGTGGCAAAAGCCCGAATATC
GTCTTTGCCGACGCGCCGGATTTGCAGGCCGCCGCCGAAGCAGCCGCCAGCGCAATTGCC
TTCAATCAGGGCGAAGTCTGCACTGCCGGTTCTCGGCTGCTGGTCGAGCGCTCTATCAAG
GAACGCTTCCTGCCGATGGTGCTTGAGGCATTGGCCACCTGGAAGCCCGGCAATCCGCTG
GACCCTGCGACCAACGTGGGCGCGCTGGTCGACACCCAGCAGATGAACACAGTGCTGTCT
TACATCGAAGCCGGTCACGCCGAGGGTGCCAGACTGGTTGCGGGCGGCAAGCGCATTCTG
CAGGAAACCGGCGGCACGTACGTCGAACCGACCATTTTCGACGGCGTGAACAACGCCATG
AAGATCGCCCAAGAGGAGATCTTCGGCCCGGTACTTTCAGTGCTGACGTTCGACAGCGAC
GAAGAAGCGATACAGATAGCCAACGACACGCCTTATGGCCTGGCTGCTGCCGTGTGGACC
GCCAATATCTCCAGAGCACACCTGACCGCCAAGGCACTGCGCACGGGCAGCGTATGGGTC
AATCAGTACGACGGCGGCGATATGACTGCCCCGTTCGGTGGCTTCAAGCAATCAGGCAAC
GGTCGTGATAAATCGCTGCATGCCTTCGACAAATACACCGAGCTGAAATCCACCTGGATC
AAGCTGTAAGTCAGGAGCGTGACACCTATCGTGCCGACGCTCCAGCGTCGGTACGCCGTT
CTGGACGTTCGGCGTCCGGTCTTGCGTTCGCGGCGTGGCGCAGATTTGTGACGCAGAGCG
TCACGCACGGCATTCCCACGCCGGAGCGTAAGGAACGATAACCTTAACTATCGTGCGACG
TTCCGCGTCCTGGCTTGCGTTTGCGGCGTGGCGCAGATTTGTGACGCAGAGCGTCACGCA
CGGCATTCCCACGCTGGAGCGTGAGGAACGATAATCTCAACTATTCAATTATCGTGCGAC
GCTCCGCGTCGCATAATCGCAACTATCGTGCGTCGCTCCGCGTCGCATGCCGTTCTGAAC
GCTCTGCGTCCGGTCTTGATTGCGCCGTTAGGGCAGCAGGAGCTTGATAATGCGTTGGGG
TACTTATTTTGCCGTGCTGGCGTCCGTGTTGGGCGTCGGTCTGGCAATGGGCGTCAGCAT
GCCGCTGGTTTCATTGCGTCTGGCAGGCTGGGGCTACGGCTCGTTTGCCATTGGCATCAT
GGCGGCGATGCCTGCGATGGGTGTGCTGGTGGGGGCGGCGCTGGCCAGTCGTCTCGCCGC
GCGCTTCGGTACCGCTAACCTGATGCGCCTGTGCCTGTGGGGCGGCGCCGTTTCGGTCGG
CGCACTGGCGCTGCTGCCGTATTACGGAGTCTGGCTGGTCTTGCGCCTGGCGCTCGGGGT
GATTCTGACCATCGTCTTCGTGCTGGGTGAAAGCTGGATCAACCAGCTGGTGATCGAGCG
TCTGCGCGGACGGCTGGTAGCGCTGTATGGCAGCACTTACGCCTTGAGCCAACTGGCTGG
CCCGCTGTTACTGGGCGTTATCGGCACTCAGGCCGACTACGGCTTCTGGATTGGCGTGCT
GCTACTGGTCGGCTCCCCGTTCCTGCTGCTGGGTCGCACGGGGGCGCCATCGACCGAATC
CTGCAACGTGACCTTCACTGATCTGGCGGGCTTCTGTCGCGGCATGCCCGCTATCGCCTG
GGCAGTGGCGCTATTCGCTGCATTCGAAGCCTTGATCCTCACGCTGCTGCCGCTCTACTG
CATACGCCACGGGTTCACCCCGGAAATCGCCCTGATCATGGTCAGTGTGGTGGTGATAGG
TGACGCGTTACTGCAGCTGCCGATCGGCATGCTCGCTGATCGCGTTTCGCGCCGCGCAAT
GTTTACCGGATGCGCCGTTTTGTTGCTGGCGTCCAGTCTGCTGGTGCCGTTACTGATCGA
TACCGTTCTGATCTGGCCGCTCTGGACAGTGTTCGGCGCCAGTGCTGGCGGGCTGTTTAC
CCTGTCGCTGATCCTGATCGGCGAGCGTTACCGAGATGATTCACTGGTCCGCGCCAATGC
GCATGTCGCTCAACTGTGGGGCATCGGGTGTCTGATCGGGCCCCTGATAGCGGGCGCGGG
CAGTCAGTGGGTCAGCGGTGAGGCCTTGCCGCTGCTGATGGCGGCAGGTGCCTTTGGCCT
GCTGATTCTGATCAGGCGACGTGGAGCGTTCGGGGTTGCCCAGGCTGCGCCCGCCTAAAG
CATTCTTTCCAGGCCGATGGCACGGCTCATCCACGCGTTGAAACGCCGCCACCAGTCACC
GGGTTCGGTATGCAGCGTGTGGATCTGGCCATTGTCTTCGGTCACCCACACCACTTTGCC
ATCCTCCAGCTTCGCCTGGTAAGTGAGCGAGGGAGCCATACCCTGAAGCGTCAGTTCGCG
CAGCTCTTCGGCCAGTTGCGGACTGTCGACCAGCACGCCGACTTCGGTGTTCCATAGCAC
AGAACGCGGGTCAAAATTGAATGAGCCGACAAAGACTTTCTGCCGATCGAAGATCATCGC
CTTGCTGTGCAGGCTTGATTCCGAACTGGCCAACGAGCTGCTTTTCTTGAACAAGTGCGG
ACCGCTGCCGCGCATGGTTTCGGTATCGCCAGGCTGGCGGCGCAGTTCGAACAGCTTCAC
GCCATGCTCCAGCAGCGCCTTGCGGTAAGGCGCGTAGCCGCCATGCACGGCAGGAACGTC
GGTGGCTTCCAGTGAATTGGTCAGCAGGCTGACGTTGACGCCGGCATCGGCACGGCCGGT
CAGGTACAGCAAACCTTCCTGACCCGGCACAAAGTAAGCCGAAATCAGCATCAGTTCCTT
GCGAGTGTTCAGCAGCTCGGGGGCCAGTTGCGTGGTCAGTAGCAGGTGCGGATCCGGATC
TCCCTGCGCCAGCACCTTGGTCGGCGCGTCCCACAATGCCTGGTTGTGCGCCCAGACCAG
CTCGTTGAGCCAGGTCTTCATGCGTGGCTGAGTCTTGTAGGCCATCAATCGCTCATACAG
AGCCTTGTGTTGCTGATGCGCCTGCTCCAGTGAATCGTCCAGTCGCTGCCGCGCCTGGGC
CAGATCCTCACCGTCGGGCAGGAAGTACATGAACGCATCGATGGGCTTGCTGAGCGTGCT
GTTCCAGTATTGATCGAAGCTATGGCCGAGCTGTTCGGCGACCGGTCCCACGCTTAGCAT
GTCGATATCGGTGAAGTTCAGGTTCGGCTCGGCGTCGAAGTATTCATCGCCCAGATTGCG
CCCGCCAACGATGGCCACACTGCTGTCGGCCAGCCACAGTTTGTTGTGCATGCGCCGGTG
CTGACGCGACAGGTTCATCAAACGCCCCAGGCTGCGCGTGATGCCGGTCTCGCGCCCCAG
ATTTTGCGGGTTGAACAGGCGAATCTGAATGTTCGGGTGCGCGGCGAGGGTGGCGATGGC
CTGATCCAGCCCGTCGCTGGTAGTGTCGTCCAGCAGGATGCGCACCCGCACGCCACGGTC
TGCCGCTTTGAGCAGTTCGTCGATCAGAGCGCGCGTGCTCAGGCCGTCATGGACGATGTA
ATACTGCAGGTCGAGGCTGCTTTTGGCGTTACGGATCAGCTCGGCGCGCGCCTTGAATGC
ATCGCTGCTGTCGGGCAGCAGGCGAAAGCCGGAACGCCCGTCGTGGGGCATCGCCATGGC
TTGAATAGAGCGGCCGAAAGCAGAACTCGAGGGCGGCATGGCCTGGCTTGGCTCGCTGGC
AAGTTGCTGATGTGCGCAACCGCTGACGCACAGTGCAACCAGCAGGCAAAAGGGCAAGGC
CCATGAGTTATTCAAATTGATCTTCCGCGTCTGTACATGGCTCGACTTGGCGTTATGACC
CGAAAAACCGGGAAAGATTTGCCAACGTCAGTCAGTTTGCGCATTCAGTAGTGCAATTGT
CTCGCCCACGATACGCACAGCGTTCTCGATTTCGCGGCTCGGTTTGGCCGCGAAGTTCAT
GCGCATGCAGTTACGGTACTTGCCCGAGGCGGAAAAAATACTGCCCACCGCGATCTGTAC
ACCCTTGTCCAGCAGCGCGCGGTTCAGGCGCAGCGTGTCGAAGCCTTCGGCCAGTTCCAC
CCACAGCATGAAACCGCCTTGCGGGCGGCTGGCGCGGGTGCCTTCGGGAAAGTAGCGCAT
CACCCAGTCGATCATCTGGTCGCGACTGCGCTGGTATTGGGTTCTCATGCGCCGTACATG
CGGCTCGTAATGGCCGCCTTCGATGAAGTCGGCGATGGCCAACTGTGGCTGCGGTGCAGT
CGAGCCAGTGCCGATGTATTTCATGTGCAGCACCTGCTCCAGATACCGCCCCGGCGCTAC
CCAGCCAATCCGCAGGCCGGGTGCCAGGGTCTTGGAAAACGAGCTGCACAGCAGGACACG
ACCGTCTTCATCGAAGGATTTGATGGTGCGCGGGCGAGGGTAGTTGTAAGCAAGATCGCC
ATACACATCGTCCTCGATGATCGCCACATCGAAACGTTGCGCCAGCGTCAGCAACGCACG
TTTGCGGGCTTCGGGCATGACGTAACCCAGCGGGTTGTTGCAATTGGGCGTCAGCTGAAT
GACCTTGATCGGCCATTGCTCAAGGGCCAGTTCCAGCGCCTCGAGGCTAATGCCGGTCAA
TGGGTCGGTGGGGATTTCGAGGGCCTTCATGCCCACACCCTTGAGCGTCTGCATGGCGCC
GAAGAAGCTGGGCGAGTCCACCGCAACTATATCACCCGGCGAGCAGATGGCCCGGACACT
CGCGGACAGCGCTTCATGGCAGCCATTGGTGACGATCAGGTCATTGGCGGTCAGGTTGCA
GCCCGAGTCGAGCATCAGTCGGGCGATTTGCTCACGCAGCCTGCGCACGCCGTAGATGTT
GTCGTAATACAGTCCCGGCATGTCTTGGTGGCGACTCAGCTGACTCAGCGCGCGCATCAA
CGGTTTCAGGGTAGGGCTGGTGACATCGGGCATGCCGCGCCCCAGTTGCGTGACCGCTTC
GAGAGGTGCCACCCGAATCAGGTCCAGTACCTGATCCCATTGAGAGATATCCACAGGCCG
CTGGACGGGTCGCCCGACAGCAGGCAACGCAGGTGCCGCTCGACTGACCGATACGAAATA
GCCGGATTTGGGTTTCGGCGCTGCCAGGCCGTTGTCCTCCAGCACCCGATACGCTTGCTG
CACGGTGCTCAGGCTGACGCCATGTTCGACACTTAACGCACGCACCGATGGCAGGCGGTC
GCCGGGGCGGTAGAAGCCGTTTTCGATCCGCGAGCCGAGCAGTTCGGCGAGGTTGACGTA
AAGCGTCATGACGTACTCTCAGGCTGGTGAGCGTGGTATAGCAATACAGATTGGGCAAAA
ATATAGCATTCAGTGCTGTTTTTGCCTCATCTGTATGGAAAATATAACCTGTTTTTGAAT
CTGTAATGGTTTGGCCGTTCGTTTCATCATAGACCCACACCCACCCAGGATGAGGGAATC
GGAAATGAACGGGTTCAGCGATGTACGCCTTGCGCTTCACAGCCAGGAATTGAATGACTA
TCGGCCAACTGCGGTCAGAACGGTCCGCTCAAACAAGGCCGATCTGTTGGCGGGCATGGG
TCGCTGGGCGCTGTATCGTCACCGCTGGGCCTCTCGCCGCACCTTGCTGGAGCTGACGGA
CGATCAGTTGCGCGACATCGGGCTGGATTTCCAGCAGGCGCGGGTCGAAGCGATGAAGCC
GTTCTGGAGGCCCTGAGCCTTTCAGCGCAGCTCTTTGAGCCGGTGCCAGAGCATGCCCAA
TGCCAGTAACGGCGAGCGCAAGTGTTTACCGCCCGGAAAGGTCATGTGTGGCACTTTGGC
GAATAACTCGAAGCCATCGCTGTGTTGCCCGGCGATGGCTTCGGCCAGCAAGCGACCTGC
AAGATGTGTCGCGTTCAGACCATGCCCCGAGTAAGCCTGAGCATAAAACACGTTGGGGTG
CTGCTTGAGCTGGCCAATTTGCGGCAGGCGATTGGCACCGATGCCGATCATCCCACCCCA
CTGGTAATCGATCTTCACTGAAGCCAGTTGCGCAAACACATCGAGCATCTTCGGCCGCAT
GTAAGCGGCGATGTCCCGTGGGTCGCGGCCCGAATAGTGACAGGCGCCCCCGAACAGCAA
ACGCCGATCCGCTGACAGCCGGTAGTAATCTACAGTCACGCGCTGATCACAGACCGCCAT
GTCCTGCGGCAACACTTCCCGGGCCTGAGCCTCGCTCAAGGGTTCGGTCGCGATGATGTA
ACTGCCCGCGGGCAATACCTTGCCGCTTATTTCCGGATTCAGATCGTTGAGGTAGGCATT
GCAGCCCAGCACCAGAGTTTTCGCCAGCACCGCCCCCTGAGCCGTATGCACTTTGACCTG
CGGGCCGTAGTCGATTCTCGTCACTGCAGAATGTTCGAACAGCCGAACGCCCAGTGACTG
CGCTACGGCAGCTTCTCCCAAAGCCAGATTCAACGGGTGCAGATGCCCGGAACCCATGTC
GATCAAACCGCCGACATACCGGTCGGAGCCCACGACACTGCGCATCTGATCGGCTTGCAG
CAATTTCAGCTCATGGCGGTAGCCCAGGCTGCGCAGTTCATCGGCATCTTCGGCAAGGCT
GTGCAGGTCGCGCGGCTTGTTGGCCAGGTCGCAATAACCCCATTTCAGGTCGCAATCGAT
AGCGTGCCGCTCGATGCGCTGACGCACGATATCGACCGCCTCAATGCCCAGCAGCTTGAG
CTGCCGCACACCCTCGCTGCCGATGACATTGGCGAACTGCTCGACACCGTGGCCGACCCC
GCGAATCAGCTGGCCGCCATTGCGTCCGCTGGCACCCCAGCCAATCCTGCGTGCCTCAAG
CAACGCGACACTCAGCCCGCGCTCGGCCAGCTCGATGGCAGTGTTGAGGCCGGAAAATCC
GCCGCCCACCACGCACACATCAACCTTCACCTCGCCTTGCAGCGCAGGGTGATCCGGTTG
CGGATGGCTGCTGGCGGCGTAGTAGGAGGCAACATGCTGGTCGTCGTGAAGAGTCGGGTG
CTGAACGCGGGCGTTCATGAGCGGGTCCTGTCGGTGGCGGTTTGCGTGTGGGGAGGATAA
GCCGCTGTCATGAGCCTGCCAACTGGGGCAAACTCAGCGCATTGTGTAGGAATGGTTGAT
TCAATGAGCTGCAACCGTCAGAAAATAAGTGATCTGCGCCGCCAGATTCCCTCGTTCGAG
TGTGTGCCTGGCTGCCACGACTGCTGCGGCCCGGTTACCACGTCGCCCGAAGAAATGTCG
CGCTTGCCGCGCAAGACTGCCGCCGAACAGGACGCCGCGCTCGATGAGCTCAATTGCGTG
CACCTTGGCCCACAGGGCTGCACCGTGTATGACGAACGCCCGTTGATCTGCCGTCTGTTC
GGCACCACCGACAGCCTGCCATGCCCGAATGGCCGTCGCCCGGTCGAACTGATTCACCCG
CGGGTAGAGAAGCAGATACACGAATATATGGCTTCCACCCGACAAGTGCTGGTCTAGGCT
CTGTACGTAAAGTGGCTGCGCTCGGTGATGCTGCGTTAAAAACAGGCTCGGAATGCTCAT
TTACAACACGTAGACTCCGCTTCCTCGCCTGTTTTTGCCTTGCCTGACCTTCGCTCGCCG
ACTTTTCGTACAGAACCTAGCGCAATCAGTCGGCAATCGGCAGGTTCAGGCTCTCTTTCA
CTTCTTCCATCACGATATAGCTCTTGGACTCACGCACGTGCGGCAGCTTGAGCAGGATAT
CGCCCAGCAGTTTGCGGTAGGACGCCATCTCGGAAATGCGCGCCTTGACCAGATAGTCAA
AGTCGCCTGATACCAAGTGGCACTCCAGCACATGCGGAAGCTTCAACACGGCACGGCGGA
ACTCCTCGAAGGTGTCGCCAGACTTGTAGTCCAGACTGATTTCCACAAATACCAGCAGGC
TGGCCTTCAGGCTTTGCGGGTTCAGGCGGGCGTTGTAGCCCATGATGATGCCCTCGCGTT
CCAGCCTGCGAACCCGCTCGGTACACGGAGTGGTCGAGAGGCCGACGCGCTCGCCCAGTT
CGGTAAACGAGATACGCCCATCTGCCTGGAGGATGCGCAGGATATTGCGGTCGATCTTGT
CCAGTTCACGATTTGACTGGTGTTGAGTGCGCATGGGTTATTTCCCCTCTACCAAAGCGT
TTATCGCCGGGAATAAACGCCAAATATAGATGTTTATACAGTGAGAAGCACTGCCCATTG
CTCAATATACTGCGCACATTCTTGCTTAAAACTTCAAAACGTCAGCGGATATCCGCGATG
AGGTCATCTACATGCGCGTTCTGGTCCTTGGAAGTGGTGTAATCGGTACAACCAGTGCTT
ATTATCTGGCGCGTGCCGGTTTTCAGGTGACCGTGGTAGACCGCCAGCCAGCTGCCGCCA
TGGAGACCAGCTTTGCCAATGCCGGCCAGGTCTCGCCAGGCTATGCCTCGCCATGGGCCG
CGCCGGGTGTTCCGCTGAAGGCGATCAAGTGGCTGCTGCAGCGCCACGCGCCATTGGCGA
TCAAGGCCACGGCAGATATCGATCAATACCTGTGGATGGCGCAAATGCTGCGCAACTGCA
CCGCCAGCCGCTATGCCGTGAATAAAGAGCGCATGGTGCGCCTGTCCGAATACAGCCGTG
ATTGCCTGGATGAACTGCGCCTGGAAACAGGCATTGCCTACGAAGGGCGCAGCCTGGGTA
CTACTCAGCTGTTCCGCACTCAGGCGCAACTGGATAATGCCGCCAAGGATATTGCCGTGC
TTGAGCAGTCCGGTGTTCCGTACGAGCTGCTCGATCGCGACGGCATCGCCCGTGTCGAGC
CCGCGCTAGCCGGTGTGACCGGTATTCTCAGCGGTGCACTGCGCTTGCCGAATGACCAGA
CCGGCGATTGCCAGTTGTTCACCACGCGCCTTGCAGAAATGGCCGTAGAGCTGGGTGTCG
AGTTCCGCTACGGACAGAACATCGAGCGCCTCGACCACGCTGGCGACCGCATCAATGGTG
TGTGGATCGACGGTAAGCTGGAAACAGCCGACCGCTACGTGCTGGCGCTGGGCAGCTATT
CTCCGCAACTGCTCAAACCGCTGGGTATCAAGGCTCCGGTTTACCCGCTGAAGGGCTATT
CGCTGACGGTGCCGATCACTGACCCGGCCATGGCTCCGACCTCGACCATTCTCGATGAAA
CCTACAAGGTCGCCATCACCCGCTTCGACAACCGCATCCGGGTCGGCGGCATGGCGGAAA
TAGCCGGTTTCGACCTGTCGCTCAATCCGCGTCGACGCGAAACACTGGAGATGATCGTCG
GTGACCTCTATCCTCAGGGTGGCGACCTGACCCAGGCCAGTTTCTGGACCGGGTTGCGTC
CGACCACTCCCGATGGCACACCGATTGTGGGTGCAACACCGTTCCGCAACCTGTTCCTCA
ATACCGGCCATGGCACATTGGGCTGGACGATGGCGTGTGGTTCCGGTCGCTTGCTGGCAG
ACCTCATTGCCCGCAAGACACCCCGTATCAGTGCCGAAGGCCTCGATATCTCTCGTTACG
GCAACACTCAGGAGAATGCACAGCATGTCAATCCAGCGCCAGCTCACCAATGAGCGCATG
AGTCAGGTCGTTGTCCACAACGGCACCGTCTATCTGTCGGGCCAGGTCGGCGATGACATG
ACTGCAGGTGTCGAGCAACAGACTCGCGAGGTTCTGAACAGTATCGAGCGCCTGCTCGAC
CTGGCCGGCACTGACAAGACTCGCATTCTGTCGGTCACGATCTATCTGAAAGACATCGAT
GCTCATTTTGCCGGCATGAACAGCGTCTGGGACAAATGGCTGCCCAAGGGTGTCGCGCCT
GCGCGTGCAACCGTCGAGGCCAAGCTGTGCGAGCCGGAAATCCTCGTCGAACTGTCGGTT
GTCGCCGCGCTGCCTTGAGTCTGCTGTCTTCATACTGTTGTGCCCGACGCATCTCTGCGT
CGGGGTTTTTCTGACCCTTTTCACCCTTCAGGCAAGAAACGTCATCATGCGTCCAGCCCG
CGCCTTAATTGATCTTCAGGCACTGCGTCACAACTACCAACTGGCTCGTGAACACAGCGG
CGGCAAAGCGCTCGCGGTGATCAAGGCCGATGCCTATGGTCACGGCGCGGTACGCGTCGC
CCAGGCACTGGAAGCCCAGGCCGACGGTTTCGCAGTGGCCTGCATCGAAGAAGCGCTTGA
GCTGCGCGCGGCAGGCATCCACGCACCTGTTCTGCTGCTTGAAGGTTTTTTCGAAGCCGA
TGAACTGGCGCTGATTGTCGAGCACAACTTCTGGGCGGTCGTGCATTCGACCTGGCAGCT
GGAGGCCATCGAGCAGGCGCAGCTCGCCAGACCTTTAACGGTCTGGCTCAAGATTGACAC
GGGCATGCACCGCGTCGGCCTGTACCCGCATGAATATCAGTCCGCCTATCAACGCCTGCT
GGTAACCGGCAAAGTGGCCAGAATCGTCCTGATGAGCCACTTCGCCCGCGCCGATGAACT
GAACAGTGGATGCAGTGATGAACAGTTCGCTGTATTCGAGAGCTTTCGCAAAGGCCTGGT
TGCAGAAACCAGCCTGAAAAACTCCCCGGCCGTTCTGGGCTGGCCGCATATTCCAAGCGA
CTGGTCGCGCCCCGGCATCATGCTCTACGGCGCTACGCCGTTTGGTCAGGCGCACCCGCT
GGCTGACCGCCTGCAACCGGTCATGACCCTGGAATCGAAGATCATCAGCGTGCGTGAACT
GCCTGCCGGTGAAGCCGTGGGCTATGGCGCGACGTTTGTCTGTGATCGGCCATTGCGTAT
TGGCGTGGTGGCGATGGGGTACGCCGACGGCTATCCGCGTCATGCGCCAACCGGCACGCC
TGTGCAGATCGACGGTCAGGCCTCCCGGCTGCTCGGGCGAGTGTCCATGGACATGCTTTG
CGTAGACTTGACCGGCGTACCGCAGGCCGGGCTTGGCAGCCGGGTCGAGTTATGGGGCAA
GCACGTGCTCGCCAGTGAAGTGGCCACACTGGCAGAAACGATTCCCTACGAAATCTTCTG
CAATCTGCGTCGCGTTCCGCGTATCTATTCCCAAGACTGATCGAGCCCCTGTCCGTCAGG
CCGCTGTATGTCTGGTGTCTGTCGAAGTGTTGTAAATATTGAACGCTGTTGCCATGATGG
CGTTCATCTCGACTAGACCTGACAAAACCTGGGGGAATATCGCATTGGACGTGGGTGAAC
GACTGCAATCGATCCGCAAGCTCAAGGGCCTGTCCCAGCGTGAACTCGCCAAGCGCGCAG
GCGTGACCAACAGCACCATCTCCATGATCGAAAAAAACAGCGTAAGCCCTTCGATCAGCT
CGCTGCGCAAAGTGCTCGGCGGCATTCCCATGTCCATGGTCGAGTTTTTCTCGGAAGAAA
CCGTTCCGGAAAACGCAGCGCAGGTGGTGTACAAGGCCAGCGAGTTGATTGATATCTCGG
ACGGTGCCGTGACCATGAAGCTGGTCGGCAAGTCGCACCAGGGCCGTGCCATCGCCTTTC
TTACCGAAACCTACCCGCCGGGTGCCGATACCGGCGAAGAAATGCTCGTCCACGACGGTG
AAGAAACCGGAATCCTCGTCGAGGGGCGACTGGAGCTGGTGGTGGGTCTCGACACCTACG
TACTGGAAGCCGGGGACAGCTATTATTTTGAAAGCACCCGGCCGCACCGCTTCCGCAACC
CGTTCGACGTCCCGGCACGATTGATCAGTGCGGCAACGCCAGCCAATTTCTGACCCGCCC
CTTGCAGTGAGTGACGCGTGAAGCTGACCCGGAAGATTCTGAGCAACGCTGGCGTTCTGA
CGTTGTGGGTGTTCAATGTGCAAGCCGCCAATACCGCCCGAGCCCCTGACGACATCATCG
CCGCCCATTGCGTCGCGTGTCACAGCGTCGGCCTGCTCAACGCGCCGAAAACCGGTGACA
CGGCCGCCTGGGAAGAGCGGGCCAGACAAAAAGGCGGCCTTGACGGCCTGCTGGCCAGCA
CCATCAAAGGCATTGGCATCATGCCGCCGAAAGGCACCTGCGGCGATTGCACTAACGACG
AACTGAAGAGCGCCATTCAGAGCATGTCCGGGTTGAAGTGAGGTGCACTCCGTTCTCACG
CTGGAGCGTGGGAACGATAGTTGCGCAGCGAGCATGCAGCAATTTCAGATTGCCACCGGT
CCAAGCTGCACCAATAACAATTCAGGAGAGCTGGGATGCCGTATTCCTGTTCCATCGAGC
ACGCTGTCGATCACGTTCTGGCGCAGTTGCCCGAGCATATTCACCTCGGCATGCCGCTCG
GGCTGGGTAAGCCCAATCGGTTCGTCAATGCGCTGTACCAGCGCATCAGCCAGTTGCCCG
AGCGACGGCTGACGATCTACACCGCGCTGACACTCGGGCGGCCAACGCCGGGAGAGGGTT
TGCAGGCGCGGTTTCTGGAGCCGTTTCTGGAGCGGGTCTTCGGTGACTATCCGGAGCTGG
AGTTTCTAGCCGCGCTGCGTCGCGACAAACTTCCACACAACATTCGCGTGCAGCAATTCT
TCATGCAGCCGGGCAGCCTGCTGAATAGCGAGTCAGCCCAGCAAGACTACGTCAGCAGCA
ATTACAGTCATGCCGCCCGCGATATCAATGCCAACGGCCTGAATCTGGTCGCGCAACTGG
TGGCCCGTGACGATCAGCACCCGGGCAAGCTGAGCCTGAGTTGCAACCCGGATGTGACCC
TCGACCTGCTGCCCATGATCGCCAAACGCCGCGCCGCCGGAGAAACGATCCTCATGCTGG
GTCAGGTCCACGCCGACCTGCCTTACATGCCGGGCGACTCGGAGCTGGATGTCGATGCGT
TTGACCTGCTGATCAACGAAGATGAGCGCAGCACGCTGTTTTCCACCCCGAACATGCCGG
TGGGTTATCAAGACCATTTGATTGGTCTGCATGCCAGTACACTGGTGCGCGACGGCGGCA
CGCTACAGATCGGCATCGGCTCGATGGGCGATGCACTGACCGGCGCACTGCTGGCCAGGC
AAGCCGACAATGAAACCTGGCGCAGTCTTCTGGCTGAGTTGAACATGAGTAACTGGCAGA
CCCTGATCGACCGCGAAGGCGGCGTTCAGCCGTTCGCCAGCGGCCTTTACGGTTGCAGCG
AAATGTTCGTCAACGGTCTTTTGGTACTGGCCGATGCCGGGATCGTGCGACGCAAGGTGT
ATGCCGACGCAGAGCTGCAACGGCTGGCCAACCTGGGCACGCTGGATGAAGACGCCCATC
CCGAAGGCGTGGTGGTGCACGGCGGCTTTTTCCTTGGCCCGAGTAGTTTCTACGAGCGCT
TGCGCGAGCTGCCCGCCGAGCGACTGGCGCAGTTCAACATGACTGCCATCAGCTATATCA
ACGAGCTTTACGGTCAGGAAGAACTCAAACGCCTGCAACGCCGCGATGCGCGCTTCATCA
ACAGTGCGTTCACCGTCACCCTGATGGGCGCAGCCGTGGCCGATCAATTGGAAGATGGCC
GAGTGCTCAGCGGTGTGGGTGGCCAATACAACTTTGTGGCGCAGGCTCACGCCCTGGAGG
GCGCTCGTTCGATCCTGATGCTGCGCAGCTGGCGTGAGTCAGGTGGCGAGGTCAGCTCCA
ATATCGTCTGGCAGTACGGCCACACCACGATCCCCCGGCACCTGCGCGATATTGTCGTGA
CCGAATACGGCATTGCCGATCTGCGCGGTCAGACCGACGCCACGGTGATCGAGCGCATCC
TCAACATCACTGACTCGCGCTTTCAGCCCGGCTTGATCGAGCAGGCGCAAAAGGCCGGAA
AGCTGCCCAGGGAATTCCGCCTTGATCCACGCTTCATAGAAAACACCCCGGAACGCCTCA
AGGAGACGGCATCGCGCTATCCGTCGCTGTTTACTGAATACCCGCTGGGATGCGATTTTA
CAGGTGAAGAGCGCGACCTGATGCGTGCGTTGAACTGGCTGAAGAGCAAGCTCAAACTTA
CCGAAATTCTGGAATTGGGCAAGGCCACTCTCGACGCCCCGGCCCCCGAAGCCTTCCCGG
AGCACTTGCAACGAATGCAACTCGACCAGCCTCAGGGCTTGCGCGAAGAGTTGTATCAGC
GACTGCTGCTGGCCGGGCTGCACCACACCAGCGGGACCAGCGGACTGACGGGCCAGAGCA
CGGAGACTGATCGTTAACGGTCGCTACATCGCAGCCTTACGGGTATTGCGCCCCACTGGG
CCGGAGCGTTCTTCGATGGCGTGTTGCAGCGGTTTGCGCAAGCCCATCAGGAACGCCAGC
TCCGCGATCACGAACAGCGGGCCGATGATCAGGCCGGTCACGTCATCGATAAACGCCGGT
TTGCGCCCTTCGTAGTAATGGCCGATGAACTGGATGATCCAGCCGATCACAAAGAGCCCG
ACGCCCGCGCTCAGCCAGACCATGGTCGCCTGTTGCGCCAAGTTGGCCCCGGCCCAGATG
CACAGTGCCAGTAGCACTGCCATGACCACGCCCAGCGGACGGTCCAGACGCAGATAGAAA
ATCGTCGAACCCAGGGCTAGCAGGGCCGCAGGCGAAACCCACACGCCGCTTACAGTCCAG
CCCGGGCGCGACAGAAGTACCGCCACGGCCAGTACAATCAATGGAATGCCCACGAAGTGC
GTCACGATATTGCGTGAATCACGGTGATACGCAGCGTATTGGCTGAGATGATCGACAAGG
GTTTTCATTATTATTCCTGCCTGAGACGATGATCGGCTTGAGCCAGGATTGTTGTACAAC
ACGCATGCCTGAAATAAAAGGGAGCAAAAATGACAAATGGAGTGTCGTGGCGGTCACGAC
TGCTATCCGATTACTGGTTTTCTCATTTACCTGCCGGTTTGCAGGATAGCCTGCTGGACG
CTGCTCGCCAGCAGCGCAGGACGCCTGGCAGGACGCTGTTCGAGAAAGGCGATCTGCCTT
GCGGTCTTTATGTGTTGCTGGAGGGCTGTGTGCGTATCGGCGCTGCCCATGAGCAGCGGC
TTTCGGGTGTGGAGCCGATGCGTGCGCCTATGTGGTTTGGCGAAGTCTCGCTGTTCGACG
GGTTGCCGCGCCGTTTCGAGGTCTGCTCACTGGAGCAAAGTATCTTTCTGCATGTCCCTC
AGCAATTTCTGCTCGAGTTGCTCGACAGGCACCCGGAATATTGGCGCTGGTTTGCCGCGT
TACTCAGCCAGAAAATCGGTTTGCCGCTGCAGAACCCCGAGAAAATGCGCCGACTGCCTC
CCAGAGCGAGGGTCGCATGGCGTCTGTTGATGCTCAGTGAGGGTTATGGCCCGTTGAGCC
ATGCACGCCGCCTGATTGTGCTGGAGGACATTCAGGCCGTGGAGTGCCTCGCGCTATCCC
CGCCGGCCTTGCTGGAAGTGCTTCAGGATCTGCATGAACGCAAGATCGTGCGCCTGGGGG
AAGGGCAGCTGGAAGTGTTCGATGTGGACAAGCTGCGCAGGGTTGCGAACTTTTCCAAAG
CCAGGGCCGTTTGTTGATCAGGCTGTCAGCCAGAAACATCCGGTAACGGCTCCGCTGCCT
CTTCGATTGAGATAGCAAATGGGATTCACTACCATTTCGCCTCATTTGCGAACGCGAGAT
ACCCCGATGCAGGCAAGCAAGCGTCTTCTGGCTGCTCTGACACTGACTTTACTGGGCAGT
ACCGCTCAGGCTGCCGATGAAGTGGTGGTGTATTCGTCCCGGATCGACGAGTTGATCAAG
CCGGTGTTCGATGCATATACGGCCAAGACCGGGGTGAAGATAAAGTTCATCACCGACAAG
GAAGCGCCATTGATGCAGCGCATCAAGGCCGAGGGCGAGAATGCCACTGCCGACCTGTTG
CTGACGGTCGATGCCGGTAACCTCTGGCAAGCCGAACAGATGGGCATTCTGCGGCCATTT
ACCTCACCGGTGATAGAAGCCAACATTCCGCCGCAATACCGCTCATCCACTCACGGCTGG
ACCGGCCTGAGCCTTCGCGCACGAACCATCGCCTACTCCACTGACCGGGTGAAACCTGTC
GAGCTGACCACGTATGAAGCGCTGGCCGACAAGAACTGGGAAGGGCGCCTGTGCCTGCGC
ACCGCGAAGAAGGTCTACAACCAGTCGCTGACCGCCACATTGATCGAAACCCATGGCGCC
GAAGCGTCCGAGAAAATCCTCAAGGGCTGGGTGAACAACCTGTCCACCGATGTTTTTTCC
GACGACATCGCAGTGCTTGAGGCGATCAACGCCGGGCAGTGCGATGTGGGCATCGTCAAT
TCCTACTATTACGGTCGCCTGCACAAGGAAAAACCTGACCTGGCGGTGAAGCTGTTCTGG
CCGAATCAGGCGGACCGGGGTGTACATGTAAATCTGTCGGGTATCGGCCTGACCAAATAT
TCCCCGCACCCTGAGGCTGCCAAGGCGCTGGTCGAGTGGATGACCGGTCCCGATGCACAG
AAGATTTTCTCAAGCGTCAATCAGGAGTTCCCGGCCAACCCGAACGTGGCGCCGTCAGAA
GAAGTGGCGAGCTGGGGCCGGTTCAAGGCCGACACCATTCCGGTCGAAGTGGCAGGCAAG
CGCCAGGCAGAAGCGATCCGCATGATGGATCGCGCGGGCTGGAATTGATTTAATACCCAG
TGCCTGACTCTCGTTGATACGCTTCGCGCTCATTACACAAATCTTGAATAGCCCGAAAAG
CGTGGCTTTCAGGCTTCTGCCCGCAGGGCGTAGGAGCGGACTTGTCCGCGAAGCCGTCAG
TTCAGATAGTGCATTTTCTGAGAATGTACCGGCCTTTTCGCGGACAAGTCCGCTCCTACG
GCTTTCAGCCAGAATCAGAAGCAGACCTGTGCGCACGCTCTGCTTACCCTCTTGAACCCC
CCTCATTTCGAGAACCTCCTTGGCCCATCCTGTCCAACGCCGCTGGTACCCATTGGTCTT
CGCCATCGCTGCGCTGGTGTTATTGCCGCTGAGCGTGCTGCTGCTGTCGTGGGAGACCAT
TGACCAACAGATATGGTCACATCTGCTGGAAACCCAGATGTACCGCCTGCTGGGCAATAC
GTTGATTCTGGTGCTGGGTGTCGGTGTGGGTGTGACGCTGCTGGGGGTGAGTCTGGCGTG
GCTGACCAGCCTGTGTGAATTTCCCGGGCGGCGCTGGCTGGACTGGGCGTTGATGCTGCC
GTTCGCAATCCCTGCCTACGTACTGGCGTTTGTATTTGTCGGGCTGCTGGATTTTTCCGG
CCCGGTGCAAACCCTGATGCGTGAATGGTTCGGCTCCGGCCTGCGCCTGCCTCGGGTGCG
CTCCACCGGTGGGGTGATCATCGTCCTGGTGCTGGTCTTCTATCCCTATGTCTACCTGTT
GGCGCGCACGGCGTTTCTGGCGCAGGGCAAGGGGCTGATGGAAGCTGCACGAGTGTTGGG
CAACACGCCCTTGCAGGCGTTCTGGCGTGTGGCGCTGCCAATGGCGCGTCCAGCCATCGG
TGCGGGCGTAGCTTTGGCGCTGATGGAGACCCTGGCCGATTTCGGTGCGGTATCGGTGTT
CAATTTCGACACGTTCACCACCGCCATCTACAAGACCTGGTACGGCTTCTTCAGTCTGTC
CAGCGCCGCGCAACTGGCCAGCCTGCTGCTGTTGGCAGTCCTGGTGCTGCTGTATGGCGA
ACGTCGTGCCCGCGGTGCAAGCCGACCGACCAATGAACGGCCGCGTGGCGCTGCGCTTTA
TCCGCTTAGCGGTATCAAGGCTTGGGGAGCCAGTTTATGGTGCGGGCTGGTGTTTCTCTG
TGCCTTCGTCGTGCCGGTGCTGCAATTGATTGTCTGGGTCTGGCAGCGCGGCCGATTCGA
CCTCGACGAGCGCTATACCGGCCTGATTCTGCATACGCTTTATCTGGGCGGTATGGCGGC
GTTGATCACTGTCAGCGTGGCGCTGATTCTGGCCTTTGCCCGGCGTATGGCGCCTACACC
TGCGATCCGCTCTGGCGTCAGCCTCGCCAACCTCGGTTACGCGCTGCCGGGTTCGGTACT
GGCCGTTTCAATCATGCTGGCGTTCAGTTATCTGGACCGTGAGCTGGTCGTTCCGCTTTC
CGGCTGGCTGGGCGGTGCAGGCAAGCCGTTGTTGCTGGGCAGCCTTTCGGCGCTGCTGCT
GGCTTACCTTGTACGTTTCATCGCGGTCGCCTTCGGCCCGCTGGAGCACAGCCTGTCGCG
TATCCGTCCCTCATTGCCTGAAGCCGCACGCAGTCTGGGTGTCAGCGGACTAAAGTTGTT
TCTCAACGTGTATCTGCCGCTTTTGGTTCCGGGAGCCTTGAGTGCTGCGTTGCTGGTGTT
CGTCGATGTACTCAAAGAGATGCCTGCGACCCTGCTGATGCGCCCGTTTGGCTGGGATAC
GCTGGCGGTACGCGTGTTTGAAATGACCAGCGAGGGTGAGTGGGCACGAGCGGCATTGCC
AGCTTTGTCGCTGGTGCTTGTAGGATTATTACCCGTCATCGGGTTGATTCGTCGCTCTGC
CCGTCAGATTGGCTAGGTGCGGGCACTTCACCTTGCCGCTACAATGCGCCGCAATTGGTG
CGGTCTGTCAGAAAATTCGGCCAGCTGTAAGTGCTGCAAACTCCGGTTTATTGGGGGCTT
GCCGATCTTTTCTGCCCGCACCTTCGCCACGCCCGGAAGGAGAAACCCATGGGACAGCGT
ACCCCCCTGTTCGACCTGCACCTCGCCCTTGGCGCGAAAATGGTCGATTTTGGTGGCTGG
GACATGCCGTTGCATTACGGATCGCAGGTCGAGGAACACCATCAGGTGCGTCGCGACTGT
GGGGTCTTCGATGTCTCACACATGAACGTGATTGATGTGGTTGGCCGTCAAGCCAGAACC
TGGCTGCGTCACCTGCTGGCCAACGATGTGGAAAAACTGAAGACCCCGGGTCGAGCCTTG
TACAGCGCCATGCTGGACGAGAGAGGCGGGGTCATCGATGACATGATCGTCTACCTCACG
CCCGAAGGTTATCGGCTGGTGGTCAACGCCGCGACCGGGGTCAAGGATCTTGCCTGGATG
CAGTCGCAGCTGGGCGACTTCGATGTACAACTGATCGCGCGCAGCGAAATGGCGATGCTC
GCGATTCAAGGGCCAAAGGCCAGAACCCGTATCGCCGAGCTGGTTTCAAGCGCCCGCGTC
GAACTGATCCACCAGCTCAAGCCGTTTGAAGGTCTTGATGATGGCGACTGGTTCATCGCG
CGCACCGGTTATACCGGTGAAGACGGCCTGGAAATCATGCTGCCTGCCGAAGAGGCCCAG
CGTTTTTTCAATGAACTGGTCGGCGCGGGTATCTCCCCGATCGGTCTGGGCGCTCGCGAT
ACGTTGCGTCTGGAGGCAGGCATGAACCTGTATGGTCAGGACATCGGCGAGCATGTTTCA
CCGCTGGCGTCGAATATGGCCTGGAGCATTGCCTGGGAACCTGCCGACCGTGATTTTATC
GGTCGCAAGGCGCTGGAGAGCGAACGGGCTGAAGGAACCGCCTTCAAACTCGTGGGATTG
GTGCTCGAAGAGCGCGGCGTTTTACGGGCGCATCAGGTGGTACGTGTCGCAGAAATTGGC
GAAGGAGAGATCACCAGTGGTAGTTTCTCTCCTACGCTGAGCAAATCCATTGCTCTGGCG
CGCGTTCCGATGGCAACCGCTGACCGGGCCGAGGTGGAAATCCGCGGCAAGTGGTATCCG
GTGCGGGTGGTGCAGCCAGCGTTTGTGCGCCACGGCAAGACCCTGATTTAACCTATGGCG
GGTTTTCCGCTGACCCGATGTTGAGGATGACTAAATGAGCAATATTCCCGCCGAGCTGCG
CTTCGCCGAAAGTCATGAATGGGCACGTCTTGAAGCAGATGGCACCGTGACCGTCGGCAT
CTCGGACCATGCACAGGAAGCACTGGGCGATGTGGTCTTCGTCGAGCTGCCGGAAATCGG
CAAAGTGTTCGCTGCCCGTGACACCGCCGGTGTCGTCGAGTCGGTAAAGGCTGCTTCGGA
TATCTACTCGCCGGTTGCTGGCGAGGTGATCGAAGTCAATGCAGCGCTGGGCGATTTGCC
CGAGACGCTCAACAGGGATCCGTACGACGCCTGGATCTTCAAGCTCAAGCCAAGCGACGC
CAGCGGCGATCTGGCCAAGCTGCTGGATGCAGCCGGGTACAAGAGCGCTATCGGCGAATA
ACCGATTGCCGCTCACAAAAATGCCGCTCATGGAGCGGCATTTTTTATGCGCGAAGCTAA
TCGGCAAGGCTTACTGGTTTTCAGCGACCAGATTCTTATCCAGGATCGCGTTGGCCAGTT
CCATGTCGGTGGCTTTCAGGCCTGGATTGTCTTTGCGCACCTGCTCGATGGCCGCTTCCA
GAAACGGACCGCGAATGCCACCGTCGCTGGCGACGAAGCTGCCTGCGTCGTCTTGGGCGG
CAACGATCAGCTTGTGATCCTTGAAGGTCAGGTAAGTCGAGCCGGTGGTTGCACCTGAAG
ACAGCACATTACGCCAGAAGGTGTCAGCCATCGCTGAACCCATTGGGATGGAAAGCAAGG
CTACGGTGGCGACAGCAAACTTGAGACGCATGATGAGTTACTCCAACTGTGGTTGTTCTG
AGGGGTTGGATAGCCAAAGCCACGAACTAGTTCAATCAAGGTGTACCAAGTAGTTCACTT
TAGCTGGTTCACCACGATGCACAGCCGTCTGGAACAACGCTTTCAACCCTGATCAGCGTT
GCTCGCTCTGCGGTGTCACTCGCAGCACTTCCTCAAGTGTAGTCAGCCCTGCCGAGACTT
TCTGGGCACCGGACAGACGCAAACTGCGCGTCCCTTCCTTGAAGGCCTGGCGACGCATGG
CGGTCAGGTCCAGGTCCGCAGAAATCAATGCCTTGATGTTGTCGGACATGACCATGATCT
CGTAAACCCCGGCCCGTCCCCGATAGCCGGTATCGCGACATTCCACACAACCGACCGCCT
GATGCGCGCCGGGCGGTACGGGTGCCTGCCACGGGCGGGTCAGGGTTTGCCAGTCGGTTT
CGTTCAGATTGATCGGTGCCTTGCAGTGCGGACACAGGGTCCGCACCAGACGCTGGGCCA
TGACGCCAAGGATGGTCGCCTTGAGCAGGTAATGCGGCACACCCAGCTCGAGCATACGGC
TGATGGCGCTGGGTGCGTCGTTGGTGTGCAGCGTCGACAGCACCAAATGCCCGGTGAGTG
CCGCCTGAATGGCCATTTCAGCGGTCTCCAGGTCGCGAATCTCGCCGATCATGATGATAT
CCGGGTCCTGTCGCATCAGCGCGCGCACGCCGGCGGCAAAGCTCAGTTCGATGTTGTGCT
GCACCTGCATCTGGTTGAAGGCCGGCTCGACCATCTCGATGGGGTCTTCGATGGTGCACA
GGTTGACCTCGGAGGTCGCCAGCTTCTTGAGGGTGGTGTACAGCGTGGTGGTTTTACCCG
AACCGGTCGGGCCGGTGACCAGAATGATGCCGTTGGGCTGGCGGGTCATTTCCTGCCAGC
GACGCAGGTCATCACTGGAAAAGCCCAACTGGTCGAAGTCCTTGAGCAGCACCTCGGGGT
CGAAGATCCGCATCACCATCTTTTCGCCGAACGCCGTCGGCAGCGTCGACAGGCGCAACT
CCACTTCGCGATTCTCGGGTGTGGTGGTTTTGACCCGCCCGTCCTGTGGTTTGCGTTTTT
CGGCGACGTTCATCCGGCCAAGGCTTTTCAGGCGGCTGACAATCGCCATGATCACCTGCG
CCGGAAACTGGTAAACGTTATGCAGCACGCCGTCGATGCGAAACCGCACGGTGCCCTGTT
CGCGGCGCGGCTCGATATGAATATCGCTGGCGCGCTGCTGAAATGCGTACTGGAACAGCC
AGTCGACGATATTGACGATGTGCGCGTCGTTGGCGTCCGGCTCCTGATCACTGGCGCCTA
GCTTGAGCAACTGTTCGAAATTGCCCATGTTGCTCATTTTTTGCTCAGAGGCGCTGGCAC
CGCTGACCGACTTGGCCAGCCTGAAAAACTCCATCGCCATGCGTTGAATGTCTGTCGGGT
TGGCGACCACACGCTTGATCTGCAGCTTGAGCACATGCGCAAGATCGCCTTCCCAGGAGC
GCACGTAGGGTTGGGCGCTGGCGATGGTCACCGACTCGCGGTCAACCGCCACAGCCAGAA
TCTTGTGGCGCTGGGCAAAGGCGTAGGACATCAATGGCGTGACGGCTGCCACGTTGATTT
TCAGCGGGTCGATGCGCATGTAGGGCTGGCCACAGGCTTTGGCCAGCCAAGCGGTCAGGG
TTTCCAGGTCCAGCTTCTTGCCAGGCCGCTTCAAGTCGTCAAACTGAAGCGAAGCGAGAA
ATTCGAGAGGATGCAGCTGGATGTTCACCGCACTGCGACGCTGTGTGAGTGCCGTTTCTG
CGTCGTCCTGGCCGAGATAGCCTTCGGCAACCAGATCTCGCAGCACATCATTCAGGTCAA
GCCAGCGATCCTGTGAAGAGGGGGCCAGGGCTGCCATGTGCGCTCCTTGAGGCAATTCGT
CATTGGGCGATGAACAAGAGTAGACGCCAAGCGTGACAGCGTTACTCGTTCTATGCGACC
GGGAATTACCGGAGCGGCTAAATTGATTCAGCCGGTCGCCAGGGCCACGTGCGTTTGTGG
GCTGTTCTGCGCGTCGATCTGTTCGACTTCCACGGAGCATACATCGATCAGGTTACGCAT
TTTTTCGCCGATCACCTGCGCTCTGTGCCAGCTCAGGCTGGCAACTTGCAGGCCGATGAG
CAGCGTCTGCTCTTGTCGCGCCACACTGAGCTGGTCGGGAATCAGGTACTGCATTGCAAA
CAGGTTCAGCACCTGACAAAGCAGCGCCGGCTCGGCTGCGGCAACAATTTGGTAGCGCGC
ACAGCATGCCGCATTCCTGGATGACCAGTTGTCGGGACGCTGCAAAGGGGCGGTAACGGC
TTCAAGGTCAGGCATGTGGATACTCCAGAACAGTGGGAGAATCTTTACATGCCAAAAAAG
AAATTTCTGGTCCGTCATCATCTGGATTAGGCTTGATTGGACTTGTTAATGCGTAAAAAG
CCAATGCGGAAAATTAATTATGCAAACCGAGCTGGACGTTTACGACCGCAAGATTCTGGC
GCTGCTACAAGAGGACGCGTCGCTCTCCAGCGCGCAGATTGCCGAGCAGGTCGGCCTCTC
GCAATCGCCTTGTTGGCGGCGCATTCAGCGGCTCAAGGATGAAGGGGTCATTCGTCGTCA
GGTTGCGTTGCTGGATCGCAAGAAAATCGGCCTGAACACACAGATTTTCGCCGAGGTGAA
ACTCAACGCCCACGGGCGCTCCAACTTCACCGAGTTCACCGACTCGATTCGTGGCTTCCC
GGAAGTGCTGGAGTGCTATGTGCTGATGGGGGCAGTGGATTTTCTGCTGCGTATCGTGAC
GCCGGATATCGAGGCATACGAGCGGTTCTTCTTCGAAAAACTGTCGCTGGTGCCCGGCAT
TCAGGAAGTGAACTCGACAGTGGCGCTGTCCGAGATCAAATCCACCACCAGCCTGCCGCT
GCTGCGCCAGGGTGGCTGAACGTGCGCTTTTGACCATCCCGCATGCTCAAGATCGGACGC
AGAGCGTCCAGAACCGCGTCCCCACGCGGAGCGTGGGAACGATAGTTAACCTACGCATCA
AGATGACTATCGTGCCAATGCTCCGCGTTGGCATGCAGTTCGTGACGCTCTGCGTCACAA
ATTTGCGCCGCACCGAATACTCAAGATCGGACGCGGAGCGTCCAGAACGGCATTCCCACG
CTGGAGCGTGGAACGATAGTTAACCTACGCATCAAGATGACTATCGTGCCAATGCTCCGC
GTTGGCATGCAGTTCGTGACGCTCTGCGTCACAAATTTGCGCCGCACCGAATACTCAAGA
TCGGACGCAAAGCGTCCAGAACGGCGTCTCCACGCGGAGCGTGGGAACGATAGTTAACCN
NNNNNNNNNNNNNNNNNNNNNNNNNNNNNNNNNNNNNNNNNNNNNNNNNNNNNNNNNNNN
NNNNNNNNNNNNNNNNNNNNNNNNNNNNNNNNNNNNNNNNNNNNNNNNNNNNNNNNNNNN
NNNNNNNNNNNNNNNNNNNNNNNNNNNNNNNNNNNNNNNNNNNNNACATGTTCAAGATCG
GACGCGGAGCGTGGGGACGATAATCAACGCCACGAAATCCAGCCGTTACAAACGCAACAG
GGTTTTCCACGCGCGGCTCTGGAATACGGTGATTGCCTGTTGCACGCGTGCATCAAGGAC
TTCATCGCTGATGTCCAGATTGGCCAGCTCTTCCAGCTTGCGTAGTTCGCCGTACAGGCG
GTCCAGCTCCGGCAGGTCCAGTGCGCCGCGTGCCCAGTGCAGCCAGGCCTGAATGCGCTC
GATGCGCGGTAGTTGTTCAGCCAGGTCTTCCGGTTGCTGCTGATAGCGGCTTAGCTGCAG
CGACGTAGCTTCTTCACCCAGCAGGCGTGGCAGCCAGCTGCTCAACAGCGCAGCGCCCTG
ACGATTGCCACGGGTGTTGCGCTCTGTGGTCCAGCTGCGCGCCAGCAACCAACGGGAAGT
GTTCAGCGAGAACTCGCCCCAGCGGGTGTCCTGCAACTCTTCCAGAAACTGCTCGTGGGC
GGCACCGCGTACATCCGCATCTTCCTGCCCGGCCTGAACCAGCGGGCGCCAGTCTTCCAG
CAAGGCGTCCAGCGAGGTACGCAGTTGCGCGGTCGAGGCCCGTGGGGCGGCCTGGCCAAG
GCTGCTGGTCAGGGCACGCAACTCGGCGAGCATCTCGACCCAGTCCTGCAACAGACGCCA
GTGACCGTTGAAACGGTATTGCTCGGCCAGACGCTGGCTGCTGCCCAGCAGATGCCAGGC
CAGCGCGGAATAAGCGTCGTCCAGCGGAGTTTCTGCATTCAGTGCGGGTGCTGGCAGGCT
CAGCGAGTAGCTGCTGGCATCAAGCAGGCGATAACCGCGCTCTGCCTTGCTGATATCGCA
CGGCATCAACGGCAGCGTTGCAGCCAGCTCGGCGGCCAGTTCCAGCAGCGCGGCAGGTTC
GCCTTCGCGCAGCTCAAGCTCCAGCTCGCAGATTTCTTCCTTTTGCTTGCCTGCAACCAC
CTGGCCCAGGTCCAGCGCGGCTTCAATCACCACTTTGGCCTTGCCACGACCCCAGGCAAT
TTCGGCCTTTTCACGGATGAAATCGGTGGTGAACAACGGCTTGATGGTTTTCTTGTCCAG
CCCGGCCAGTTGCTCGGGCCAGCAATCGCCTTCGAGCTTTTTCAGGTCGAGCTTGGCTTT
GCTCAGGTCCCAGTTGTATTCATTGCGCTCGGACAGGCCGGCAACACTTTGCCCGCGCGT
CTTCATGGTCTGGATGATCTGATCGCCATCGCGACGGATGCGCAGGGCGACTTTAGCCTG
TGCCAGCTCGCCCTCTGGGGTATCGAAATACTGGTTCGACAGTTCAAGGCGCTCCCAGCC
ACTCTTGTTGCGCTTCTTGAGCAACGGGTGTTCGCGCAGTGCAGCGAGGGTCTCGCGGCT
GACGCGGAGTTTGATTTCTGTTTCTTTTTGCATGGCCGGGGGAATCCAAACGCTGATACT
GATAAACGGGAGCGCAGCCCATGACTGAACGGCTGCTAAGGCCGTCAGTGTACAGGACAT
GGCCCGAAACGGTTTATTCCTGGGTTGCTATGGCCCTATGATGGACCGTGTTTCGTCTTG
ATTACAGGAAGCGCCCATGCCGTTGCCGTCCATGAAAGACCAGTTCGCCGCCTTGATCGC
TGCGCCATCGGTGAGCTGCACGCAGCCTTCTCTGGACCAGACCAACCGGCCTGTCATTGA
TCTGCTCGCCGGATGGCTCGGGGAGCTGGGTTTTGCCTGCGACATCCAGCAGGTTTCCCC
CGGCAAGTTCAATCTGCTGGCAACTTATGGCACAGGCCCGGGCGGCCTGGTGCTGGCGGG
CCACAGCGACACCGTACCTTTCGACGAGGCGCTATGGAAAACCGACCCGTTGAAGCTCAC
CGAAGTCGATGGCCGCTGGGTCGGGCTGGGCAGCTGCGACATGAAGGGCTTCTTTGCGCT
GATCATCGAGGCGGTGCGTGGGCTTATTGGTCAACCCTTCAAACAGCCGCTGCTGATCCT
CGCTACCTGCGATGAAGAAAGCTCGATGGCCGGGGCTCGCGCACTGGCAGAGGCCGGACG
TCCGCTGGGCCGCGCAGCAGTTATCGGAGAGCCGACCGGGCTCAAGCCGATTCGCCTGCA
CAAAGGCGTAATGATGGAACGCATCCACATCCTCGGGCGCAGCGGCCATTCTTCAGACCC
CAGCCTTGGTCACAGCGCGCTGGAGGCCATGCACGACGCGATCAGCGAACTCAAGGGCCT
GCGTGCGCAATGGCAGGCGCAATACCGCAACCCGCAGTTCACTGTGCCGCACCCGACCCT
GAATCTGGGCTGCATTCATGGTGGCGACAACCCGAACCGGATTTGTGGCCAGTGCTCGCT
GGAATTTGACCTGCGCCCATTGCCGGGCATGGACCCTGAGGTGCTGCGGGCAGCCATTCG
CCACAAGCTTGAGCCGCTGGCCGAGCTGCACCAGGTAAAGATCGACTATGCTCCGCTGTT
CCCCGAGTGTGCGCCCTTCGAACAGGCTGCTGACGCTGAACTTGTGCGCGTTGCTGAACG
ACTGACCGGTCATACGGCTGCAGCAGTAGCATTCGGCACCGAAGCGCCTTATCTTCAGCG
CCTTGGCTGTGAAACGCTGGTGCTCGGCCCGGGCGATATCGCCTGTGCGCATCAGCCGGG
GGAATACCTCGAAATGTCACGTCTGGACCCTACAGTGCGTCTGTTACGTCAATTGATCGA
ACATTACTGCCTGACTCCCCAGTGAGCCCGGTACTACCAACGTTGAATAAAAGGAGATTG
CGCGTGTTGCCAAGCCTGTTCCGACGATAACCACCACACCGTTGTGCGTGCTTTTTCTCT
TCGTCCATTTTCTCTACAGGCTCTTGTTGTCATGCCCGAATACGTCAACTGGCTTCGCCA
CGCGTCTCCGTACATCAATGCTCACCGTGATTGCACCTTCGTCGTCATGCTGCCCGGCGA
CGGCGTTGCGCACCCTAACTTCGGCAATATCGTCCATGACCTGGTGCTGCTGCACAGCCT
GGGCGTGCGTCTGGTGCTGGTGCACGGCTCGCGTCCACAGATCGAAAGCCGCCTGGCCCA
GCGCGGCATTACGCCGCGTTACCATCGCGACATGCGCATCACCGATACCGAGACGCTGGA
GTGCGTGATCGATGCTGTGGGTCAGCTGCGCATCTCGATCGAGGCGCGCCTGTCGATGGA
CATGGCTGCTTCACCGATGCAGGGCTCGCGGCTGCGGGTGACCAGTGGCAATGTGGTGAC
TGCACGGCCTATCGGCGTGCTTGAAGGTGTCGATTATCAGCACACCGGCGAAGTGCGTCG
GGTTGACCGCAAGGGCATCAATCGCCTGCTGGATGAGCGTCATATCGTGCTGCTGTCGCC
GCTGGGTTATTCACCGACCGGCGAGATTTTCAATCTGGCCTGTGAAGACGTTGCCACGCG
TGCGGCCATTGATCTGGCTGCCGACAAACTGCTGCTGTTCGGTGCCGAAACCGGGTTGCT
GGACGAGCAGGGCCGACTGGTGCGCGAGCTGCGTCCGCAACAGGTACCTGCGCACTTGCA
GCGTCTGGGTGCCAACTATCAGGCTGAATTGCTCGATGCAGCGGCCGAGGCCTGCCGCGG
TGGTGTGGCGCGCAGCCATATCGTCAGCTATGCCGAGAATGGCGCACTGCTGACCGAGCT
GTTCACCCGCGACGGTGGCGGTACGCTGGTTGCGCAGGAGCAGTTCGAGCTGGTGCGCGA
AGCGGCCATTGAGGATGTCGGCGGCTTGATGGACCTGATCACGCCGCTGGAAGAGCAGGG
CATTCTGGTACGTCGTTCCCGCGAAGTGCTGGAGCGCGAGATCACTCAGTTCAGCGTGGT
CGAGCGGGAAGGGCTGATCATTGCCTGCGCGGCGCTGTACCCGATTGCGGACTCGGAGTC
AGGCGAACTGGCATGTCTGGCCGTCAATCCGGAATATCGCCACGGTGGGCGCGGGGACGA
GTTGCTGGAGCGCATTGAAAACCGCGCCAGAGCGCTGGGTATCAAGACCCTGTTCGTCCT
TACCACCCGTACCGCGCACTGGTTCCGTGAGCGTGGCTTCGAGCCCAGTAGCGTCGACCG
CCTGCCAAGCGCCCGCGCGTCGCTGTACAACTACCAGCGTAATTCGAAGATCTTCGAAAA
GGCGATTTAAGCCTGAGGGTGGACGCAGAGCATCCAGAACGGCATGCGACGCGGAGCGTC
GCACGATGAGTATCCTGTGGGAGTGAGCTTGCTCACTCCCATAGTAATTGCGCGTATCAA
TTGCTGATCGACAGAATGCTCGCCTGATACGACCCCACGAATGTGTCGAAATCCACCACT
TCCTCGGTCGCTTCCAGCTCGGCCTGTTCTTCGATCGAGGTTTCGGCCTGGGCTTCGAAG
TCTGCCTGTTCCCGAGCGCTCAGCGGGTGAGTGCGGAAGTATTCGGCGTGTGCCTGACTC
TGGCGCAAAGAGAAAGCGGTAAAGCCCTCGTTATGCGCTTTCATGCTGGCCAGCACCTGG
GCGGAAGGTGTAAGCGACGCATCGTCGATCTTTGCCTGTTGCACGGCAATCGACTTGATG
TGCTCATCGATGCCCTGGGCCTGATCCAGCAGTCGGGCAATTGGTGTGATTTTTTCCAGC
AGCTCGGTTGCCCAGGTCTTGAGATCAACAGGGCTGTTGTTGCGCTGCAGGCTCAGGCCC
GGACGGCGACCTTCCTTGACCACTGCCAGGAAGTTCGAGCTTGCATTGGAACACTCATGG
CTTGCCAGTTGCTGGCTTTCCTCAAGCGCGCAGTACAGCACGAACGCATCGATGAAGCGT
GATTGCTCCAGGCTGATGCCGGTAGGCAGGAACGGGTTGATGTCCAGGCAGCGCACTTCA
ACGTACTGCACACCACGGGCCACAAGCGCCTGAATAGGGCGCTCGCCGCTATAGGTCACA
CGCTTGGGGCGAATGTTGGAGTAGTACTCGTTCTCGATCTGCAACACGTTGGTGTTCAGC
TGAACCCACTCGCCGTTCTGGTCATGAGTGCCGACATCGACGTAAGGCTTATAAGGCGTG
GCCACGGCCTTGCGCAGGCTGTCGGTGTAGCTGACCAAGTCGTTGTAGCAAGGGGTCAGG
TCGGCCTGGGCGTCGCTTTGATAGCCCAGATCGCTCATGCGCAGGCTGGTGGCGTACGGC
AGGTACAGTGTGTCGGCGTCGAAATGTTGTTCCAACTGATGTTTGCGGCCGCGCAGGAAG
CCCGCATCCAGCGCTGGTGAAGCACCGAACAGGTACATCAGCAGCCAGCTGTAGCGGCGG
AAGTTGCGGATCAGCGCGATGTAGGAATGCGATTGGTAGTCGCGCGCGTCGCCAGCAAAG
TCTTCGGTCTGCTTGAGCAGCGCCCAGGCGTCTTCCGGCAACGAGAAATTGTAATGAATG
CCAGCGATGCACTGCATGGTCTTGCCGTAACGCAGCGCCAGGCCCTTGCGGTACACGTAT
TTGAGCTTGCCGATGTTCGACGTGCCGTAATAGGCAATCGGTATGTGCTCTTCATCGGGC
AGCGGACATGGCATCGACGGGCTCCAGAGCAACTCGTCGCCCAGCTTGCTGTAGGCGAAG
CGATGGATCTTGTCCAGGCTATCGATGGTCTCGGCCGGGTTCTTCAGCGCAGGCGTGATG
AACTCCAGCAGCGATTCGGAATAGTCGGTCGTGACCTGACCGTTGGTCAGTGCAGCACCC
AGAGCTTGCGGGTGAGGCGTCTGTGCCAGTTCTGCGGTTGCGGTAACGCGCAGGCACTCG
CGCTCGATACCGTGCAGGCACTGCTCCAGCAGAGAGAGGTTGTTGCGCTCGCCGAGCAAT
GCAAGACGACGGTTTAAAAGTTCGCTCAAGGTGTAATCCTTCACGCATCGGTCGCCCCGA
TATGGGGGTGGACTTGACGGTCTACAAGGGTGAAGAAAGGAACTGGCGTAGTCGCCTGGT
TGGTCTGTAGCGCCTGTTCACAATCACTGCTCTATGTCGTACCACCCAAATGGACTCGGC
ACCACGCTAATGGTGCCGAAATTAACCTAAATGATGTCGATACGGCTAGGTTCTGTTCAC
AGTGATTGCTTTCATCAGCCTTTATTGCAGTCTAGATGACTGCGAATGTGCCCTGGGCTT
TGGCGACGAGTTTGTCGCCCTGAACGACTTCAGCCTCGACCACCAGCGTGCGGCGACCCG
CGTGCAGCACCTTGGCGATGCACAGGACTTCTCCCTCGGAGACGCCGCGCACATAGTTGA
TCTTGCACTCGATGGTGACACTGCGCTGGTCGAAACCGTGGGAGCTGGAGCAGGCCAGCC
CCATGGCGATATCGACCAGACTGAAGATTGCCCCGCCGTGCATCACGTTGCCGCGATTGC
GCAGATGCGCCTCCAGCGGCAACGCAACCTCCGCCACGCCCTCGTCCAGACGCCGCAGTT
CGCAGCCGAGCATCTTGAAGTAGGCACTTTGGGTCAGATCTTCAGGAATATCCATCAGCG
CTTCTTCAACTGCTTGGCATTGGCAAACAGCGAAGCCATTGCGTTGTTGATGGGCGCGGG
TGCCGTGGTTTCCTTGCGTGGAGCGCTGTTCTGCTGGCGAGGCGAGGAGCCTGGGCGTGC
ACCGCGTGCGCCGTCGACCTTCTCGCCAGGCGTGTCGCTCATGCGCATCGACAGGCCGAC
GCGTTTGCGCGGAATGTCGACTTCCATGACCTTCACTTTCACCACATCACCGGCCTTGAC
CGCCTCACGCGGGTCCTTGATGAACTTCTCGGACAATGCCGAGATGTGTACCAGACCGTC
CTGATGCACGCCGATATCGACGAACGCACCGAAATTGGTGACGTTGGTGACCACGCCTTC
GAGAATCATGCCCGGTTGCAGGTCCTTGAGTTCTTCGACACCGTCCTGAAACTCTGCCGT
CTTGAACTCCGGACGCGGGTCGCGACCCGGTTTTTCGAGTTCCTGCAGAATGTCGGTCAC
GGTCGGCAGACCAAAGGTCTCGTCGGTGAATTTCTTCGGGTCCAGGCGTTTGAGAAAGCT
CGCATCGCCAATCAACGAGCGAATATCGCGGTCGGTTTCTGCCGCAATACGCTGCACCAG
TGGATAGGCTTCCGGGTGAACGGCAGAAGAGTCCAGCGGGTTGTCACCGGTCATCACGCG
CAGGAAGCCTGCGGCCTGTTCAAAGGTCTTTTCGCCCAGACGGCTGACTTTCTTCAGCGC
TGCACGCGTCTTGAACGCGCCGTTTTCATCGCGATGCGCAACGATGTTCTGCGCCAGTGT
GGTGTTAAGGCCGGAAATCCGCGCCAGCAACGCCACCGAAGCGGTGTTCACGTCCACGCC
CACAGCGTTCACGCAGTCTTCAACCACCGCGTCCAGGCCGCGCGCCAGTTTGAGCTGCGA
GACGTCATGCTGATACTGACCGACACCGATGGACTTCGGATCGATTTTTACCAGCTCGGC
GAGCGGGTCCTGCAAGCGACGGGCAATCGAGACCGCGCCACGGATCGATACGTCGAGGTC
CGGGAATTCCTTGGCGGCCAGTTCCGACGCGGAATAAACCGATGCGCCGGCTTCGGAAAC
CATGACCTTGGTCATTTTCAGACCTGGGTATTTTTTGATCAGGTCGGCGGCCAGCTTGTC
GGTTTCGCGGCTGGCGGTGCCGTTGCCGATAGCGATCAGGTCGACCGAGTGCTTGGCACA
CAGGGCAGCCAGCACAGCAATGGTCTGATCCCACTGGTTCTTCGGCACATGCGGGTAAAC
GGTCGCGTAGTCGAGCAGCTTGCCGGTTGCGTCCACCACAGCGACCTTGCAGCCGGTGCG
CAGGCCCGGGTCCAGACCCAGTGTGGCGCGCTGGCCAGCCGGGGCGGCGAGCAGCAGGTC
GTGCAGGTTGTGGGCGAAAACGTTGATGGCTTCGGTCTCCGCGCCGTCGCGCAGCTCGCC
CAGCAGGTCGGTTTCCAGGTGGCTGTACAACTTGACCTTCCAGGTCCAGCGCACCACCTC
TGCCAGCCATTTGTCTGCGGGGCGGTTCTGGTTCTGGATGCCGAAGCGTTCACCGATCAT
CAGTTCGCAAGGGTGCATGGCACCCGGCAGTTCTTCACCGACTTTCAGTGCGGAGCTGAG
AAAACCTTCGTTGCGGCCGCGGAAAATCGCCAGTGCGCGGTGCGAAGGCATGCTCTTGAG
CGGCTCGTCGTGTTCGAAATAATCGCGGAACTTGGCACCTTCCTCTTCCTTGCCCGGCAC
CACGCGTGCGCTGATTACTGCTTCCTGTTTGAGGAAGCTGCGCAGCTTGTCGAGCAACGA
TGCGTCTTCGGCGAAGCGCTCCATCAGGATGTACTTGGCGCCTTCCAGCGCAGCTTTGAC
ATCGGCCACGCCTTTCTCGGCGTCGACAAAACGGGCTGCTTCGGTTTCAGGAGCGAGGCT
CGGGTCGTTGAACAGGCCGTCAGCCAGCTCGCCCAGACCGGCTTCAAGGGCGATCTGGCC
CTTGGTGCGACGTTTCTGCTTATAAGGCAGGTACAAATCTTCAAGGCGGGTCTTGGTGTC
GGCCAGCTTGATGTCGCGAGCCAGCTCCGGGGTCAGCTTGCCTTGCTCTTCAATGCTGGC
AAGAATGCTGACACGCCGGTCATCCAGCTCACGCAGATAGCGCAGGCGTTCTTCCAGATG
GCGCAATTGCGTGTCATCAAGACTGCCGGTCACTTCCTTGCGGTAGCGGGAAATGAAGGG
CACGGTCGAGCCTTCATCCAGTAGTGCTACGGCCGCTGCGACCTGTTGTGGGCGTACGCC
GAGTTCTTCGGCGATGCGGCTGTTGATGCTGTCCATAAAACCACCTGGAGTTGTGAGCAA
AAAACTGGGCTATGTACGAATTGCCTTGCCTGAATATCGTCCGCCAGCATTTATTTTCAG
CGCTGGCGAACCGCCACAAGGCCAGCGTTGCCTGACTTTGAGGGCGGCGCATTATACCCG
GCGAAGGCGGATTAGGGGATCGGCCGACAAATGTGGTCTTTTTTCGGCGAAAAAGCCTGC
ACAAGTGTCGCCTTCAGTAAAATCTGCTAACAATGCACAAGGTGCGCATCACCGCAGCTA
CGCCATAATGCGCCCCGAGATTAGAGGAGCATCCGATGAGCAGCACCGCACAAAATGCTG
AAGGCGAAAAAATCCTTATTGTCGATGACGATCCGGGGCTGAGCAGTCTCCTGGAACGTT
TTTTCACCAGCAAGGGCTACCGGGCCCGGGCCGTGGCAAACGTGGAGCAAATGGACCGAC
TATTGGCCCGCGAGGTGTTCAACCTTGTGGTGCTGGACTTGATGCTGCCCGGAGAAGACG
GCCTTTCAGCCTGCCGTCGTCTGCGGGCCGCGAACAATCAGGTGCCGATCATCATGCTGA
CCGCCAAGGGCGATGAGCTGAGCCGCATCAAGGGGCTCGAACTGGGTGCTGACGATTACC
TGGCCAAGCCGTTCAACCCGGACGAGTTGATGGCGCGGGTCAAGGCTGTTCTTCGTCGTC
AGGCTGCGCCTGTACCCGGCGCGCCCGGCAGTGAAGACGAGTCGGTCAGTTTCGGCGACT
ACGAGCTGTCCCTGGCAACCCGCGAACTCAAGCGTGGCGACGTGGTGCACATGCTGACCA
CGGGTGAATTCGCGGTACTCAAGGCTCTGGTCATGCACGCTCGCGAGCCGCTGACCCGTG
ACAAACTGATGAACCTGGCCCGCGGCCGGGAGTGGGATGCGCTGGAGCGATCCATCGACG
TACAGATCTCCCGTCTGCGTCGCCTGATCGAGCCGGATCCTTCCAAGCCCCGCTATATCC
AGACCGTCTGGGGCGTAGGCTATGTATTCGTTCCGGATGGTGCCGGTAATCGCTGATAAG
CCGGTTGTCAGCACAGAAGTCCGTCGTTCCCGCCAGTTACGTCGATAATCTCTTTCAAGG
TTATCGGCGTACTGGTTTTTTGCGTTCGTCCATCGGGTCCGGCCCGCGTTCGGCAAACCT
GCGAGCCTCGCTCGCCTTGCAAAGTGTATGGCTGCAGTTATGAAGACTCCGCTCTGGTTT
CCGCAAAGCTTTTTCTCTCGCACGCTCTGGCTGGTGCTCATCGTCGTGCTGTTTTCCAAG
GCCCTGACGCTGGTTTATCTGCTGATGAACGAAGACGTGCTGGTCGACAGGCAGTACAGC
CACGGCGTTGCGCTGACGCTGCGCGCGTATTGGGCTGCCGATGAAAACGATCGTGAAGCA
ATTGCCGAAGCGGCCGGTCTGATTCGGGTCGTAGGCGGTGGCGTGCCGGAAGGTGAGCAG
CACTGGCCGTACAGTGAGATCTACCAGCGGCAGATGCAGGCCGAGCTGGGTGCCGATACG
GAAGTGCGTCTGCGTGTGCACGCACCGCCGGCGCTCTGGGTCAGGGCACCGAGCCTTGGG
GATGGCTGGCTGAAAGTACCGCTTTATCCGCACCCGTTACGCGGCCAGAAAATCTGGAGT
GTGCTGGGCTGGTTCCTGGCCATCGGGTTGCTCTCCACAGCGTCGGCTTGGATTTTTGTG
CGTCAATTGAATCAGCCGCTCAAGCGTCTGGTCTTTGCGGCTCGACAGCTGGGGCAGGGG
CGCAGCGTACGCTTGCCGGTCAGTGACACACCCAGTGAGATGACCGAAGTCTATCGGGCC
TTCAATCAGATGGCCGAAGACGTCGAGCAGGCAGGGCAGGAGCGCGAACTGATGCTGGCT
GGCGTCTCCCATGACTTGCGTACACCACTGACGCGTCTGCGTCTGTCTCTGGAGCTCATG
AACGACAATGAGTTCTCCGAAGGCATGGTGCGGGATATCGAGGACATGGATGCCATTCTT
GACCAGTTCCTGGCGTTCATTCGCGATGGGCGTGACGAAGAGATTGAAGAAGTCGATCTG
GGGCATCTGGTGCGCGACGTGGTTGCACCCTTCAATAACGATGAAGATAGCATCCGTCTG
TGTCTGGAACCGATCCCGCCCTTCCCGCTGAGGCGCGTATCGATGAAGCGCCTGCTGACC
AACCTTATCGGCAACGCCAGGCATCATGCCGGTAACGGTATCGAAGTGGCCGCTTATGTA
TCCGGTGACAGAAATGCGCCGTACGTAGTGTTGAGCGTACTGGACAGAGGCGCAGGTATC
GATCCATCCGAGCTTGATACCATCTTCAACCCTTTCATTCGCGGTGATCGCGCACGCAGT
GGCAAGGGGACCGGCCTGGGGTTGGCTATCGTCAAGCGCATCGCTGCCATGCACGGCGGC
AACGTCGAGTTGAGAAATCGTTCGGGAGGTGGCCTGGAGGCGCGAGTGCGTCTGCCTTTA
GGGCTGATGCTGCCGAGGGATGCTATCTAGAAAGAATCGTAAAGGTAATAAAGCGCCGTG
CGGGTCATGGAGGATGTTCGACAGGTCGACGCATTCTTGAGGACTTGCACGGCAGCTTGC
CTGACCCGGCCCTTGGCGGAGGTACTCCCTGTACCCCTAGGTCACGCCGATCCATTCGAT
CAACGCATCCCGGCCCCTTGGTCATGCGCGCACCTTCCTCAGGCCGCACAAACAAGAGAA
GTATCGGCTTCTGAAGCCNGCCGATACCTTCTTCTGAATCAATACCAGTTCGGGTCTTTG
CGCAGCTCTTCATTCAAGAGCTTTTGCATGCCCTCGTCAGGCTTACCCAGGTAGCGGTAA
GTCGCGTGACGAGTTGGTGATTTATCTGCAGGCAAGCCCGCAGGTACTTCAACCAACATG
GCGTAAGCATCTTCCATGTCGAGGCTGAAAGCCACGATCAGGCGTTTGCTTTTGCACGTA
TCGGCAGTTTCGCAAAGCGGCCCGACAAGATACTTGTCACCGTCTTCGGTGGCCGCTGTC
ATCTGCTGCTCGGAAGCCCCGGACAGGTTAATCACCCAATCCGGCAACCGCTCTTCCTTC
TTGACGACCTTCGCCCAGGTTGTGCGGTACTCGGGAGCGGAGCTTAAAAGTTCGTTGACC
CGAGACTGTCCATCATTGGCTGCCATGACCATGGCGCTGCCGCCCATCAACAGGGCGGCG
GCCAGTGTGCGAAATGACGTGTGCATTATCAGCCTCGACCGCGACGACCGAAGAAGAACG
ACACAACGAACATCACCAGGAAGACAACGAACAGGATCTTGGCGATACCGGTAGCCGTGC
CCGCGATACCACCGAAGCCCAGTACTGCAGCGACAATGGCGATGATCAGAAACGTGATTG
CCCAACTCAACATAGTGATACTCCTTTTTGGTGCCGTTTTAATGTGAATACTGCGATTTT
TCAGGTCGGGTCAGAAAACCCATTTTTGCTGCGGTGCGACTTCATCTACAGACACCAGGC
CATCGACAGGGCGAAGGCTCGAGGAGGCATCCTTGACCGCTGGGGCGCTTACGCCGCGAT
AAGAAATGCTGCTGGTCTGGATGAATTGCTGTCTGGCTTGAGTTGCTTCGTTGGCTTGAT
TCCAACGCTGGAACTGCTGAATGGCGATCAGAGTGACAAGCAGTGCAAGGAGTAGAAAAA
GACCTTGCTGAATGTGCAGGGGGGAGATACGCAATTGTGCAATACGCTGGCTGTTCATCT
GCAAACTCCCCTGGCCTGAGTGGGCATTCAATCTGATGGGTCGTTGTATATCGACCTTGT
TGAATGGGTTATTGCAGACTGCATGCCAGTTTGTTGGTGTAATTTAAGTCCTTTAAAATC
AATGTCTTGCGTAGTTTTGCAGAGACGTCCTACCAGCAAGCTGCACGATTACACCTTTGT
AATCGTGCGTTCTGCACGAAGCGTTCAGCGTTGTGCGCCTGTGCGATCAGCCTGCGCTAC
GCGCCATGACCTTCAGAGCGTCGCCATTCACTCCCTTGACGCCACGAATGTTGCGCGCGA
TTTCCACAGCCAGTTCCTTCTCTGCAAAGTTGGCAACCACGCCGTTCAGGCTTACCACAC
CGGCTTTGGTATCCACTTTGATGTTGAGTCCGTCCAGCGTCCGGCTGTAAATCAGGCTCG
CCTTCACCTTGCTGGTAATCCAGGCGTCGCTCATTTCCTCGGTTGGGGTCAATGTCTGGG
GCTGGGTCTTGGCAGCGATCGAGTCGGCTGCGCTCAGGCTGATCAGGTTGTTGACGCTGA
TCACCCCGTCAGTATTGCTTGCCAGGCTGCCCGCCAGCTCTTTGGCCTCGGGGCTTTGCG
CGCGGCCTTTGAGGGTGACCACGCCATCTTTGCTATCAACATCGATGGTCAGCGCTTCAG
TCACGCTGCTCCACAACAATTTGGATTTCACCGTCGCGACCAGCGTGGCATCTTCGAAAC
GCTGGGCCATGTTGGTTCGCGTACCAGGCTCGCTGGCAACGGCAGGGTCTACCTCCAGCT
GGTTGTCGACCTTTTCGATGCCTTTGGTATCCAGCGCAATGCGTTCGGCCAGCTCACGAT
CAACCTCGTTTTCAACCTTGCCCTTCAGAGTCGCAGTGCCCTGGTCGACGTTTACATCGA
TCTTGAACGGGCTCAGATGTTTGTTCAGCGCGAAAGCTGTCCAGATCGAACCTTCCTGAC
GCGCCTCGGCGAGTTGGGTGGGCAAATCAGGTTGGGCGAGTACCGGGCCGCTGCCAAGCA
GCGCAGCGGCGGCGGTGATCAGAGCAATCTTTTTCAGTGAAAACATATGAGCGTTCCTTT
TGAGATGGGATTTCGTCTCCGAGTGGACGGCTTTAACGACATAAACGCGGATTAATCAGG
CTGTTCGCCATTGGGCGTTCAGAAAGCTACCATGCATGCCGAAGAATCAATCAGAATTGA
CCATGCAACTTGCCCGATGATTCCGAGACTAACTGAGACAATTCATTAAGGAGCGTAGGA
AAAATGGAAGCAGCCACTGAGAATCAGGGCCGTATTCTGCTTGTGGACGATGAGTCCGCC
ATCCTCCGCACTTTCCGGTACTGTCTGGAAGACGAAGGTTACAGTGTCGCCACTGCCAAC
AGCGCAGCCCAGGCTGACACGCTCATGCAGCGCCAGGTTTTCGACCTGTGCTTTCTCGAT
TTGCGTCTGGGTGAAGATAACGGCCTGGATGTACTGGCGCAGATGCGTATTCAGGCACCG
TGGATGCGTGTGGTCATCGTGACTGCACACTCTGCGGTCGATACGGCTGTTGATGCCATT
CAGGCGGGCGCAGCCGACTATCTGGTAAAGCCGTGCAGCCCCGATCAGCTGCGTCTCGCT
ACCGCCAAACAGCTTGAAGTGCGCCAACTGTCTGCTCGCCTTGAGGCACTGGAAGGCGAG
GTTCGCAAGCCCAAAGACGGACTGGATTCCCACAGTCCTTCGATGATGGCCATTCTGGAA
ACTGCCCGCCAGGTTGCTGTGACCGATGCCAACATCCTGATTCTGGGTGAATCGGGGACC
GGTAAAGGCGAGCTGGCACGGGCGATTCACGGCTGGAGCAAGCGGGCAAAGAAGTCCTGC
GTCACGATCAACTGCCCATCGCTCACCGCAGAACTGATGGAAAGCGAACTGTTCGGCCAC
AGTCGCGGGGCCTTCACGGGTGCCAGTGAGAGCACGCTGGGCCGTGTGAATCAGGCGGAC
GGCGGCACACTGTTCCTCGACGAGATCGGCGATTTCCCGCTGACGCTGCAACCCAAGCTG
CTGCGCTTCATTCAGGACAAGGAATACGAGCGTGTGGGTGACCCGGTTACCCGACGTGCC
GATGTGCGTATCCTGGCCGCCACCAACCTGAATCTGGAAGACATGGTGCGCAGCGGGCGC
TTCCGTGAGGATTTGCTGTACCGCCTGAACGTGATCACTCTGCATCTGCCAGCCCTGCGT
GAGCGTAGCGAAGACATCCTGACCCTGGCGGACCGGTTTCTGGCGCGCTTCGTCAAGGAG
TACGCTCGCCCGGCTCGAGGGTTCAGTGAAGAGGCCCGTGCAGCGCTGCTCAACTACCGC
TGGCCTGGCAACATTCGTGAACTGCGCAACGTCATCGAGCGTGCCAGCATCATTTGTCCG
CAGGAACGTGTGGAGATCAGCCACTTGGGTATGGCCGAGCAGCCGACGAACAATGCGCCG
CGTGTCGGCGCCGCCTTGAGCCTGGACGAGCTTGAAAAAGCACACATCGGAGCCGTGCTG
GCGACCAGCGAAACACTTGACCAGGCCGCCAAGACGCTGGGTATCGATGCGTCGACGCTT
TACCGCAAACGTAAACAGTACAACCTGTGAAAGGCCTCAAATGAAGCTGGCCATGAAACT
GCGCACCCGCCTCTTTCTGAGTATCTCGGCACTGATCACCGTTGCTTTGCTCGGACTGCT
GCTGGGGCTCGTCAGCGTCATGCAAATGGCCCGGACTCAGGAATCACTGATCCAGCATAA
CTTCGCCATTCTGGATCTGGGTTTGAAGCTGCGCCAGAACCTGGGCGATCAACTGGTGTT
GATGACGGGTGCCAACCGCGATCAGGCTGAGCTGGATAGAATCCAGAGTCAGTTTGAAGA
GCTGCTGGAGGAGGGCTCGGTACAGGATACCCAGCAAAACGTACGCAATGGTTTCGAAAA
GACCAAGGGCGATTACCGGCAATTCATCGATACCTGGAAGCAATACGGCAACGATGCGCG
AGGCATACGCGGCGTACCGCAGCTGAGTGACAGCTTCGACAACCTGCGTAACGGCTTGCT
GGCTGTACATCGCAAGGCGCTGGAGAACATCAGCAGCGCCGAAATCAACTCCCGTGATCG
TGCACTATGGATCGCGGGCTTGCTGGGGCTGGTCGGGCTGGCGGTGCTATGTATCGGCTT
TGTGACTGCGCACGGTATCGCCCGGCGTTTCGGTGCGCCGATCGAGGCGCTGGCCAAGGC
TGCCGATCGCATCGGTGAAGGGGACTACGAAGTCACGCTGCCCATTTCGTCGGCCGCCGA
GATGAACCTGCTGACCCGGCGATTCGGCATCATGGCCGAAGCCCTGCGTCAGCATCAGGC
GACCAATATTGATGAATTACTGGCTGGCCAGCAGCGTCTGCAAGCGGTTCTCGACAGTAT
CGACGATGGCCTGCTGATGATTGACCGCCAAGGGCATCTGGAGCACTTGAACCCTGTGGC
TCAGCGTCAGCTCGGCTGGGACGAGAGTCGCCTCGGGCAGAGCCTTGGAGATGCGTTGGG
CCGACCTGAGCTGGATGAGCAATTGCATCTGGTACTGCGTGGCGGGACGCTGGAGCGTGC
TCCGGAAGACCTGGCCATCGAAATCGACGGTGAATCGCGCCTGCTGACCTACAGCATGAC
GCCGGTCAGTCATACCAAAGGCCATATCCTCGGCGCGGTGATGGTGCTGCATGACGTCAC
CGAACAGCGTGCTTTCGAGAGGGTGCGCAGTGAGTTCGTCCTGCGCGCGTCGCATGAGCT
GCGTACGCCTGTCACGGGTATGCACATGGCATTCGGTCTTCTCCAGGAGCGCCTGCATTT
CGCCCCCGAAACCCGTGAGGCCGATCTGCTCAATACGGTCACCGAAGAAATGCAGCGCCT
TATGCAGCTCATCAATGACCTGCTGAATTTCTCGCGTTACCAGAACGGTCTGCAGAAACT
CAAACTGGCACCGTGCTCCATCGAAACCTTGCTCGAAGAAGCCAGAGCGCGATTCGAGGA
CAAGGCCCTTGAGCAGGACATCGTACTGATGCTGGATATGCAGGAACCCATGCCGCGCCT
GCATGCCGATCAGTCCCAGCTGGAGCGGGTGCTGGACAACCTGCTGGACAATGCGCTGCG
GCACACGCCGCAGAACGGTCTGATTCGTCTGCAGGCCAGGCGCCATGGCGAGCGGGCGAT
CATCAGCGTTGAAGACAACGGTGAGGGCATTGCCTACGGGCAGCAGGGACGAATCTTCGA
ACCCTTCGTGCAGGTCGGTCGCAAAAAAGGCGGTGCCGGACTCGGGCTGGCGCTGTGCAA
GGAGATCGTCCAGCTGCACGGCGGGCGCATGGGGGTCTATTCAAGGCCGGGGCAGGGCAC
GCAGTTCTATATGGCGTTGCCGCTTTGACGGCACGGCCTTGAAAGTGCTGCCTGTATGCC
CTTCATAAGAGCATCAAATATCAGGTTGTGCCCTGATTAATTGACGCGGTTAAGCACCTG
CAAGATGGCTGCGCTCTGTGCATCGGGTTCGCCGTCGAAGCGCGCGGGGCGGTAGTGCAT
CTGGAATGCCGCCAGCACCTGACGCGTGGCGGTGTCGAGCTCTCCGGTCTGCGGGGCGCT
GTAACCCAGACTTGCCAGTTGTTGCTGGAACCAGCTAATACTTGGCAGGTTGGTTGCCAG
CAATGCCTGATGCTGGGCAACGAGACGTTCGTCAGGCCAGATGCCGAGCCCTTCGGCAGC
AAGGCGCTTCCAGGGGAACAGCGGGCCAGGGTCCTGTTTGCGAGTCGGCGCTATGTCGCT
GTGGCCGATGATGTGTTTTGGATCGATTTTGTTGCGTTTGACAATGTCTTTGAGCAGTAC
TGTGATCGACTGGATCTGTGCTTCGGTGTAGGGGTACCACAACCGGCCTGCCGGTGTGTC
CTTGAAGCCGGGGTTGACGATCTCGATGCCGATCGAGCTGGAATTAAGCCAGGTACGGCC
TTCCCATTCGCTTTCGCCAGCATGCCAGGCGCGGGCGCTTTCATCGACCAGCTTGTAGAT
AGTGGCCTTGCTGTCATCGCCAATCAGATAGTGGCTGCTGACCTCTCCATGGGTCAGAAG
CTGGAGGGATTTTTCCATCGAGATCGAGGTGTAATGCATGACCACGTACTGAACCCGGCC
ATCGAAGTTCACCGATGGATGGCTGGTGTCCAGCCTGGGGCCACTGGCGCAGGCAGTGAG
GATGAGCAGCAGAAAGGCAGAGAAATACAGTTTCATGGGATCGGCAGCGTCAGCGGGAAA
TGCAATATCATAACAACATGCGTGCAAATAGCTTCGGCATTGACGTGCTCGTTCAGGTCA
AAATGTTTCAGTCAGCCTTGTTCGACCCTGTTTCGGCCATTTTCCTTGGCCTTGTACAGC
GCCTGATCGGCGCGCTTGATCGCAGTGTCACTGCGTTCAGCCGTTCGAAAAGCCGTCACT
CCAATGGACACGGTAATCGTCACGCGTTCGCCCTTGAAGTGAAACGGACATGACTCCACC
GCCGCGCGCAGTTCGTCGAGCAGTGTCAGACCGGTGCCGGGAGGTGTAGCAGGCAACAGC
ATGACAAATTCCTCACCGCCAAACCGGGCGAGGAAATCGTCGCTGCGCAGGCGTTTCCTG
AAAACGTTGGCGACGATCTTCAGCACTTTATCGCCTGCCAGGTGGCCATATCCGTCATTG
ATGCGCTTGAAGTGGTCCAGGTCCAGAATGCACACCAGCAGGCTGTTTTTCTCGTGTTGC
CACCTGGTCATCTCCTGTTCGAGGCGCTCGCCCCAGGCTGCGCGATTGGGCAGGCCGGTG
AGCGGGTCGATCAAGGCCTTTTGGCGCTGTTCTTCCAGGTGAGTCCTGAAACCCAGCGCT
TCCTGCTCCATGCTCGCAACGCGGGCCGAAAGGCCTTGCAGCCGCGAGGCAACTTCCCGC
TCGCGTGCGTCACGCTTGAGCTGGTAGTGGTCCATGGTGCTGAGCAAGCCTTCAAAGCGG
TTGTCGAGCACCTGCTTGAGACTGGTCAGGTCGGAAGCGTCCTGAACGCTGATTTGCAGG
CCGCCTACCTGTTCGCGCAACTGCTCGTTCAGGTCGCGGGCTGTGGACTGATCCTCGGCA
TGATCTTCACTGGCAGCCTGCAAATGGCTCTGAAACGATTCGAGCCGCTCATTGAGTTGT
TTGAGGTAGGTGCTGAATTCCTGTTGGCCGCCGTTGTTGATTGCCAGCATCAGAACTGCC
AGATCGTCGAGGATCGGTAGCAGTTCGTACCAGTTGAGCCCATGTTTCAAGCGTAACTGC
ATGTCCTCGACCTGCGGGCGGAAGTGCTCCGACAAGGTCAGGTCATCGAGCAGGCCCAGC
AGGGTTTCCTCAATGTGTGCCGCCACCGAGCTGTAGCTGGGTTCTGGCGAGGAGGGCAGC
GAATAACCCTCTTCGCCTTCCACCGTTTCGGTTTCTGATTCGGCATCCTCTTGCGGCTGT
TCCAGTGCCTGGATTATTGGCACAGGCCGTTGCTGGTAGGGCACTGAAGGAACGGGGCCC
AGCAGGTCGGTGTAATCGATCGGCTCGACAGGGACAACCGCAGGTTCGGTGACTGTTTCG
GCCAGGGCTGGAGCAAGGGCTGCTGCGGCTGGCGATGGCACAGGTGTTTCAGGTGCCGTA
ACGATAGCGGTTTCGGCTTCTGAAACCTGTGGCGGCAGTGTGTGTGCGTCCTTTGTCTTC
TGGTTGACGATGTCGGGGGCAATGGCAGCTTCTACTTCCGCTGCGGCAACGTCTATCGGC
GCTTGAGCGTTCGCGGCCTCAGGTTGCACGTGCGTCTCATGCGTTTCCTGAGCAGAAGGG
GCGTTTTCGGGGTGGGCAGCCTCGGGAGGGCGCTCATTGCCATGTTCGTCCCGCGAACCG
AACAAACGCTGCAGAAGCCCTTGGCGTGGGCCCTCTTCGTGCTTTTCGAGCAGGGTCAGG
GCCTGGCCCTGCAAACCACTCAACTCGCTGAGCAGCAAAGGCAGCTCGCGCGCCTGCGAT
GCACGTTCTTCAAGGTCCTTGGCAAAGCGCTTGAGTGGCTTGCGTACCTCTCGTGGCAAC
GGTAGCGCTTGCAGTTGTGCAACCAGTGCGGTCAGTGCCGAGCCAATTTGCCCGACCCGT
ACTTCACGGCGATGCTCGGAGTCCAATACGGCTTTTTCGAGGCGCGGAATCAAGGCTGCC
AGACCGGCGTCCATATCGTCCTTGCGGACAATTTCGCGCATTTCCTTCATGCATTCATCG
ACGGCGCGGTCAGAGCCTTCTGCTGCCAGGCTGCTGCGCACCAGACCGCGGCGCAGCAAG
TCGAGCCGCGCATCCCAGCGCTTTTCGAGCTTATCCTGTTGCTCGATTCCCTTGAGGTAC
TTCTCTTTCCAACGCTCCGCGTCGTCGCTCATGCAAGGCTTCCACCGGAGGGCACAGGCA
GTGAGTCCCCACGCAGTGAGTCTGGCAGGCGAATCTCGACAGCAACCGGCAGGTGATCGG
AAATGGGCTGCGCCAGTACCTGTACGCGTTCAAGCGTGAGGGTCGGGCTGAGCAGAATGT
GGTCAAGGCAGCGTTGTGGTCGCCAGCTTGGAAAGGTCGCTTCGATTTGCGGTGCCAAAA
GGCCCAGATCGCGTAGCGGCGAGTGCTCCAGCAGGTCATTGGCGTGGGTATTCATGTCGC
CCATCAGCACCTGATGGCGATAACCGCCGATCAGGTCGCGAATGTAAGCCAGTTGCCGGG
TTCTGGTACGAGTGCCCAGAGCCAGGTGCATCATGACCACCACCAGCGCATCCTCGCCTT
CGCCGAAGCGGACAAGAATTGCCCCGCGTCCGGCCGGACCCGGCAGCGGGTGATCCTCGA
TCTTGGTCGGGCGCAAGCGACTCAGCACACCGTTGCTGTGTTGGGCGAGGCGACCGAGAT
TGCGATTGAGCTGTTGATACCAGTACGGAAAGCCACCCAGTTGAGCAAGGTGCTCGACCT
GATTGACGAAGCCGGAGCGCATGCTGCCGCCATCGACTTCCTGCAACGCCACCAGATCGA
AATCGTTGATCAGATCGCCGATTTTCTGCAGGTTGCCTGCCCTGCCGCCATGTGGCAGCA
GATGCTGCCAGCTGCGCGTCAGGTAGTGGTGGTAGCGTTGGGTGCTGATACCCACCTGGA
TATTGAAACTGAGCAAACGCAGCCTGCCGTCTTCCGGCAGGCCGTTTTGCGTCAGATGAT
GTTCGTTGACCTGCGGATCATGCAGGCCAACGATACGGGTGCTGCCCTTGCCCCAGCGGC
GCATGGCGGGCGCTTACTTGGCGGCTGTAGCAGCCGCTCGCTCTTTTGCANCTCTTTGGC
AATCAATTGGTCGGCAACTTCCAAGGTCTTTTCCGGACCGCCGGCAGAACCCAGGTCAAA
GCGGTACTTGCCATTGACGATCATGGTCGGAACGCCAGTCACCTCATACTTCTTGGCCAG
TTCCTTGTACTGGGCGATCTTGCCCTTGACTGCGAAAGAGTCGAACGTTTTCAGGAAGTC
TTCCTTGTTCACGCCCTGTGTGGCGACGAAGTCAGCCATGTCATTCTTGTCGGTCAGACG
CTTGCCGCCTTTCTGGATGGCTTCGAATACGGCCGCGTGAACCTTGTGCTCGACGCCCAT
GGTGTCGAGGGTGATGAACAGCTGGCCGTGTGCATCCCACGGGCCGCCGAACATGGCAGG
GATGCGTACGAACTTGACGTCGGACGGCAGTTTTTCAATCCACGGATTGATGGTTGGCTC
GAACGCGTAGCAGTGCGGGCAGCCATACCAGAACAGCTCGACGACTTCGATCTTGCCTGG
CTCGGCAACAGGCACAGCGCTCGCCAGCTCGACGTATTGCTTGCCTGCCTCGATGGGCGT
GGCAGCCTGGGCGGACATACCGAACAGACTGGCGGCAACCAGAGCGGCGCTGATGATCAG
ATTACGCATGCTTTACTCCTGAGCAGATTGAATCGCCTTCAAGCGACGGTGGTTTCGACC
GAACGCGAAAGCCTGAGTTCGTTAGTGTAACGCTGAGGTTGTAAAAATGGGCGACCACGG
ACGGCCTTTTTGCATAAGGAGTGAAGCAGGTCATGTCTGAATGTTCCAGCCGCCAGCCAG
AGCGGCCCGATACAGTGCCAGTGTGGGCCGGGGGACAGGTGTGTCATTATATGCCTACGC
ATCCAAACGAAACCGACACCTCTTGCCGCTCGCTTTGCAGGCAGGGCCTTCACCGGAAAT
CACATGCAACTCAAAAACCCCATCCTCGGTCTGTGCCAACAGGCCACGTTCATGCTCAGC
GCCGCCAAGGTCGACCAATGCCCCGACGACGAAGGGTTTGAAGTCGCTTTTGCCGGTCGT
TCCAATGCAGGCAAATCGAGCGCGCTGAACACGCTGACCCATGCCAGCCTGGCGCGCACC
TCCAAGACGCCGGGGCGCACTCAACTGCTGAACTTCTTCGGGCTGGATGAAGATCGACGT
CTGGTCGACTTGCCGGGCTACGGCTACGCCAAAGTGCCTATCCCGCTCAAACTGCACTGG
CAGCGCCACCTGGAAGCCTATCTGGGCAGCCGCGAAAGCCTGAAGGGTCTGATCCTGATG
ATGGATATCCGTCATCCAATGACCGATTTCGACCTGTTGATGCTGGACTGGGCCATCGCC
AGCAACATGCCGATGCACATTCTGCTGACCAAGGCCGACAAGCTGACCTATGGCGCTGCG
AAGAACACGCTGCTCAAGGTTCAGGCCGAAATTCGCAAAGGCTGGGGCGATGCAGTGAGC
ATCCAGTTGTTCTCGGCTCCCAAGCGCATGGGGCTGGAGGAGGCTTACACCGTGCTGGCC
GACTGGATGGAACTGGAAGACAAGGCGCCTGCGGAGTAAATCGCAGGCAAAAAAGACCCC
GGACTTCGCATGGGGAGGGGGAAGTTCCGGGGCTTAAGGTCCAGACCTTAGGGTGGGATC
TGGATAACTGCCAACACTTAACACAACTAGGAGCACGATCGATTTTTCAACCAATCGAGA
CCTCTGACTCCTGTCCAAACGGTTAAGTTCCAGCAATGAAGAAAAGTTCACATTTCCTAC
AATGTTTGACGAACCTGCTGACAGGTTCGCCCTTTCAGAGTCAGTGCGCCTCGTCCCAGT
TGTTGCCGACCCCGACTTCCACCAGCAGCGGCACTGCCAATTCTGCTGCGCCACTCATGT
GTGGGCGGATCTGTTCACTGATCTGATCGACCAGGTCTTCGCGCACCTCCAGCACCAGTT
CGTCATGCACCTGCAGAATGACCCGCGCATCCAGACCGGATTCTTCCAGCCAGCCATTCA
CGGCCACCATGGCTTTCTTGATGATGTCCGCCGCAGTGCCTTGCATCGGCGCGTTGATCG
CCATGCGTTCCGCACCTTTGCGCAGGGACTGGTTCTTGGCGTTGATGTCGGGCAAGTACA
GGCGACGGCCGAAAATGGTCTCGACAAAACCCTGCTCGGCGGCCTGAGCGCGTGTGCGCT
CCATGTAATCCAGCACGCCGGGGTAGCGGGCGAAGTAACGGTCGACATAAGCCTGTGACT
GCTTGCGGTCCACGCCAATCTGTTTGGCCAGGCCAAACGCGCTCATGCCGTAGATCAGGC
CGAAGTTGATCGCTTTGGCGCTGCGGCGCATGTCCGTGGTGACGTTTTCCAGCTCGACGC
CGAAGACTTCCGCTGCCGTCGCGCGGTGAACGTCCAGGTCGTTGCGGAAGGCATGCAGCA
AGCCTTCGTCCTGTGCCAGATGCGCCATGATGCGCAGTTCAATCTGCGAATAGTCTGCCG
CCAGCAGCTTGTAGCCCTTGGGGGCCACGAACGCCTGACGGATGCGTCGGCCTTCAGCAG
TACGGATCGGGATGTTCTGCAGGTTCGGATCGCTGGATGACAAGCGCCCGGTCACCGCCA
CTGCCTGGTGATAGGAGGTGTGAATGCGTCCGGTGCGCGGGTTGATCTGCTCCGGCAGGC
GGTCGGTGTAAGTGCTCTTGAGCTTGCTCATCGAGCGGTATTGCATCAGTACCTTGGGCA
GCGGGAAGTCCTGCTCGGCGAGTTCGGCCAGCACGGCCTCGGCAGTCGATGCCTGGCCGG
TGGCGGTCTTGCTGAGGATCGGCATACCGAGCTTTTCGTAGAGAATCACGCCGAGCTGCT
TGGGCGAGCCCAGGTTGAACTCTTCACCGGCAATGGCAAAGGCTTCGCGCTCCAGCGCGG
TCATCTTGTCGCCCAGCTCGACGCTCTGGATGCCCAGCAGGTTGGCATCAACCAGTGCGC
CCTGGCGTTCGATACCTGCCAGGACGGGCACCAGCGGCATCTCGATGTCGTTCAAGACCG
GCTGCAGGGTTGGAATTGCGGCCAGACGCGCTTCGAAGACTTCATGCAGGCGCAGGGTCA
GGTCGGCTTCTTCGGCAGCATAATCACCAGCCTGTTCGATGGCGATCTGGTCGAAGGTCA
GCTGCTTGGCACCTTTGCCGGCGATCTCCTGGAAGTTGATCGGCGTGTGCGTCAGGTACT
TGGCCACCAGGCTGTCACGGTCGTGGCGGGTGGCAGTGGAATCCAGAACGTAGGATTCCA
GAATGGTGTCGAACCTGACGCCTTGCAGGTCGATGCCTTGGGTCTGATCGCCGTCGAGCG
CGCAGTTGGCAAGCAGGTTGATAGCGAACTTGGCGTGTTGACCGACCTTGGTTTTATCCG
GGTCTTCAAGCAGCGGCTTGAGCGCCTTGAGTACTGTGTCGCGGTCCAGTTGCTGCGGCA
CCCCCATGTAGGAGTGGGTCAGCGGAATGTAGGCGGCTTCATGGGTTTGAGTGGCAAAAG
ACAAACCTACCAGTTGCGCGCGCTGGGCGTCGGTGCCGTTGCTCTGGGTCACGAAGGCGA
ACAGCGGCGCGGCGTTGAGCTTCTTCAGCCACGCGTCGAACTGGCTCTGCTCGAGAATGA
CTTCATAGGCGGCTTCTTTTGCCTCGACGGTTGGCTCTTCGACGGCCAGCTCCTGCCCGG
CGCGTTTGGCATCACGTTGCAGGTCTTCGATCCAGCTTTTGAATTCCAGCTCGGCGTACA
GCTCCATCAATTTGTCGCGGTCCGGCTCGCCGCAATGCAGCTGGTCCAGTTCGATGTCCA
GTGGCACGTCGATCTTGATAGTTGCCAGTTCATAGGACAGGAAGGCCATCGCACGATGCT
CTTCAAGCTTGGCCGCCAGGGTCTTGGCCCCACGAATAGGCAGGGTCGCGACCGTTTCGA
GGCGTTCGTAAAGCTCCTTGATTCCGCCGCCCACGCCAACCAGCAAGCCGACGGCAGTCT
TTTCGCCGACGCCGGGGACGCCAGGTATGTTGTCGACCTTGTCGCCCATCAGTGCGAGGT
AGTCGATGATGTGCTCCGGGCCGACGCCGAACTTCTCTTTCACGCCAGCCACGTCCAGCA
CGCTGCCGGTCATGGTGTTGACCAGGGTGATGTGTCCGTCGACCAGTTGCGCCATGTCCT
TGTCACCGGTGGAGATGATCACCGGACGGTCCGCCGCTGCGCTGCTGCGCGCCAGGGTGC
CGATCACGTCGTCTGCTTCAACGCCTTCCACGCATAGCAGCGGATAGCCCATGCCCTTGA
CGCAAGCATGCAGCAGATCAACCTGCACGCGCAGGTCATCCGGCATGCTGGGCCGATTGG
CTTTGTAATCGGTATACAGCGCGTCGCGGAAAGTCCCGCCCTTGGCATCGAAGACCACCG
CAAACGGGCTGTCCGGGTACTGGCGACGCAGGCTTTTGAGCATGTTGAGCACGCCTTTGA
CGGCGCCCGTCGGCAATCCTTTGGACGTGGTCAGTGGTGGCAGTGCGTGGAAGGCGCGAT
AGAGGTAAGAGGAACCGTCTATCAGGACGAGCGGCGCTTGGGTCATGAGCAGAATCAACC
TTTTCGGCGGGGCCGGCGCTAGAATGCGCGGACCATTGACGACAAAGGGACAAGGTTATC
ATGTGCAAGGTAAATCGACTGATATTGACCGGCCTGTTGGCATTTTGTCCTTTGCTCGCA
GTTTCAGCAGAGGACCCACCTTCGGCTGCACCGGACGTTACTATCCGCACCGACGGGGAC
AAAACCATTCAGGAATACCGCCAGAACGGCTTTCTGTATGCTGTAAAGATTACCCCCAAA
CACGGCAAGCCCTATTTTCTGGTGCGATCCGATGGTACAAGTCCCAATTTTATCCGTTCG
GACCAACCGGACATGCTGATCCCGGAGTGGAAAATATTCGAATGGTAGCCACCTACATTC
ACTTTAATTGCTGGCAGTTCTGACATGTCCGTTTTTACCCCGTTGGCCCGGCCCGAGCTG
GAAGCATTTCTCGCCCCTTATGGGCTCGGCCGTTTGCTTGACTATCAGGGCATTGCCGCC
GGTAGCGAAAACACCAACTACTTCATCAGTCTGGAGCAGGGCGAATTCGTTCTGACGCTG
GTCGAACGCGGCCCGGTGCAGGAGATGCCATTCTTCATCGAGCTGCTCGACGTGCTGCAC
GATGCCGATTTGCCGGTGCCGTACGCATTGCGCACCACCGACGGTGAGGCCCTGCGGCAA
TTGGCGGACAAACCGGCGCTTCTGCAGCCACGTTTGCCAGGCAAGCACATCAGCGAGCCC
AATACCCAGCACTGCGTGCAGATTGGCGAGCTATTGGCCAACCTGCATCTGGCGACCCGT
GAGCAGGTGCTGGAGCGCAAGACCGATCGAGGTCTGGACTGGATGCTGAGTGAGGGGCGC
AATTTTCTGTCGCATCTGGGCGAAACCCAGCGAGCCTTGCTGGAAAAGAGCCTTCAAGAG
ATCGAAGACCTCAAGCCACAGATCATGGCGTTGCCGCGCGCCAACCTGCACGCCGACCTG
TTTCGTGACAACGTGTTGTTTGAAGGCACGCACCTGACCGGGCTGATCGACTTCTATAAC
GCCTGTTCCGGGCCGATGCTCTACGACCTGGCGATTGCCCTCAATGACTGGTGCTCGCTT
GAAAACGGCCAGCTCGATGCCGTCCGTGCTCGTGCGCTGCTGGGGGCTTATGCAGGTTTG
CGACCATTCACAGCGGCGGAGTCGAAGCTCTGGACGACCATGTTGCGCATCGCCTGCGTG
CGTTTCTGGCTGTCACGCCTGATCGCTGCCGAAACCTTCGCCGGTCAGGACGTGCTGATT
CATGATCCCGCGGAGTTCGAGCGCCGTCTGGCTGAGCGCCAGGAAGCGCACATTGCGTTG
CCGTTTGCGCTCTGAGACCAGACCTGTCTCCGCGCGTCTGAGCCAGTCGGACGGTTGACT
CTCGTTCTCATGCTCCGCGTGGGAATGCAGTGCGTGACGCTCCGCGTCGCAAGAGGACGC
GAAGCGTCCAGGCCGGCATGCCCACGCGGAGCATGGGCACGATAGTGTTATACCTGACGA
CTATCGTTCCTCACGCTCCAGCGTGGGAATGCCGTTCGTGACGCTCAGCGTCACACAGCA
GTGCTGCGATGTGGGCGGTGGCAGTCAGAGACTGCTCAGGCAACCTGCCAGGTCATCAGC
CAGCTTCTGCAATACCTGCTCGTAACCCTGCGCGGTGGCCGGGGTGTAGCCGCCCAGTCC
ATCCAGCTCCGCCAGCTTGACCGGCAGGCCTGCGCTCAAGGTTTCAGCCAGGCGCGGGCG
TAGTGGCGGTTCACTGAATACGCAGGTCTTGCCCGCAGCCTTCAGGCGTTCACGCATGGC
GGCGACATGCTGTGCACCGGGCTGGATCTCGGCGGCGATGGCGAATACCCCGGCGTGTTT
GAGCCCATAGGCCTCTTCGAAATAATCGAAGGCCTCGTGGAAGACGAAGTAAGGCTTGCC
TGCCACTGCACTGACCCGACCCTTGATACGAGCATCCAGCGCGTCAAGGCGTTTGCTGAA
TGCGGCAGCGTTACTCGCATAACGAGCTGCATTGGCAGGGTCGGCAGCGCTCAGGTCTGT
GGCCATTTTCGCGGCAATCACCCGAGCATTGACGGTCGACAGCCACAGGTGTGAATCCAG
GCTGCCGGGCCGGTGATCATGATCATGTTCGTCTGAATCGTTGTCGTGATCATGTTCGTG
GTCATCATGCGAGGCATTGTCCTGGCCGAAGTGGCGCAAGTGCATGCCGGGCAGCGACTG
CACGGCAACCGCAGGCAGTTTGCGGCCCTGAAGGACGCGCGGCAGGAAGGTTTCCATGTC
CGGGCCGATCCAGTAGAGCAACTCGACTTCCTGTACACGCCGTACGTCGGATGGGCGCAG
CGCGTAGTTATGCGGTGAGGCACCCGGTGGCAGAAGCACTTCCGGTGTACCAACGCCATC
CTGCACAGCCGCTGCAATCAGCTGCAATGGCTTGATACTGGTCAGCACCCGGACCTCGGC
CTGAACAGGGGAAATGACCAGCAGACTGACCCACAAAACAGCAACAAGATTTAAAAGACG
GCGCACTCGAATCACTCATATAAGCCAGGAACAGGTAACATAATAACGTCTCTAGCCAAT
ATCGTCGCTGCTCATGCCCAATACTCCCCTGGCCAGTCGCCCCCATGACCACTCTCACTG
CGTGCATTCGGCCCTCGCTGAAGCCGATGCGCTGTGCGCCAAACAGGGTCTGCGCCTGAC
CACCTTGCGCCGTCGCGTGCTGGAACTGGTCTGGCAAAGCCACAAGCCGCTGGGTGCCTA
CGACATCCTCGCGGTGCTGAGTGATGAAGACGGTCGTCGCGCTGCGCCGCCAACCGTTTA
TCGTGCACTGGATTTCCTGCTGGAAAACGGTCTGGTGCACCGCATAGCCTCACTCAACGC
GTTCACCGGCTGCAATCACCCCACTCATGCGCATCAGGGGCAGTTTCTGATTTGCCGCCT
GTGTCACGCGGCGATCGAGCTGCAGCACCCGGCCATCAGCAATGCCGTTATCGATGCCGC
TGCAGGCGTTGGCTTCGCGGTCGAAGGCCAGACGGTCGAGATCGTGGGTGTATGCGCCGG
CTGCAAGGCGGCTTGATGACTGATGCCTTAATACGTCTGGAGCAGGTCGCTGTAACGCTG
TCCGGGCAAAGCGTTCTGGACAACATCCAGTTGAGCGTCAAGCCCGGCGAAATCGTTACG
CTGATCGGCCCTAACGGCGCTGGCAAGACCACGCTGGTGCGTGCAGTGCTGGGGCTGCTC
AAGCCCGACTCCGGAACCGTCTGGCGCAAGCCGAAGCTGCGTGTCGGTTACATGCCGCAA
AAATTGCATGTGGATCAGACGCTGCCGCTGTCGGTGCTGCGCTTTTTGCGTCTGGTGCCC
GGTGTGGACCGCATGGCTGCAGAGTCTGCCCTGGAAGAAGTCGGGGCCGAGAAGGTCATC
GATAGCCCGATTCAAGGTATTTCCGGTGGCGAGATGCAGCGCGTTTTGCTGGCCCGAGCC
TTGTTGCGCAAGCCTGAATTGCTGGTGCTCGATGAGCCGGTGCAAGGTGTCGACGTGGCA
GGTCAGGCCGAGCTGTACGGCCTTATTACCCGGTTGCGCGACCGCCACCAGTGCGGCGTG
CTGATGGTGTCTCACGATTTGCATCTGGTCATGAGCACGACCGATCAGGTGGTCTGTCTG
AACCGCCATGTTTGCTGCTCCGGGCATCCCGAGCAGGTCAGCCATGATCCGGCGTTTGTC
GAGCTGTTCGGCAAAAACGCGCAAAGCCTGGCGATCTATCACCACCATCACGACCACGCC
CACGATCTGCATGGCGCTGTGGTGAATGATGCCCCGGCGACTTCCTCACATACTCACACT
CATGTTCACGGAGACCACTGCAAGCATGGCTGATTTTTTATTGTATGCCTTGCTCGCAGG
CGTTGCTCTGGCTGTCGTCGCAGGCCCGCTGGGGTCGTTCGTGGTCTGGCGGCGCATGGC
GTACTTCGGCGATACGCTTTCCCACGCAGCATTGCTCGGTGTGGCGCTTGGCTTCCTGCT
GGATATCAGCCCGACCATTGCAGTGACGGTCGGCTGCCTTCTGCTGGCGGTGCTGCTGGT
CACGCTGCAACAGCGCCAGCCGCTGGCCTCGGACACGCTGCTGGGGATCCTCGCACCGAG
CACGCTGTCGCTCGGCCTGGTGGTGCTCAGCTTCATGCATGAAGTGCGTATCGACCTGAT
GGCTTATCTGTTTGGCGACCTGCTTGCCATCAGCCCGGCTGATCTGACCTGGATCCTGGG
CGGCAGCGCGCTGGTGCTGGTATTGATTGTTGCGCTGTGGCGCCCGCTGCTGGCAATCAC
CGTGCATGAAGAGCTGGCGCGGGTCGAAGGCCTGCCCGTCGCGGCATTGCGCATGGCGCT
GATGCTGCTGATCGCCGTGGTGATCGCTGTGGCGATGAAGATCGTCGGCGTTCTGCTGAT
CACGTCGCTGCTGATCATTCCCGCCGCTGCGGCGCAGCGTCACGCCCGCTCGCCGGAGCA
GATGGCGCTGGGTGCAAGCCTGTTAGGCGTGATAGCCGTGTGTGTCGGGCTATCATTGTC
ATGGTTCAAGGACACCCCGGCAGGACCGTCTATAGTGGTATCCGCTGCAGCGTTGTTTTT
GCTCAGCTTTGTTCTACCCAGGCGAGCGGTGTAGACTTGCTCGTTTTTTGCGCAAACTAG
AGAATCGCAGGAATGAAGCCGTTCGCCCCACGCTATCTGCTGCTTGTCGCATTTTCCATC
CTGCTGGGTGCCTGCCAGAGTGCGCCCACTGCCGAGACGCCTGCCTCCGACGTTCAGCCT
GACGCGTTCGCTCAGCTTGAGCAGAACATCGTCAGCAATGAGCTGGCGACGGCCGAGGAT
CAACTGGCCGCGTTGCAGGCCGCCAATCCTGCCGATATCCGCCTCGAGCCTTTTCAGCGT
CGTCTGGCCGAAGCCTATCTGAGTCGCAGCCAGATCAGCCTGCAAAAGGGTGATATGAAT
GCGGCGGCCAACGCACTCACTCGTGCGCGCGCGCTGATGCCCAAGGCACCGGCACTGACC
AGTGGCGTCAACGGCGCTATCGCTCATGCGCGCAAGGCCGAGCTGGAGAAAGCCGAAGCT
GATTTGAAGGCGGCCGAAGCCAGAAGGGTTGCCAAGCTCATCGATCCGTCGGCAGAAAGC
ACGACAATTGAACTCAAGATCGGCGATATGCGTGCATTGCGTCGTCAACTGGACGATATC
GCAGCAGATACCGTAGCGTTCAACTGTGAAGTGCTGCTGGTGGTGCCGCGCACCGAAGAC
TATCCGTGGCTGGCCACGTTGCTGACCAAACGGGTGGTCAAGGCCAATCCGGATTTCGAG
CTGCAATTGCGTCGCCAGATCGAGCGCAATGAAAAAGCGCAGATCATCCTGACGCCAGCG
AAGTCCTGAGTCGATCCTTCAAAGCGGACGCAGAGCGTCCAGAACTGCATTCCCACGCGG
AACGTGAGGAACGAGAAGTGTTGGGGAGTCTATGTGGGGGGGCGAGAAGGTTCAGAAAGG
CGCTCCCACGCCGGAGCGCGGGAGCGATCTAGCACGTCAGATCAAGCCGGAACGGCCTTG
GCTTTCACTTCACGATCCCATACACGGTGCTGAGCAATCGCGTTGAAGAACGCTTTGAAC
GATTTGCTATCGGATACCTCCAGCAGGCCCGCATCTTCTTCCAGGCGTAGCAGGCTCAAC
AGCTCCTTGGCCTCCCCGGCAAAGGAGATAGCCTTGAGGTGCTTGTAGGCTTCCAGGATG
AAGTGCAGTGCCACGCCGTCGCCTTTCAGCGCTTCGATCGAAGCCTTGCCACCCGGCACG
AAGACTGCGTCGAACGCTACCGAAGGCAGGCCTTCAGCCGATGCGTCCACTGGCAGGCTC
TGGCCGTCAGCGGTCTTGACCGGTGCGGAGGTCGGGCCCAATACCTTGGCGTGTGCACCT
TCGGCAGTCAGTGCAGCTTTCATGGCTTCGACCGCTTTGCCGTCCACGCCGTCTGCCACA
AGAATGGCAACCTTGCGTGAAACGATATCGCCAGAAAGCAGGTTGACCTGGCTCAGCGCC
GGCGACTCTTTTACCGAAGTCTGGCGCACTGGCACGGTCCCGGCAGTCGGTGCTGGCAAG
CCCAGATTGGCGGCTACGCGGCTGGCCAGTTCCAGGTCGATATTGGCCAGAATCTCGTCG
ACCTGACGGGCACGAATGTACTCGCGCTCGACCTTGCCCAACTCGAAGCTATAGGCCGCG
ATGATGTGCTCTTTCTCGTGATGGCTCATGCTCTGGAAGAACAGGGTGGCCTGCGAGAAG
TGGTCGCCAAACGATTCGCTGCGCTCACGAACCTTGTGCGCTTCAACGCGCTCAGGGTAG
GTCTCGAAGCCGCCATCTACCGGGCCGGCAGGGGTTTCTTTCGGCCAGCCGCCATCGATC
GAGTTCGGCTCGTAAGAAGCGCGGCCCTTGTCGATGGTGGTGCGGTGCTGCGCATCGCGC
TGACCGTTATGGTTAGGCGCAATCGGACGGTTGATCGGGATTTCGTGGAAGTTCGGCCCA
CCAAGGCGGCTGATCTGCGTGTCGGTGTAGGAGAACAGGCGACCTTGCAGCAGCGGGTCA
TTGGAGAAGTCGATACCTGGCACGATGTGGCCCGGGCAGAAGGCAACCTGCTCGGTCTCG
GCGAAATAATTGTCCGGGTTACGGTTCAAGACCATCTTGCCCAGCGGAGTGACCGGTACC
AGTTCTTCGGGAATGATCTTGGTCGGATCGAGCAGGTCGAAGTCGAACTTGTGCTCGTCT
TCCTCGGCAACGATCTGCACGCCCAGTTCCCATTCCGGGTAGTCGCCCATCTCGATGGAT
TCCCACAGGTCGCGGCGGTGGAAATCGGTGTCCTTGCCAGCGAGCTTCTGCGCTTCGTCC
CAGACCAGCGAGCACACGCCGAACTTGGGCTTCCAGTGAAACTTCACGAAGCTCGACTTA
CCTTCGGTGTTGATAAAGCGGAAGGTGTGGATACCAAAGCCCTGCATGGTGCGCAGGCTT
TTCGGAATGGCACGGTCGGACATGGTCCACAGCACCATGTGTGCAGATTCCGGCACCAGC
GAAACGAAGTCCCAGAAGGTGTCGTGAGCCGAGCCCCCGGTCGGGATTTCGTTATGCGGC
TCTGGTTTTACCGCGTGCACGAAGTCAGGAAACTTGATGGCGTCCTGAATGAAAAAGATC
GGCATGTTGTTGCCGACCAGATCGAAGTTGCCTTCTTCGGTGTAGAGCTTGACCGCAAAG
CCACGCACGTCGCGCACGGTATCGCCCGAGCCGCGCGGGCCCTGAACGGTAGAGAAGCGC
ACGAACACCGGGGTCTTCTTGCCCGGATCACGCAGGAAGCCTGCTTTACTCAGCGCGCCA
TGGTCTTCATAGGTCTGGAAATAACCATGTGCCGCGGTGCCGCGGGCGTGAACGATACGC
TCCGGAATACGCTCATGGTCAAAGTGCGTGATCTTTTCACGCATGATGAAGTCTTCGAGC
AGCGATGGGCCGCGGCTGCCGACTTTCAGTGTGTTCTGGTTATCGGAAATCTTGACACCG
TGATTGGTGCGCAGTGCCTGCTGGGTCGCGTCCGAGCGGAACTGCTCAAGGCTTTCCAGC
TTGTCGTTGGTATTGCCACGGTCCAGGGTGTCGGTACCTGCCAATTCGCTCTTGGGCGTT
GCGGTTACAGGTGGTGCGTTCTTGCTAGCCATCAGAGACTCCTTATCTCGCCCCAATCAT
TGAGTTGGGTTCGCTGAATACGACTTCCCTGGCGTAAGCGGGAAATCACGGTATCCAAGA
AGTGACCGAGGCCTAAAACAGCCGTTCCCTTTATTTGTCGCACATCTTTACCAACGGTCG
CGTTATGCCCGTTGCGCAGGGCAGCCTGCAAATAAATGCTAAGCACAGCGGGCCGGACAG
GCTAAAATGCGCGCCCGGCTTTACCCGGCCGAGGTAACGAAGCAGGTGGCGTCCTGCCAC
TGCGCTGATTTTTTAACGCGCCCCACAAGGTTCGCTCCGTGATCGAGTTTCATAACGTCC
ACAAAACCTATCGGGTGGCAGGCAAGGAAATACCGGCCCTGCACCCTACCAGCCTGCGCG
TCGACGGCGGCCAGGTGTTCGGCATCATCGGCCATTCCGGCGCTGGCAAAAGTACCTTGC
TGCGCCTGATCAACCGTCTGGAGACCCCGAGCGGTGGACAGATCGTGGTTGACGGTGAAG
ACGTCACGGCGCTTGATGCCAATGGCCTGCGCCGCTTCCGCCAACAAGTCGGGATGATCT
TCCAGCACTTCAATCTGCTGGCCTCCAAAACCGTGGCCGACAATGTTGCGATGCCGCTGA
CGCTGGCGGGTGACATGCCCCGCAAGCAGATCGACCAGCGCGTGGCTGAGCTGTTGGAGC
GGGTTGGATTGTCCGATCATGCGAAAAAATACCCGGCGCAATTGTCCGGCGGCCAAAAGC
AGCGCGTCGGCATCGCCCGCGCCCTGGCCACCAAGCCGAAAATCCTGCTGTGCGATGAAG
CCACCAGCGCGCTGGACCCGCAGACCACTGCGTCGGTTTTGCAATTGTTGGCCGAGATCA
ATCGCGAACTGAAGCTGACCATCGTGCTCATCACCCATGAAATGGACGTGATTCGTCGCG
TCTGTGACCAGGTGGCGGTCATGGACGCTGGCGTGATTGTCGAGCAAGGCAAGGTCGCCG
ATGTGTTTCTGCATCCGCAGCACCCGACGACCAAGCGTTTTGTGCAGGAAGATGACCAGA
TCGATGAAAATGAACAGCGTGACGATTTCGCTCATGTTCAAGGCCGTATCGTGCGCCTGA
CCTTTCAGGGCGATGCGACGTATGCGCCTCTGCTGGGCACCGTGGCCCGCGAAACCGGCG
TCGACTACAGCATCCTTGCCGGACGCATCGACCGCATCAAGGACACCCCTTACGGGCAGT
TGACGCTGGCCATCACCGGCGGCGATATGGACGCTGCTTTTGCGCGCTTCACCGCCGCCG
ACGTTCATATGGAGGTGCTGCGCTGATGGACGCTTTTCTGAACCTGTTTTCCAATGTCGA
CTGGTACGAGATCTGGGTCGCCACCGGCGACACGTTGATCATGCTCGGTGTTTCGCTGGG
CTTCACCATCCTGCTTGGCCTGCCGCTGGGTGTGCTGATGTTCCTCACTTCGCCGCGGCA
GTTGCTGGAACACAAGCAGCTGTACGCCACGGTCGGGTTGATTGTGAACATGCTGCGTGC
GTTGCCGTTCATCATCCTGCTGATCGTGATGATGCCGCTCACCGAAATCATTACCGGCAC
GTCACTGGGCATTCTCGGCACGTTGCCGCCGCTGATCGCTGGCGCCACGCCGTTCTTTGC
GCGTCTGGTAGAGACAGCATTGCGCGAAGTGGATCGCGGCATCATCGAAGCCACGCAGGC
CATGGGCGCGACGACTCGGCAGATCATCGTCAAGGCGCTGCTGCCTGAAGCGCGCCCCGG
CATTCTGGCTGCAATCACTGTTACCGCCATTGCGCTGGTGTCGTTCACCGCCATGGCCGG
TGCCGTGGGTGCTGGCGGGCTGGGCGATCTGGCCATCCGATATGGTTATCAACGCTTCCA
GAACGATGTGATGTTCGTGACGGTCGTATTGTTGCTGGTGCTGGTGCAGATTCTGCAAAC
CATCGGCGACAGACTGGTCGCGCATTTCACACATCGTTGATCGAACCGTTGGTATCGGCC
CGCCTGTGCGGGCCCAAAGGAGTTGTTGCATGAAAAAACTATTGGCCATATTCGCCGCTG
TTACTGCCTTGTCCGCGCAGGCCAACGAAACCCTGACCGTCGCGGCCTCTGCCGTGCCGC
ACGCCGAGATTCTCGAGTTCGTCAAACCGACGCTGGCCAAAGAAGGCGTGGACTTGAACA
TCAAGGTGTTCAACGACTACATCCAGCCGAACGTACAGGTGTCGCAGAACCGTATGGACG
CGAACTTCTTCCAGCACCAGCCGTATCTGGATGAGTTCAACAAGGGCAAGGGCACAGATC
TGGTCGCAGTGGCCAAGGTTCACGTAGAGCCGTTCGGCGCGTACTCGGACAAGTTCAAGA
CGATGGAAGAACTGCCCAACGGTGCCAACGTCGCCCTGCCAAACGACGCCACCAATGAAG
GCCGTGCCTTGCTGCTGCTGGCCAAGGCAGGTCTGATTACCTTGAAGGATCCGACCAATA
TCCTGTCCAAGCCTTCGGATGTCGTGAATAACCCGAAAGACCTCAAGTTCCGTGAGCTGG
AAGCAGCTACGTTGCCGCGCGTACTGACTCAGGTCGATCTGGCGCTGATCAATACCAATT
ATGCCTTGAGCGCCAAGCTTGAGCCGACCAAGGACGCACTGATCATCGAAGGTGCCGATT
CGCCATACGCGAACATTCTGGTTGCCCGCCCGGACAACAAGGATTCAGACGCGATGAAAA
AGCTGGTAGCGGCCCTGCAGAGTCCTGAAGTGAAAACCTTCCTGGCCGAGAAATACAAAG
GCGCTGTGGTTCCGGCGTTCTGATCTGATCGCACCTTGTGGTTCTCGAGCCTATGCTCTG
TGTCCCTTGCGACGCAGAGCATTGGGGGCTGCATTCCCGCGCCAGACACAACCCTACCGC
GTGGTAGCGCCCTTCAGGACGCTCCGCGTCCTCGGCGACTTCGTGTCAGTGCACTGACTA
ATCCCTCTCCAGCAACCCAGGCAATTGCTTCACCAGCTTCTGGTTGTTCAGCGGCGCGCG
GATAAAGCCTCGCTGGGTGCCGTCCGGCCCGATCAAAGCCAGGTTGCCGCTGTGGTCGAC
AAAGTAGTTCGGTTTTCTGGTATCGGCCGGAATGAACGGGATGCTCACTGCGTTGGCCAG
CTTCTGGATATCAGCGACAGGTGCCGTGAGGCCGATGTACTGCTTGTCGAAATAACCCAG
GTATTGCTTGAGCTGCTGCGGCGTGTCGCGGTCAGGGTCGACGCTGACTAGCACCACACG
CATGCGCTCGACCACCTTTTCAGGCAGCTCGGTCCTGATCTGCTTTATCTGCGCCAGGGT
AGTGGGGCAGATGTCCGGGCAGAAGGTGTAGCCGAAAAACATCAGCGTCCATTTGCCTTT
CAAGCCATCAAGGGCCACCGCTGCGCCGTTCTGGTCCGACATGCTCAAGGCTGGCAACGG
GCGACTTTTCGGTAGCAGCACAATACCTGCATCGTTAAGTGCCGCCTGATCCTCTGACCC
GCTGCCCGGCAGCAACTGGCTGAGGATCACGCCCAGAACGAGGGCAACAATGGCGGCAGC
GATAAAAACTGTTTTCTGGGTACGGGTGGTCATGGCATCAACGCGAGTAGTGATCGGCAT
GCGGCCAGGGATGATGGCCTATATGGCTTCGAGCGCCTAGGGCGCAGTGACATCGAACAG
CGTATAGGCCAGCGTCAGGCGTTTCACCTCTGCGGGCAGGTCGCGATCAACGATGAAGCG
CACGGGCATCTCGATACGCTCACCCGGCTGTAAGGTCTGTTGGGTGAAGCAGAAACATTC
GGTCTTGTGAAACCACTCTGCCGCCTTCCCCGGCGAAATGCCCGGTACAGCCTGGGCTTT
CATCGGTTTGTCAGTAGGGTTCTGCGCCACGAAAATCATCTCGTTGACCGCACCAGGGTT
GATTTGCATCTGGCTGGCGCGCGGGTAGAACGCCCAGACCATCCCGGCAGAGTTTGTCGC
GGTGAACTGCACCTCGATCTGCCGCGAAGCGTCCTGGTCGCGGTTTCTGTCATACCCGGT
CAGCAAAGCATAGAGCGACGGCAATGCAAATCCGCAGATGAACATGATCACCAGCAAACA
GATCAAACGCAGAGCAAGCCGCTTGGATAAAAGAGGCTGAGTCATGCCGGGCTCACTTTT
TATGTCAGACAGCGTGTCGAAAGGGCTGCGGGCGGCTTCAGAGTAGCCTGCTTACATCAG
CGTAAGGTGCCGTATTTATGCGCCAATGTAGGCAAATGGTCAGAAACTGAGCAAAAAGCG
CTTTGATATAGCCAATGCATATAAATGCGTTTCGGTTATAGCAAAAATGTCTTAGGCATT
TAGTTAACCGAGCTAACGTATGACTTTCCATAACCGAACCACGGGGTTTAATGCCCTCAG
GAGTCCCCACTGCCATGAACACCGCCGCATTGCGCGAGCAGATACAACTAGCCCATCAAC
ATGAAGCCGAGACCGGCCACTTGCTGCAACAGTTGGAACAAAAGCTCCCACATCTTCATC
CCGCCATTCACCTCCCGGATGTCGACGCGAAGGACGTGTTGACGCGTTTCGTCACTGCTT
ACATCGACTTGGTCCCCGACCTGCTGGACGCTGCTCACGAGGTCGCCGTAGAAGCCGGTA
TCGAAGGGCAGATTAAACCGGTACTGAAAATCGCAGAGCATTTTTTCGCAGCACCCCCTT
CCATCATGGACGGACATGAAGGGCTGGAAAGCCTGCTGGACGAGGCCTATCTGGCACACA
GACTGGTCGAGGAGGTGAACGATCTGTACATCAAGCATTTTGGTCAGCCGCTGATACCGT
CAAATACCACGGTTGCCAGCGTGATTGCCCACCAGTTGATCGGCGAGCAATTTGCCAACC
AGCTGGACGAGGCGGTTCACCATGCCGTCGACAAGCTGCTTGATGATGAAAGTTTCGCGC
TGGACTCTGTCGAGGCCTACCGCGAAAAACTGACCAGTCCTGATACAGGTGCAGCGTGGA
AGCGCTGGCCAAGCCTGTCACGACAATTGGGTATCGGCCTGGAGCTGGAACGCTCCGTCA
TCTGATTCAGAGGCCCGAATCAATGTCTTCGCCCGCAATGGAAGGAGCCGGATATCGCTC
CGCTGCTACGCGAAGACCCATCCGGCTCCTATCGTCATTCCAGGCTTCAGCCCCAACGCT
TTGACTATCAGGCGGCGCCCGAGCCTATACCCGTTGTTGTGTAGATCCGCCCTTCAAGAC
GACGCTTCAACCCATGCGGCTCAATGAGCAGTCGGGTGCCATGAGCGGCATTGGAACGTC
CCCACTCTTCCAGCAGTTCCAGGCACGAGTGGTCTATGTAGGACAGATTGCCCAGCGGCA
CATGCACGGTACTGCCCTGCGGGATGGTGCCCAGAGCCTGAGTCAGCGCAGGCACCTTGA
GGAACGTCGCGGCACCGACCAGACGCAGCTCGAATTCCTTCTCGCCCGCCAGTTCGACCA
CGTTGATCTTCAGGCGCGAAGCCTTGAACGCCAGCTTCACCAGGGTCAGACCGAACCCGA
CCAGTACACCGGTCAGCAGGTCGGTGAAGATGATCGCCACGGCAGTCGCCGCATACGTGA
ACATCGGCATCCGGCCATAGCGGCCCAGACCACGAAATGCCTTCAGATCGACCAGCTTCA
GGCCGGTGTAGACCAGCACACCAGCCAGACTCGCGACCGGAATGCTCTGCAGTACGCTCG
ACAGCAGCAACACGAACGCCAGCAGCCACAGACCGTGGAAGATCGTCGAGAAGCGCGTGG
TGGCACCGGCCTGGACATTGGCCGAGCTGCGCACGATAACGCCAGTCATCGGCAATGCAC
CGAGCACGCCGCAGAGCATATTGCCCACGCCTTGCGCGCTGAGTTCCTTGTCGAAGTCCG
AACGCTGGCCACTGTGCATGCGGTCAACCGCCGAGGCGGAAAGCAGGGTTTCGGCACTGG
CAATGAATGCTACGACGATAGCGGCAACCAGAATGGCCGGGTCGGCCAGATTCATCAGGT
CGGTCGGACGCAGCCAGTCGATGGCGTCGGCCAGGTTGTCAGGCACTTCGACACGCTTGA
CCTGCAAGGCCATGAACAGGCTGATGCCGGTTGCGATACCCACGCCCAGCAGCGCGCCGG
GTACGAAGCGCAAAGACTGCGGACGAAGTTTTTCCCAGCCCCACATGATCAGCATGGTGC
CCAGGCCGAGCATACCGGCCTGCATGCCGGTGCCTGGTCCGAAGGCCTGGATCAGTGTGG
AAGGGAAGGCGATCAGATTGTCCAGCCCGGAAGGTTTGGGACCGCTGTCGAACATCACGT
GTGCCTGTGACAGTACGATCAACACGCCGATACCGGCGAGCATGCCATAGACCACCGCAG
GTGCCGTGACCCGGAACCAGCAGCCAAGCTTGAATCGACCTGCCAGCAACTGAAGCAACC
CGGCGAGTACCAGAATAGGACCCAGCATAGCCATGCCGTGCTCGCGTACCACTTCAAAAA
CCAGTACTGCCAGACCGGCTGCGGGACCGCTGACCTGCAACGGCGAACCGGCTATCCAGC
CGACTATCAGCCCGCCCACGATGCCGGTGATCAGACCTTTGGCCGGAGGCATGCCGGATG
CAATGGCGATCCCCATGCACAGCGGCAGGGCGACCAGAAACACGACCACGGAAGCGAGCA
GCTCCCGTGGTAAAGCGGTTTTCAATGCTGTAATACCCATGACGCTTCTCCGGGATTCTT
CAGACGAGGCAAGACGGGCGACGCGCATCCTGCGCAGCCGCCATCAGCTGATATAGAAGG
GCTTGCCGTCAGTCGGACTGGTGATCAGTCGGCTGAAAAGCGTGCTTTCGGTGAAGCCAT
CGGCGTCGGTCCCGAACCGTCGAGCGGTATGAAACGATCTAGCTCGGCGTCATAAGCCAG
GATTTCGCTGGTTTCGATGCTGTAGACCCAGCCATGAATGAACAATTGGCCGCTGGCCAT
TTTCGCTGCGACCGAAGGGTGGGTACGCAGGTGATGCAACTGGGAAATCACGTTTTCCTG
AGTCAGGACCTGCATGGTTTCCAGCTCGCCGCTGCAACTGCAGTTCTGCTCGACCACTGT
GCGGGCGACCTCGGCATGCCGCAACCAGGCTTTTACCGTAGGCATCTTGTCCAGGCTGTC
AGGGTTGAGCACTGCACGCATGGCGCCGCAGTCGGAATGTCCGCAGACAATGATGTGTTG
CACGCCCAGCGCGACAACTGCGTACTCCAGAGCTGTGGACACACCACCGTTCATCTGGCC
ATACGGAGGCACAACGTTACCGACGTTACGCGTCACGAACAGGTCGCCTGGCGAGCTTTG
GGTAATCAGTTCAGGCACGATGCGCGAGTCGGCGCAGGTGATGAACATGGCCCGTGGCGA
CTGGGCGGTCGCCAGCTTCTTGAACAGTTCTTCCTGCTGGGGGAAGACCTCGTTACGAAA
ATGTACAAAGCCATCGACAATATGTTTCAACGCTACGTCGGCGCTGTCTGAATGGCTCGA
TGTGCTGGACGACGTAGCCGAATGCTGTTTACCGATGTCTGTCATGTCTTCATCCTCTCT
GACGGATTGATGTGGATTCTTCATGCCTGTTTGACCAGAGCCGGATGTGATCCCTGTAAG
TGGTATCACGAACAAATCCCTTGAGCGCTATCGCTGGTGACACTCCGAATTACAGACTAA
TCGCCCAAGCTTAAGCGAAACTGAATGCGATGGCTCTGGGACGCGGGTTTGCACGATAGT
ACCAAGTTCGTCACAGCAGTGACATTTGTCCTCCTGGCGGACAAAACGCATCGCAATCGA
GTGTGAAGCCACCACGTTTGTTCAATCCAAGCCGTTTGATTGCCAAGGCATAGCGTTGAG
CCAGTAGATCAGCAAACGGTCCTTCGCCGCGCATCCGCGAGCCAAACTGACTGTCGTACA
GCGCTCCGCCGCGGCTTTGACGAATCAGGCTCATCACATGTTCGGCGCGTTGCGGGTAAT
GCGTCTTCAGCCATTCGTCGAACAACGGGGCGACCTCCAGCGGCAGGCGCAGCATCACGT
AACTTGCGCTTAGCGCGCCTGCCGCTTTCGCCTCGCTCAGCAGCGCCTCCAGTTCGCTGT
CATTGATCATCGGAATCATGGGCGCGCACAGCACCCCGACGGGAACGCCCGCCTGACGCA
ACACCCGAATGGCCCGCAAGCGAGCCTTGGGCGCTGCCGCCCTGGGTTCGAGGATGCATT
TGAGCTCGTCATCCAGTGTAGTCAGGCTGATGAATACTGACACCAGCCGAAGTCTGGCCA
TCTCTGCGAGCAGGTCCAGGTCGCGCAGGATCAGCGAGCCCTTGGTAATGATGCTGACCG
GGTGCCGATAGCGCAACAACACCTCAAGCGTGGCGCGAGTGATGCGGTATTCACGTTCGA
TAGGTTGATACGGGTCGGTATTGGCCCCTAATGTAATGGGCGCACAGCGGTAGCCTGGTT
TGGAGAGCTGTTGCTCCAACAGCGCCGCTGCGTTGGTCTTGGCGATCAGCTTTGTTTCGA
AATCAAGCCCCGGCGACATGTCCCAGTAGGCATGGCTGGGCCTGGCGAAACAATAGATGC
AGCCATGTTCGCAGCCCCGGTAAGGGTTGATCGAGCGATCAAAGGGAATATCCGGCGAGC
TGTTGCGGGTAATGATGCTTTTGGCGGTCTCGCTGGTAACCTGAGTGCCTTGGGTCAGTG
GCACTTCCTGATACCAGCCGTCGTCCTCGGCCACGGACTGGCTGGGTGCGAAGCGATTAT
GCGGGTTGCTGGCAGTACCGCGGCCACGAACCGGATAGGGGCTGGACATCTGGCAATACT
CAAATACTGTTTATGCATACAGTAAAGCATAAGGCCGTGATCTATCACTATGGCTGGCTT
GTAAAACACCGCTCGTCTGACGGGCGGTGCATTGGATTTGTCCCTCGGCAGGTCAGGCAT
CGCCCTCGTGCGTCAGCTCCAGCACGCGGTCAACCAGCTTGTTAATGCCCGATGCAGCCT
CACTGATGCTTTTGGCAACCATGTAGGCGGGCGTGCAGACCAGTTTTCGTGCTTCGTCTT
CGACGATGTCATCGACAGCGCATGGCGCGTGACTGCCGCCCATTTTGGTAATGGCCGCAG
CGGTATCAGGGTCGTTGCCGATGGTGCAGGTAACGCCGGGACCGTAGATCTTCGCTGCAA
GTGCCGGGGTGATGCAGATCAGCCCGACCGGTTTGCCTGCTTCTGCGAACGCCTCTGCGA
GTTCCAGCAGCCCGGCTTCCACCTGGCAGGCAGGGCCTTGCAGGGCAAGGTCGGAAAGGT
TCTTCGCCGAGCCGAAACCGCCCGGGATGATCAGGGCGTCAAAGTCTTCTGCGTTTGCAT
CGCGGATGTCCTTCACGTCACCCCGTGCAATGCGCGCAGATTCGATCAGCACATTGCGCG
ACTCGGGCATTTCCTCGCCAGTCAGGTGGTTGATGACGTGATGCTGGGCGATGTTCGGCG
CAAAGCACTGGACCTGCGCACCACGTTGATCCAGACGAAGCAGGGTGAGGACGCTTTCAT
GGATTTCGGCACCGTCATAGACGCCACAACCGGACAGGATTACAGCCACTTTTTTCTGCA
TCGATTCGGCTCCTTGTACTTGAGCAATCTAAGGCTTCTTTTAATTCGTCCATTAATTGA
TCGCTTTATGGGCCGAGTGTTCAGTTGACGCGTTACAGACTACGCAAAAATGCGTGGGGA
AGGGTGATGCTCGCAAGGTCAGGCAGCGGCGGCGCACTGCCGCCGAGTGAGGCCTGTCAG
CCTGCACTCGGGGAAGGAAACGGAGAAATTACTCGTCTGATTTTTTCGTCAGGTCGACGG
GCACGGGGACAGGTGTATCCAGATCGGACGCCGCTGCAGATGCACAGAAGCGGCTCTTTT
CTTCACGCTCTTCACGGGCAATACGCGCGTTCTTGATGCGTCGGCGCAGCCACAGACCAA
GGCCGAGCAATATCAGCGCACCCAGCACCCAGAGTTCGTATTTCTTGACGTTGCCCAGCA
AGCCCTCGAGAACCGCGCCGAAATGGTAGGCCGCCGAACCCAGTGCAGCCGCCCAGACAG
CCGCGCCGATACCGTTGAGTAGCAGGTAACGCCCCGGTGGGTAGCCTGACAGGCCGATGG
CCACCGGCATGACCGTTCGCAGGCCATACACGAAGCGGAAGCTCAATACCCATATATCCG
GGTGCTTGCGCACCAGCCGCAGGGCCTTGTCGCCCATGAGTTGCCAGCGGGGCTTGCGCG
CCAGGAGCTTGCGGCCGTGTTTGCGCCCCATGAAATACCACAACTGGTCACCCGCATAGC
TGCCGCAGAAGGCAACGAGGATGACGATATTGAGGTCCATGTATCCGCGAAACGCCAGAA
AGCCGGCGAGAACCAGAATGGTCTCGCCTTCAAAAAAGGTGCCGAGGAACAGGGCAAAGT
AGCCGAATTCGTTCAAGAAATTCTGGAGCATTGTCTGGATGCTGGCGAAATGAACGCGCA
GCCTAACGCGCCCAAGACAATGATGAAAGTGTCGATATGTGTCTCGACGTTAAAGATTCT
TACAACCACAATGGTTGGATCCTCATAAGGGCCATGACCGCGACGTGCAGTCGCAGGTCG
AACCATGACTGTCACACATTGGTCATAATGGCGGCTTATAACTGTCGCGCTTGCCCGCGT
AAGCGGGCTCAGGAGTCTCGCCGTGAGCTTTACCCCCGCAAACCGCCTGTTTCCTCTCAC
TCGTCTGCGCCGTAATCGCCGCGACGACTTTTCCCGTAGGCTGGTGCGTGAAAACGTTGT
CACCGTTGATGATCTGATTCTCCCCGTATTCGTCCTCGATGGTGAAAACCGTCGTGAATC
CATTGCCTCAATGCCTGGCGTCGAGCGTCTCAGTGTCGATCTGTTGCTTGAGGAAGCCGA
GCACTGGGTCGCACTGGGCATTCCAGCGCTGGCCTTGTTCCCGGTAACGCCGGCCGAGAA
AAAATCTCTGGACGGCGCTGAAGCCTGGAACCCGGATGGCATTGCGCAACGCGCCACCCG
CGCGTTGCGTGACCGTTTCCCGGAGCTGGGCGTCATCACTGATGTGGCGCTGGACCCGTT
TACCACCCATGGTCAGGACGGCATCCTTGACGAAGAGGGCTATGTGCAGAACGACATCAC
TGTCGATGCACTGGTGAAGCAGGCCTTGTCGCACGCCGATGCAGGCGCTCAGGTGATCGC
ACCTTCGGACATGATGGACGGTCGCATCCAGGCCATCCGTGAGTCGCTGGAGCTGGCCGG
GCACGTCAATGTGCGGATCATGGCCTACTCGGCCAAATACGCCAGTGCCTATTACGGCCC
GTTCCGTGATGCGGTGGGTTCTTCGCTGAATCTGGGCAAGGCCAACAAGGCGTCCTATCA
GATGGACCCGGCCAACAGCAACGAGGCACTGCACGAAGTCGCAGCTGACCTGGCTGAAGG
TGCCGACATGGTGATGGTCAAGCCGGGCATGCCTTATCTGGACATCCTGCACAGGGTCAA
GGATGAGTTCAAAGTGCCGACCTTTGTCTATCAGGTCAGTGGTGAATACGCGATGCACAT
GGCAGCAATCCAGAATGGTTGGCTGAGTGAAGGGGTTATTCTCGAGTCCCTCACGGCCTT
CAAACGCGCCGGTGCCGACGGCATCCTTACCTACTTCGCTGTTCGCGCCGCTCAACTGTT
GAAGGGGCAATAGCCTCACAGGATCATTCATGAATACCGAAGCACTCATCGAAGCCGCTG
TTGAAGTCGATGTTCCGCAGGCGACGCCCGCGGTTGAACCTGACATCGAAGTAATCCCGG
CCATTGAGGCACCTGCCGCTACAGTGCCTGCTATCGTCGCTCCGAACCTGGACGACAGCA
GCCTGTATATCCACCGTGAACTGTCCCAATTGCAGTTCAACATCCGGGTACTGGAACAGG
CGCTCGATGAGTCCTACCCGTTGCTGGAGCGGCTGAAGTTCCTGCTGATCTTCTCCAGCA
ACCTCGATGAGTTCTTCGAGATTCGTGTCGCAGGTCTGAAGAAACAGATCACCTTTGCCC
GTGAACAGGCCGGGGCCGACGGTTTGCAGCCGCATCAGGCGTTGGCCAGAATCAGCGAGC
TGGTGCATGGTCATGTTGATCGCCAGTACGCGATCCTCAACGACATTCTGCTCCCTGAGC
TGGAAAAGCATCAGGTCCGCTTCATTCGTCGTCGTCACTGGACGGCCAAGCTCAAGGCCT
GGGTACGTCGCTACTTCCGTGACGAGATCGCGCCGATCATCACCCCGATCGGTCTGGACC
CGACCCACCCGTTCCCGTTGCTGGTCAACAAGAGCCTGAACTTCATTGTCGAGCTCGAAG
GTATCGACGCCTTCGGTCGCGACTCGGGCCTTGCGATCATTCCGGCACCGCGTTTGCTGC
CGCGTGTCATCAAGGTGCCGGAAGAGGTCTGTGGCCCTGGCGACAACTTCGTTTTCCTGT
CGTCGATGATCCACGCTCACGCTGACGATCTGTTTCAGGGCATGAAGGTCAAGGGCTGCT
ACCAGTTCCGTCTGACCCGAAACGCCGATCTGGCGCTGGACTCGGAAGACGTGGAAGACC
TGGCACGTGCCCTTCGCGGTGAGCTGTTCTCGCGTCGCTACGGCGATGCGGTACGTCTGG
AGGTAGCGGATACCTGCCCCAAACACCTGTCGGACTACCTGCTCAAACAGTTCAACCTGA
ACGAGTCCGAGCTGTATCAGGTCAACGGGCCGGTCAACCTGACGCGCCTGTTCAGTATTA
CTGGCCTGGACAGCCACCCTGAATTGCAATACCCGCCGTTCACGCCAGCGATCCCCAAAC
TGCTGCAGAACAGCGAAAACATTTTCAGCGTGATCAGCAAGCAGGACATTCTGCTGCTGC
ACCCTTTCGAGTCGTTCACCCCGGTTGTCGACCTGCTGCGTCAGGCGGCAAAGGATCCAC
ACGTTCTGGCTGTGCGCCAGACGCTGTACCGCAGCGGTGCGAACTCGGAAATCGTCGATG
CGCTGGTCGATGCGGCGCGTAACGGCAAAGAGGTCACCGCGGTGATCGAACTGCGCGCCC
GTTTTGACGAAGAGTCCAACCTGCAACTGGCCAGCCGTCTTCAGGCTGCCGGTGCGGTGG
TGATCTACGGTGTGGTTGGCTTCAAGACCCACGCCAAGATGATGCTGATCCTGCGTCGCG
AAGCTGGCGAGATCGTGCGTTACGCCCACCTCGGGACCGGTAACTATCACGCCGGTAACG
CGCGTCTTTACACCGACTACAGCCTGCTGACCTCTGACGACGCATTGTGCGAAGACGTCG
GCAAACTGTTCAGTCAGCTGATCGGCATGGGTAAAACGCTGCGCATGAAGAAACTGCTGC
ATGCGCCGTTCACGCTCAAGAAAGGCATGCTCGACATGATTGCCCGCGAGACGCAGTTTG
CGCTCGACGGCAAGCCAGCGCACATCATCGCCAAGTTCAACTCGCTGACCGATCCGAAGA
TCATTCGCGCGTTGTACAAGGCCAGTCAGTCCGGTGTGCGCATCGATCTGGTGGTGCGCG
GCATGTGCTGTTTGCGTCCGGGCATCGCCGGGGTTTCGCACAACATCCATGTGCGCTCGA
TCATCGGCCGATTCCTGGAGCACACGCGGGTGTTCTACTTCCTCAACGGCGGCGACGAGC
AAATGTTCCTGTCGAGTGCCGACTGGATGGAGCGCAACCTCGACAAGCGTGTCGAGACCT
GCTTCCCGGTGGAAGGCAAGAAATTGATTCTGCGTGTGAAGAAAGAGCTGGAAAGCTACC
TGACCGACAACACCCACAGCTGGCTGTTGCAGCCAGACGGGCGTTACGTGCGTAGCATGC
CGACCGGCAATCAGAACGCCCGAAGCGCCCAGGCGACCCTGCTGGAGCGCCTGAGCAACC
CGGTTCTCAGCGTACGCTGAAGACGATGCCGACTCGGGTCAGCCACTCCGCTTCCAGCGC
GAAGTCGGCCTGAGTCAGCTGGTTGTTTTCCAGCCAGCCTGTGGGGAACTCGGCGTCCAG
ATTCGGGCCGTCGGCACGCAGGATCACACGCGGCATCTCCTGGGTGCCACGAATGTGGTG
AAACAGAATCGCAAAGCGCAACAACACGCACAGGCGAATCAGCTTGATGCCTTCTGCGCC
GAAATCGGCGAACTTGTCCTTGGGAATATTACGGCGATGACCGCGCACCAGCAGAGCGAG
CATTTGCTGGTCTTCGCGGGAGAAACCGGCAAGGTCAGAGTGCTCGATCAGGTACGCGCC
GTGCTTGTGGTAGTGATAGTGAGCAATGTCCAGGCCGATCTCATGCACCTTGGCGGCCCA
GCTCAGCAGTTCGGCGTAGCTCTCGTGTTGCAATTCCCAGCTTTCGGCAACCTGCTCCAG
CGCATGCAGCGCCTTGGCTTCGACGCGTGCGGCCTGTTCCAGATCAACATGGTAGCGCTC
CATCAGCGAGCTGAGCGTGCGCTCACGCACGTCTTCGTGATGGTGGCGGCCCATCAGGTC
GTACAGCACGCCTTCACGCAGGGCACCTTCGCAGTGATCCATGCGCTTGAGCTCAAGCGC
ATCGAAGATCGCTTCAAGAATCGCCAGGCCTGCGGGGAAAATCGCGCGGCGGTCGGGCTT
GATGCCGTCGAAGTCGATCTTTTCGACGTCACCCAGCTTGAACAGCTTGCGCTTGAGCCA
GGCCAGCCCTTCGGCATTAACCTCGCCAGCGCCGTAACCGTTGGCTTTGAGTGCAAGGCC
GATAGCGCGAATGGTGCCTGACGAACCGATGGCTTCATCCCACTTCAGGCGATGCAGCGC
ATGTTCGATGCTCATGATTTCCAGGCGGGCAGCGGTGTAGGCCTGTGCGTAACGCGCGGG
TGTCACCTTGCCGTCGCGGAAGTAGCGCTGAGTAAAACTCACGCAGCCCATCTGCAGGCT
TTCACGCAGCAGCGGCTCAAAGCGCTGGCCGATGATGAATTCGGTACTGCCGCCGCCGAT
GTCGGCGACCAGTCGCTTGCCGGGGGTGTCGGCCAGCGTGTGCGAAACGCCCAGATAAAT
GAGGCGCGCTTCTTCGCGGCCGGAGATCACTTCCACCGGATGGCCGAGAATCTCTTCGGC
GCGATGAATGAAGTCGTTGCGGTTGCGGGCTTCGCGTAGCGCGTTGGTCCCCACGATGCG
TACGGCACCGGGCGGCAGGCCATTGATCAGCTGGGCAAAACGTTTCAGGCAGTCGAGACC
GCGCTGCATGGATTCTTCAGTCAACTGGCGTTCTTCGTCGATGCCAGCGGCCAACTGCAC
CTTCTCGCCCAGGCGCTCAAGAATGCGAATTTCGCCCCGATTGGCTTTTGCCACAACCAT
ATGAAAGCTGTTGGAGCCCAGGTCGATGGCGGCGATCAGTGAAAAATTCTTGGGTGTTGA
GTGCGGCATGGTCAGGAAATCCAGTTCGATAACCGGACCATCGTGCCACGATCCATGCCT
GCCGCCAACGCGAAGCTGTCCAGGCAGCGGAAATACCCGGTATTACTCTTGTGAGATGGC
GGATGGCTAGCTAATCAATGTGATAGTTATGTCATTGTCGTGCCGATGCTTTGCGTTCCC
TCGTTGGAGTGCTCGGCGTTATACACAGTCCGGACAATTGAGCTTACAGGCTTCTGGCCG
AAGGCCGTGGGAGCGAACTTGTTCGCGAAGGCGGTGTGCCAGGCGACGCATCTTCGGCGG
ATGTACCGGCCCTTTCGCGAACAAGTTCGCTCCCACAGGGGCGTCCACTACTGCGTTCCT
ACACTGGAGGAACGATGACCCCACCTATCGTGCGACGCTCTGCGTCGGCTCTTGTCAGGC
GTGCTCCACGGTGCCGATGAAGTTCGCCAGTTCCGGGGTTTTCGGGTTGGCGAAGAGTAC
TTTCGGGTCGCCCACTTCATGCACTTTGCCCTGGTGCATGAACACCAGCTTGTCGCCCAC
TTCACGGGCGAAGCGCATTTCGTGGGTCACCATGATCAGGGTCATGCCGTCGGCAGCCAG
CTGGCGCACCACGCTGAGCACTTCGTTGACCAGCTCCGGGTCCAGCGCCGAGGTGATTTC
GTCGCACAGCAACACCTTGGGCGACATCGCCAGTGCGCGGGCAATCGCCACGCGTTGCTG
CTGGCCACCGGACAGGCGATCCGGGAAGGCGTCGAACTTCTCGCCCAGCCCGACGCGCTC
CAGCATCTTTCTCGCCAGCTTCGCGGCTTCGGCCTTGGGCACCTTCTGCACGACCTGCGG
CGCGAGCATCACGTTCTCGCCCACGCTCAGATGCGGGAACAGGTTGAACTGCTGAAACAC
CATGCCGACCTTCTGACGCAGGGTGCGCAGATCGGCGCGTGCGGCGTCCAGATATTCGCC
ATCGACCTCGATCACACCATCGTTGATCGACTCCAGGCCGTTGAGCGTGCGCAACAGGGT
ACTTTTGCCCGAGCCGCTGCGACCAATGATTGCCACGACCTGGCCCTCTTCGACCGACAG
ATCGATGCCTTTGAGTACGTGATGATCGCCATAGTATTTATGCAGGGCGGAAATTCTAAG
CAGAGGCATGCAGTCTCCTTTCCAGATGGCGCGCGCACAGCGACAAGGGGTAGCACAGGA
TGAAGTAGCCCAGAGCAACGAAGCCATAGACCATGAAAGGTTCGAACGTAGCGTTGGCCA
GCATACTGCCGGTCTTGGTCAATTCGGTGAAGCCGATGATCGACGTCACCGCGGTGCCTT
TGACCACCTGCACGGAAAAGCCGACCGTTGGCGCAACTGCGATACGCAGCGCCTGAGGCA
ATATCACGTAGCGCATCTGCTCGAACGGGGTCATCGCCAGGCTGGCAGACGCTTCCCACT
GGCCCTTGGAGATCGACTCCACGCAGCCGCGCCAGATCTCGGCGAGGTAGGCGCTGGTAA
ACAGCGTCAAGGCCAGCGCTGCCGCTGCCCAGGGCGAAATGTTCATGCCCATCAGGGCAA
CACCGAAGAACACCAGAAACAGTTGCATCAGCAATGGTGTGCCTTGAAACAATTCTATAT
AGAGCTTGGCGGTCACACGCGGGCCGGTTTTTTCCGAGGTACGCATGCCCATCACCAGCA
AGCCGATCAAGCCACCGCCAATGAAGGCCACCAGCGACAGGGCAACGGTCCATTGCAGGC
CGATCAGCAGATTGCGCAGGATGTCCCAGAGGGTGAAATCCATCAGCTGTTCCTCGATAT
GTAGCGACGCCCGATCCAGGCCAGCAGTTGCCTGATCAGCAGCGCCATGGCCAGGTAAAT
CAGCGTGGTCACAATGTAGGTTTCGAACGAGCGGAAGTTGCGCGACTGAATGAAGTTGGC
AAAGAAGCTCAGTTCTTCAGTGGCAATCTGCGAGCAGACCGCCGAGCCCAGCATCACAAT
GATGATCTGGCTGCTCAGTGCCGGCCAGACCTTGCCCAGCGCCGGAACCAGCACCACGTA
GCGAAACGCTTCATAACGATTCATCGCCAGCGCTGCCGACGCTTCAAGCTGTCCCTTGGG
AATCGCCTGGATGCCTGCCCGAATGATTTCTGTCGAGTAGGCGCCCAGGTTGATTACCAT
CGCCAGCACCGCTGCCTGCCATTCCGAGATCTGCACGCCCAGCGACGGCAGGCCGAAGAA
AATGAAGAACAGCTGGACCAGAAACGGTGTGTTGCGGATCAGCTCGACATAGATCGCAAA
GATCGTCGCAAAGGGCTGGATCTTCCAGGCCCTCACGACGGCACCGACAATGCCGAGGCT
GACGCCCAGCAGGGTGCCAATGGCCGTCAGTTCCAGCGTGAACAAAGCCCCGCGCAACAG
CACATCAATGTTCTGCAGGACCGGTGTAAAGTCGAAATGATAAGCCATTGGTGAATCCTG
TTACCGGAAAGCAGTGATCAGAGATCGGCAGGCAGCGGTTGCTTCAGCCATTTCTGCGAC
GCTTTTTCCAGCGCGCCGTCAGCCTTGGCGGCGTTGAGGATCTCGTCGACCTTGCCCAGC
AGTTCCGGCTGGCCTTTGTTTACGCCGACATAAACAGGCGAATCCTTGAGTTTCACTTTC
AGCGCTGGAATGCGCTTGGGGTTGCGCTCGCTGATAGCGACCATCACCACGTTGCCGCTG
GCGATCAGGTCGGTCTGGCCAGCCAGGTAGGCGGCGATGGTCGAGTTGTTATCTTCAAAG
CGCTTGATGGTTGCGCCTTCCGGTGCAACTTTCGACAGCTCGATGTCTTCGATCGCGCCA
CGGGTAACACTGATGGTCTTGCCTTTCAGGTCAGCGATGTCCTTGACCGGAGAATCAGGT
GGGCCGAATACCGCCAGGTAGAACGGCGCGTACGCGCGGGAGAAATCGATGACTTTCTCG
CGATCCGGGTTCTTGCCCAGGCTGGAGATCACCAGATCAACCTTGCCGGTGGTCAGGAAC
GGGATGCGGTTGGTGCTGTTGACCGGCGTCAGTTCCAGCTTGACCTTCAATTGGTCGGCC
AGCAGTTGCGCGGTGTCGATGTCCAGGCCGCGAGGCTTCATGTCCGGACCGACCGAACCG
AATGGCGGGAAGTCCTGCGGAACGGCCACCTTCAAGGTGCCACGCGCTACAACGTCGTCC
AGGCCGTTGGCGTGGGCGGGTGTCTGGCTCAGCATCAGGCTGGCAAACAGTGCAGCAAGC
AGGGCGCTGTAACGCTTGGTCATAGAAATCTCCGGGCGAAACGTAGGATGTTGGTCCGTC
TCCAGTGCACAGCGCATGCCATCAGGCGATGACGTGCCATAACTCAAGCTTTTCAGCGTG
TTTATGGTCTTACTGGTCTGACCAGTAAAGGTGTGGCTCGCCCTGCTTTGGCGCGTTGAA
AAGTGCTGCCGCCCCAGCACTGGGCGTCGCTTGCCGAATCTTCGGGATGGCGATAAAAGG
GATTTTTACTGGACTGACTGGCCTGAACAGTGATGCCCCACACCTCACTCGCAGTACCCG
AATCAGCCCTCCGGGCCATTCGCAAGTTGATTGCCGAGCAAGGCTACAAGCCCGGCGAAA
GCCTGCCATCGCAGCGCGATCTGGCTGTTTTGCTGGGAGTCAGTCGTGCTTCATTGCGTG
AGGCCTTGTCATCGCTCAGCGCATTGGGAGTGGTCAGCGTCCAGCCGGGTAAAGGCGTGT
TCGTGCAGTCCATTTCTGAACCAGAACAGCGCACGAGTGGTTTTTCCTGGCCTTTTGAGG
CACAGGTTTCTCCGGCCGACACGTTTCAACTGCGTTACGCGCTGGAAGGCTTCGCCGCGG
GCCTGGCAGCCGTCACCCTCACCGCTGATGAACGAGACGTGCTTGAAGACAATGTCGAGG
CCATGCGTCTGGAATTGCGTGCCGGCGACTTCGAGGCCGCAGCCCGGCTGGACTTCGAGT
TTCACCGGCATATTCTGGTCGCCAGTGGCAATCAGGCCATGCTGGGGATCGTGACCGCAG
GTGCCGACATCTTCCTTGAGAGCCAGAAAATGCCGTTCATACGTGCGGCAAGGGTCATGG
AAACCTGGCAGGAGCACCGCAAGATCCTTCGCGCGCTGGCCCGGCATGCGTCGGGGCCCG
CGCAAAAGGCCATGCAGGATCACATCCGTGGCGCAGCGCTTCGTACTGGGATTGTGTTCG
TTTCGCCTTCCAGCTGAGGCTTTGCCATAACTCCAGTCATGCACCACCATAGCCAGACTC
AATGAACCTTCGCTTCCTGAATGACTTGCGGCCCGCTATGATGAGCGTCGTTTTTCGCCT
ATGACCTCGGAGACTTCCATGAGCAACGAAAAGATCAAACACGTCACCGACGCTAACTTC
GAAGCCGAAGTACTCAAGGCTGAGGGTGCTGTGCTTGTAGATTACTGGGCTGAGTGGTGC
GGTCCGTGCAAGATGATTGCCCCGGTGCTGGACGAAATCGCCGACACCTATGCCGGCAAG
CTGACAATTGCCAAGCTGAATATTGACGAGAATCAGGAAACCCCTGCCAAGCATGGCGTG
CGCGGTATCCCGACGTTGATGCTGTTCAAGGATGGCAACGTAGAAGCTACCAAAGTGGGC
GCTCTGTCGAAGTCGCAGTTGGCCGCGTTTCTCGACGCCAACATCTGAAGCACTTCAAAG
CCCCGCAAATAGCGGGGTTTTTTTCGGGTGTCGTACTAGACGCCTGGAAAATCAGGTGGT
ACATTCGGCCCCGCAACGGCTTCTCCGTTGCCCCCTGCTAGCCGTCGCCGACGCTCTCCT
TTCGATTTAGTACGCGATCCTGTCGCCTTTTCTGCGGCGCGGCCTCATTAAGCCAAAAGC
TTAATTTCCCCCTCCATACATGATTACGTCATTCCCCATATGAACCTGACTGAACTCAAG
CAAAAGCCGATTACCGAATTGCTCGAAATGGCCGAACAGGCTGGCATAGAAAATATGGCC
CGTTCGCGCAAGCAGGACGTCATTTTTTCCCTGCTCAAACGGCACGCCAAAAGTGGCGAG
GAAATATCCGGTGATGGCGTGCTGGAGATTCTCCAGGACGGCTTCGGTTTCCTGCGCTCT
GCAGACGCTTCCTACCTGGCCGGCCCGGATGACATCTATGTCTCCCCTAGCCAGATCCGC
CGCTTCAACCTGCGTACCGGCGACACCATCGTTGGCAAGATCCGTCCACCAAAGGAAGGT
GAGCGTTATTTCGCTCTGCTCAAGGTCGACACGATCAACTACGACCGTCCGGAAAACGCC
AAGAACAAGATTCTGTTCGAAAACCTGACGCCGTTGTTCCCGACTATTCGCATGAAGATG
GAAGCCGGTAACGGTTCCACCGAAGACCTGACCGGTCGTGTGATCGATCTGTGCGCACCG
ATCGGTAAAGGTCAGCGTGGTCTGATCGTTGCTCCGCCGAAAGCGGGCAAGACCATCATG
CTGCAGAACATCGCGTCGAACATCACGCGTAACAACCCGGAAGTGCACCTGATCGTTCTG
CTGATCGATGAGCGTCCGGAAGAAGTAACCGAAATGCAGCGCACCGTGCGCGGCGAAGTG
GTTGCCTCGACATTCGACGAACCGCCAACCCGTCACGTACAGGTTGCCGAAATGGTGATC
GAGAAGGCCAAGCGCCTGGTCGAGCACAAGAAAGACGTCGTCATCCTGCTTGACTCCATC
ACCCGCCTGGCTCGCGCCTACAACACCGTCATCCCGAGCTCCGGCAAGGTACTGACCGGT
GGCGTCGATGCTCATGCGCTCGAGAAGCCAAAGCGTTTCTTCGGTGCTGCGCGAAACATC
GAAGAAGGCGGCTCGTTGACTATCATCGCCACCGCACTGGTTGAAACCGGTTCGAAGATG
GATGAAGTCATCTACGAAGAGTTCAAGGGTACTGGCAACATGGAGCTGCCTCTGGATCGC
AAGATCGCAGAGAAGCGTGTGTTCCCGGCCATCAACATCAACCGCTCCGGCACACGCCGT
GAAGAGCTGTTGACCGCTGATGACGAGTTGCAGCGCATGTGGATCCTGCGCAAGCTGCTG
CACCCGATGGACGAAGTCGCGGCTATCGAGTTCCTGATCGACAAGCTCAAGCAGACCAAG
ACCAACGATGAGTTCTTCCTGTCCATGAAACGCAAGTAACTGGCAGGCTGAAACAAAGAA
TGGTGTCCTTCGGGGCACCATTTTTTTTGCCCGCGCGCCGCCGATTAGCTGCCTTGAAGG
GCTGGAGCAGGTACGATGTGCGTCTATTTGGATAAATGGCCGGGTTAATGAAATTCAAAG
ATCTTAGGGATTTCGTGCAGCAGCTTGAGCAGCGCGGAGAGTTGAAACGCATCCAGATGC
CGATCTCGCCTGTGCTGGAAATGACTGAAATCTGTGACCGTACCTTGCGTGCCAAGGGCC
CGGCCCTGCTGTTCGAAAAACCGGTCGGTTTTGATATCCCGGTGCTGGGCAACCTGTTCG
GCACGCCAGAGCGCGTAGCCATGGGCATGGGCGCCGAAGCGGTCAGTGAGCTGCGTGAAA
TCGGCAAGCTGCTGGCGTTTCTCAAAGAGCCTGAGCCACCCAAGGGTTTGAAGGACGCCT
GGTCCAAGCTGCCCATCTTCCGCAAAGTCATCGCCATGGCCCCCAAGGTGGTCAAGGATG
CACCCTGCCAGGAGATTGTCATCGAAGGCGATGACGTCGATCTCGGCATGCTGCCCGTTC
AAACCTGCTGGCCGGGCGACGTCGCACCGCTGATTACCTGGGGCCTGACGGTCACCAAGG
GCCCGAACAAGGAGCGGCAGAACCTCGGCATTTACCGTCAGCAGGTCATTGGCCGCAACA
AGATCATCATGCGTTGGCTCAGTCATCGTGGCGGCGCGCTGGATTTTCGCGACTGGTGCG
CCAAGCATCCCGGCGAACCTTATCCGGTTGCCGTCGCACTGGGCGCTGACCCGGCGACCA
TTCTCGGTGCCGTGACGCCAGTACCGGACAGCCTGTCCGAATATGCCTTCGCCGGGCTGT
TGCGTGGCTCGCGCACCGAGCTGATCAAGTGCCGTGGCAGCAATCTGCAAGTGCCGGCCA
GCGCCGAGATCGTGCTGGAGGGTGTGATTCATCCGGGCGAGATGGCCGACGAAGGGCCTT
ATGGCGACCACACCGGCTATTACAACGAAGTCGACAGCTTTCCGGTGTTGACCGTCGAGC
GCATCACGCACCGTATCAAGCCGATCTACCACAGCACCTACACCGGCCGTCCACCGGATG
AGCCCGCCATTCTGGGCGTCGCGCTGAACGAAGTGTTCGTGCCGATTCTGCAAAAGCAGT
TTCCGGAGATCGTCGATTTTTACCTGCCGCCCGAAGGTTGCTCGTATCGCATGGCGGTGG
TGACCATCAAGAAACAGTACCCCGGTCATGCCAAGCGCGTGATGCTGGGGGTCTGGTCGT
TCCTGCGCCAGTTCATGTACACCAAGTTCGTGATCGTCACCGACGACGACATCAATGCTC
GTGACTGGAATGACGTGATCTGGGCCATCACCACCCGCATGGACCCCAAGCGCGACACGG
TCATGATCGATAACACGCCTATCGATTACCTCGATTTTGCCTCTCCGGTGTCCGGGTTGG
GATCGAAAATGGGCCTGGACGCCACTAACAAATGGCCAGGCGAGACCACGCGTGAATGGG
GCAGGGCTATCGTCAAGGACGAAGCCACCACACGCCGCGTGGACGAGATCTGGACTCAGT
TGGGAATAGACTGATGCGCGTAACCTTGCAGCCGTCAGGTGCGGTGCTGGACACCCTGCC
GGGCGAGCGGATTCTCGATGCTGCGCAGCGTCTGGGCTATGAATGCCCGCAGAGCTGTCG
TAACGGTAACTGTCATATCTGCTCGGCCTTGCTGGTCGAGGGGCGGGTGATGCAGTCGGG
TCAGGAGCTTGATCACGGCGAGATTCATACGTGTGTAGCAGAGCCGCTTGAAGATTGTGT
TGTGCTCTGGGATGGCGTGCTGGCCAAGGGTGAACTGCCGGTGCGCAGCTTTGCCTGCCA
GGTGAGCGAGTGTGTCGAAATCGGTGGCGATGTCTGGCGGGTAGGCTTGCGCGCCCCGGC
AGGCAAACCACCGCGTTATCACGCCGGACAGTACCTGATGATCGAGCGGGAGAATGGCGA
GAAGTCGGCATTCTCCATCGCATCGGCACCGCACAGTGGCCGTGATCTGGAGCTGCATGT
ACTGGCTCGTGAAGACAGTGCGCGCAGTCTGATCGAGCAACTGCAACGCAACAAAATGGC
GCGGGTCGAGCTGCCGTTTGGCGATACCCACCTTGCCGAGCTGCCGGACGGGCCGTTGGT
ACTGATCGCTGCCGGTACAGGTATGGCGCAAATGAACAGTTTGCTTGAGCACTGTCGCTC
AGCAGGCTTCAGTCATCCGGTGCATTTGTACTGGGGCGTGCGTCGGCCCGAGGATTTTTA
CCAGGTCAGCCACTGGGATGAGTGGACGGCACTGCCGAACCTGTTCCTGCACAAGGTCGT
CAGTGACCTGTGTGGCTGGGAAGGGCGCTGTGGTCTGCTGCACGAGGCAGTTTGCGAAGA
CATCAAGGACCTGTCGGCGGTTTACGTCTACGCCAGCGGCTCGCCTGCCATGGTTTACGG
AACGCTGGACGCTCTTGTCAGTGCCGGAATGGACGCTCACCAGATGCGCGCAGACGTATT
CGCCTACGCACGGCGTCCGTAACGCCGGACTGACGGCTGTATAACTGGAGTGTAAATTGC
TTCAGCTGCTTATAGCTTACGGCGATGTCAATTCGCCGCCAGACAACTTTTTGTAGAGGC
AGGCCTTTGGTCTGTGGCAACAACCGAACCACGACACCCTGATGCCGCTCACCCACGAGC
GAGTCAGCGGGGCTCGGTAAAAACTGACAGCCAGACTGTCAGGGGGGCAAATGGAGAATC
CAATCAACGAGTTGGCCGCTGCAGTGCATGACGGCCTTGGGCTGACGTACCCGCCCGTTA
TCGATCTGGGTCCGCAGCTTACCCGCGAGCAACTGCTCGCATCCATGGACGCCACCATGC
GTCTTCACAAAGGCGGCCCGGTCTGGCTGTTCGCCTACGGCTCGCTAATCTGGCGTCCCG
AGTGCACTGCGGTAGAGAGCCAGCGCGGTCGAGTGCACGGTTATCACCGTGGGCTTTACC
TGTGGTCGCACGAACATCGCGGTACGCCTGAGGTGCCAGGCCTGGTATTCGGGCTGGATC
GCGGTGGTTCATGCACCGGCTTTGCCTATCGCCTGCCGGATGAATGCCTGGAGAAATCGC
TGCTGGCCTTGTGGGAGCGTGAGATGCCGTATCCGTCGTATCGCCCGCACTGGCTCAATT
GCCGCCTTGAAGACGGCAGGAAAGTACAGGCGCTGGGCTTCGTGCTGGAACGGCATTTGC
CCAGCTACGCTGGCAACCTGCCCGACAGCGTGCTGAGCCAGGTGCTGGCCAGCGCCAGCG
GGCGCTATGGAACCACTCGCGAGTACGTGGAACAGACGGCCAAGGCCCTGCGTAGCCACG
CCATGCCAGACCTGAATCTGGAGGCGCGGCTCAAGCGCTGCAAGTCAGAGACCGCCTGAC
CGGCCTTTGGGTCAGTCCTTGGTATCGCGCGAGGTGCTGGCGACCTGTTTGTGCCGCAGC
GTCGGCGCAAGGAATGCCATCGCCAGAATGCACGCGCCGATCAGCAGCACAAAGCCGCCG
TCCCAGCCGAAGTGGTCGACCGTGTAGCCCATCGCAGCACTCGCCGCGACCGACCCGCCC
AGGTAGCCGAACAGCCCGGTAAAGCCGGCTGCCGTACCCGCTGCCTTCTTCGGTGCCAGT
TCCAGCGCCTGCAGGCCGATCAGCATGACCGGGCCGTAGATCAGGAAACCGATAGACACC
AGCGCGATCATGTCGACGGTCGGGTTGCCTTCAGGGTTCAGCCAATACACCAGCGTGGCA
ATGGTCACCAGGAACATGAACACCATGCCGGTCAGGCCGCGATTACCCTTGAAAATCTTG
TCCGACATCCAGCCGCACAGCAGCGTGCCCGGAATACCTGCCCACTCGTAAAGAAAATAG
GCCCATGAGGTCTTGTCGACCGTGAAGTGCTTGGCTTCTTTCAGGTAGGTCGGGGCCCAG
TCCAGCACGCCGTAGCGCAGCAGATAAACGAACACGTTGGCCATCGCGATGTACCACAGG
AACTTGTTGCGCAGCACGTATTTGACGAAGATTTCCCGGGCGCTGAATTCCTCTTCGTGG
CTGGCATCGTAGCCTTCCGGGTAATCGTTCTTGTAGTGCTCGATAGGCGGCAGGCCCACC
GATTGCGGGGTGTCGCGCATGGTGGCGAAAGCAAAGACCGCCACCAGCAGCGCAACGGCC
GCCGGCACATAGAATGCTGCGTGCCAGTCGTTGGTCCAGCCCATGCCAAGCAGGAACAGC
GGGCCAATCAGGCCGCCGCCAACGTTGTGCGCCACGTTCCACACCGACACCACGCCGCCG
CGCTCTTTCTGCGACCACCAGTGGACCATCGTCCGCCCGCTTGGCGGCCAGCCCATGCCC
TGTGCCCAGCCATTGATGAACAGCAGCACGAACATGATCGTGACACTGGACGTCGCCCAC
GGCGCGAAGCCGAAGATGAACATGATCCCGGCAGATACCAGCAGGCCGAAGGGCAGGAAG
TACCGCGGGTTGGAGCGGTCCGAAACGATCCCCATGAGGAATTTCGACAAGCCGTAGGCA
ATCGCGATGGCCGACATCGCCACGCCCAGCTGGCCACGCGTATAGCCTTCGTCGATCAGA
TACGGCATCGCCAGCGAGAAATTCTTGCGCAGCAGGTAGTAACCGGCATAACCGATAAAG
ATGCCTGCGAAGATCTGCCAGCGCAGACGCCGATAAGTGCTATCGACCTTTTCTTCGGGA
AGGGGTGCCTGATGCCTGGCAGGGCGGAAAAACCCAAACATGGAGAAGCTCCTGATTATT
GTTTTTTTGCGAATGCGAATATTACATTTTCATTACAGAAAAAAGCAGTGCCTTTGGACT
GATTTTTTGTAGGAGGTACGGACGTTTTCCTGTTCTTTTATGAACATTTGGCGAGCGTTT
GTATGTGTTTCAAAAGTTTGGGATGGGTCCTACAGGCGTATCGGAAGACGCGTGCTTACT
GGCCTTTCGGCAGGCTTTTACCATCGTCGTCATTGCGCCGCAGCGGCGCACCACGACGAT
GAGCCCTTACAACAATGAGAATTTCCGCCTTCATGATTGCCGTCGCACTGGCCCCGCACG
TTGGCGCGACGGAGTCATTTCTGGTGCCGGTGTACACGCCAGCACCGGTGTTTCCTCCTG
AACTGGTCAAGACCCGCTACGCAGGCAAGGTCCGGGCACAGCTGTGGATAAAGTCCGACG
GTCAGGTCCGCGAAGTCAGGGCCGTAGAGAGCGGCCACCCGCAACTCGCCGAAGCGATGG
AGCAGGCGCTACGTCAATGGCGCTACAAGCCTTGGGTGGGAACAGTCGGCGCGCCGCCCA
TGACCACGATCACCGTGCCGGTGATTTTCGGCTCCCATGGCTATAGGCGTTTCAATACCG
AAGTCACCGTCGGCTTGGGCAATATCCGTTGCGGTTACCTCAACCACGAAGTGAAATCCG
CCCGCCAGGACTATCCCAAAGAGCCGCTGAGTAAAGTCGACGTGTTCTGGTACACCGGGC
AGGCGCTGTTCGGCAGTCATGTTGCCCACCAGCGCAGCGAGCCCCAGCGCAAGGCGTTGC
TTGAATTGCTCGGAGCGTCGATACCTGCGGTAGTGAGCAACTGCAGAAGCAATCCGGATC
ATCTATATGGGGATTACCTGCCTGGGCCGGTCAAGGTATTGATGGTCGGGTTGGCCGAGC
AAGCGGAGGGCAGCGAATGAGCCGCGTGCTGAGTGTGATCGTGTTGGCGGGGTTACTCTC
GGCGGGGACAGCACAGGCGTTGCCGTCGTATCCGGTACCGTTGTATATGCCGGAGCCGGA
CTATCCGGCGTCGATGCGTTATGCCTTGGTAAAAAACAGTGTCACCGTCAGGATTTTCAT
TCAGGCCGATGGCGGCGTGCGCTTTCTTGAAGTGCGGGGGGCAACTGATCCGAGGTTCAT
CAGCCTGACCCGAAGTGCTGTTGAACTATGGACCTTTGAACCCTGGGACCCACCGGCCTC
TCATCCCGAGGGCGAAGCAGTCACAGTCACGTTTACCTTCACAGGGCGACCACACAGCAA
CCCGCCGCTGACAGCCAATGCCGAGCTGAAGCAGGAGTTGTGCTGGCAGTTGAACAGGGA
AATGTTCGAGGGTCGCAAATGGCGCAAGGACGTCAAGCCGGATGCGCTAATGCGGACAGA
GCTGTACCTGTCGAGCGGTCCGGTCATAGAGCAATTTCTCACCCTGGACGAGCGTCAGGC
ATTGGTTGTTGAGCTGCTGGAGGCGGCGCCGGGCATTATCGCCCAATGTCAAAAGAATCC
GATGCGTAAGTATGTGGATTATTTGCCGGAGAATGTGAGGAAGGTGTTGTAGGAAGGGCG
GGGCATCAGCGAAGTGCCAGTATCAAAGCAGTTTCAGAATGCAGCCCTGTGGTTGACGAC
GACCCTGTGTTTCATCAGAATGCTCGCGAGGGCTCAATAAGAGCAGGGCCTGCTCGATTC
AATGACGATACCGGCGAGCAGGTGTGGATTGTGCGAGGCGTCACTCGTGCGGTAGCGGCA
ACTGGCGACAACGGTTGGCTTTCGACCCCTTTCAGGCCTCGTGTCTGGACGTGCTAAGCA
AGCGCTGCGACTACCAGCCCTCTCGTACTCTGAAAAAGGCGCCTATGGCGCTTTTTTTGG
TTTCAGAGTCCCTACTTTGATCGCCGGTCGCCTCCTAAGTATTTTGTAGGCGGTGACCAC
CGAGTAGAAAAATCCTCGTTCAGCTTCTTCTTGTGGCGACAAAATTGCGCACCCTCTGGC
ATTGCGTATGACCGTAAGTCGATGCCCATCACGCGTCTGATAACCCTCGCAATAAATCTG
TGCACCTGCACTTAAAATTCCGGCAACAAATGCAGATACATCCTGAATGGTTTTGCAGCC
AGACTTGGCCAGTTCATGACCGTGCCCCTGCCAAATGTGGTTGACTCCAAAACCGCTACT
GAAGCCGAAATGCTTACCTACACGCAAATAAATTTCTCCGCCTGGCAAGGTCAGGTTGCG
GCTTTCGTACATAGAAATGTAACCGAAGCTCAACTCTCCTGAGGTCGGGTGAGGGATGCA
ATAATCTTTGTCTAGAGTGGAAAAGTCATAAGCTGTCGGCATATCCGCCGTGGCCAAAAC
AGTCTGCGTTACCTGGTAAGCCAAGTCAGGCTCGGTCGGCGGCGTTAATGCTGACAAAAT
CAAGTCGTCCGTAACAAGCAAGGCCCGAGTCGGGAAAGCGGCTATTTTCTCACAGCTTTA
ATCGTGTTAACGGCGAAGTTGCTATCAGTTATTTCAAGGAGGCGGAGGTCAGGGTCGAGC
ATGATTTGAGTAGCGATCAGGTCTGTTTTGATGCCTTGTGTCAGTTCCACTTGATGCACA
GTGCCGGGACCAAAGCGTCATCGCCTTGGTCCCGGCCTTGTCGCGAAAGATTAGTGAGTG
GCGTTCATATGTTGAATTGTTTCAAGCTGGCTCAGTCCGAGCGCGCCGTGAGCGTTGATC
GCGTTCGAGAAGTCTGTGATCGCGATTTCGATAGTGCCTCTCAGTACCTTGATTGCATTA
TCGATTTCTCGCGATGCTTCAGGTCCAAATGTCACCTCGACCGCATGGCGGGATTCGGCC
TCTTTAGCGCGAGCTTCCTCGGCGTTGCGCAAGGCCAAAGCGTGCTTGGCTTCTTCGACC
TGACGCTGTGCAAGTTGTAACGCGGCCTCTATGGCCCGCTGCTGCGCTGCTTGTTCCTCC
GCGAGTCGTCGAGCTGCCGCTTCAGCCTCGGCTCTTGCGCGCGCTGCTTCTTCGGCTTGG
CGGTGTGCGGCTTCTTGGGCCATGCGCTCGTTATACTCGCGTTCCTGTTCTATTAGCCGA
GCATGCAGCGACTCGAGATTGCCTTTGAGTTCGTTTAGAAAGCGGATGCTCTCCATATGA
AAGCGGGCGTCTCCCGTCATATAGTAAAAATCAGTGGGCACTCCGCTTGGCATACCCCGC
ATCTGTGCGTTTAACTCAAGAGACGATTTATCCCAGGGGGCAGTGCCCCACAAAAAATAC
GAATTGTCGATGTGGTCCTGTCGCAAGGGCGCACGTTTGCTGGCAACCAGATGATTGATA
GCGTGTATGTGTTTATCGGTTATATCGATGTAACGTGTTCCGTTCCAGTCGCCGACGTGA
GCCGCAAGCTCGGCTTGCAGAAAGCCAGGTAATTGCTGGAGGTGATGATGTAATTCTTCC
ATGGATGATTTCCTTTTTTATAGTGTTAGAGCTGTTTGTGTATGGGGTTCTTACTCTTTG
AAGCCCGGCTTGCCATTTTTTGCTCGCCACTCTTTTATTTCTTTCATAACCCCTGCAGCG
CTATCCTCCCGGCCTTCGGGTGGATAGCACAATAAATCTGATTTTTCTGGATGTTCAGTC
ACTTCTGTAATGTGGTCGATAAGGCTAATAACGTATTCTTCGGCATTTTCTTTGGTAGCG
CTTACGCCGTTAAAAAGCTCGTTCAGGACTTCCATGAACTCAGCTTCGGTATAGTCACTC
AATTGGGATTTGAGATTCATTGGTTTTTCCTGTGAGCTTGAATGTGATCTTTGGATACTT
CTAGCCAGATCGCTTCCCTCAACTTGTCAAAGCTTGTAAATGGCCGTCCTCTCAGCTTTT
CCGCAATACTGGAAGGAATCGGTGCTGGTTGGCTTGCCGCTGGTCCTCCCATAGTGCGTA
GCCAATATCGTGTGGGATATTTAGCTTTTGAATCCAGATTTTCCAGTTTTTGCTCGCCAT
TCTTTGATTACTTTCAGAACTCCTTCGGGGCTGTCCTCTTGGCCTTCCTCAGGATAAAAT
ATTACGTCCGACTGTGCGGGGTGTTCGGTCACTTTAATGAAATGCTGCAACAATACGTCG
ACATATGCCCCATATTCTTTCCCTTCAAGCTTGTTGCGCTCGGGAGAGAACTCCCTCAAA
AAATCAAGAAACTCTTCTTCAGTGTAATCTTCAAATTTTTCTTTCATAATCATTGTGAAC
GGTTCCTATGATGCTCTATATGTTGTTTTGGTGTTTTGAATCCCGGCTTGCCATTTTTAG
CTCGCCATTCTTTGATTGTTTTTAAAATACCCTCCGGGGTGTCCTCCTGACCTTCCTCGG
GATAAAAGATTACGTCTGTTTGCGCTGGATGCTCTGTCACCTTTACAAAGTGCTTAACTA
AACGATCCATGTGCTTAACAAACTCATCACCATGAAGTTGAATGTGTTGAGAAGAGAGTC
CCCTCAAAAATTCCAGGAATTCTTCTTCGGTATAATCTTCTAGCTTTTCTTTAAAGATCA
TTTTTTTGGCTCCTGTGATGATCAATATGTTGCCTTGGTGTCATAATAACTAAGTTGTCG
ATGTCATAAACCGCGCCGCCTTTTGAAATATAATTTTTATGATGGATTTCAAATCTCGTA
CGGCCTCCGGCTTGGTCGCTGAGTCTAGGGTGGGGCGCACCACCACCTCGCATTATTTCA
AGGTTATTCTGAGTAAACTGGTTCCCTAGCTCGGGATCATCGGCTACGGCTATCCAGGTT
GCTTTCCTCAGTGAAGCAAAATCACCAAATCGTCGTCCGCGCAGTTGATCTGCAATATGC
GTCGGAATCGATGCGCCTTCTGCACGCGTTCTGTCTCCTAGCCAAACTCCAGTCACCGCT
TCACCATACCCACTCGCAACCCCCGGAATCGACCTCGGGTCCTTGAACAGCAGGTAGCTA
TTCGGCAGCCCTGAATCAATCGGCGATATGAGAATGTAATCATCAGGATCATCTCGATCA
ATCGCCGGGTAAGCTTCAAGCTCGGGTACAAAAGGTGTCACCACGTTGCCTGTATCTTTC
GGCAACGCGGGTGGCCCTGCGGGTGAGCTTGTCGAACTGTCCGCCGGTTGTGCTATTGGC
GTCCATATAAGGGCCGGTGTCGATTCCCCGTCTCGGATAAACTCGTAGGAATTGTTCAGT
GCGTTATAGGTGAAAGTTCTTACGCGAACCTTGGTACCAACTTTCACACCATCCGCAGCT
ACCCAACGTGCAGCGCCGCTTGCGTCAGCTCCATCGGACGTCAGTCGATGAGGCACATCC
AGCGTGCCTTTGACGCTGGCAAGGTACTGCAGATCGATATGCGGTGGCAGGTTGAGCTGC
GACAGAGGGGTGGCGATCACAGCAGGCGGCAGTTCTGCGTCGCCCAACGGTTGTGGATAC
ATCGCCAGCAAGGTAACCAGATTGCTGCCAAGCGTTCTGGTCGCGATCCTGATGAGCTGG
TCTTTCGCGATGTTGGTCGCAACGGTCCTGATGCCCGGTGCTGCGGTGGTGGTTGACGCG
GGGGCAATAACTGACCACAGCTTGTCGATGCCAGCGGCCTGTCGGGATGATGTCCGATCT
GCATCCTGACTCGCCGTTTTATCGGCTAGCGACAGTTCAGCATGGCGCATGGAAAGTGCT
GCTGATTGTTCATTGAGCAGCGTGACCGACTCGGCAAGAAGCTTTGCTTGGTAGGTTTGA
GATAACGCGTTTACCCACGCTTCATGGGCCTGCTGCACACGTAGAGGATCACCCTGGCTG
AAGTACACCAAATAGTTGAGGTGGTCCTTTTGTGTGGCATGGTCAAGTTCTTGACCGGTC
AGACTAATAGCCTGAGTGCGACGCTCTTCCAGTAAAGGCTGTTTGGTTGCGAGTAAGTAG
TTAACGCTGGTTTTTTTCTGAAGTATCAGCTCAAGAGCCTGCTTGTCGCCTGGGTAATCA
ACATTCAGGTCATGACCCGGCGCTATTTCTTTTTGAAGAGTATTCGGCAGCGACGCAGAA
GCCAGTAAATAGTTTTGTGCAAATCCAGATTGTAACGACGGGTAGGCATTCGTCAGCGCT
TCAAGAGCCAGTCGATGAGCCTGATCCTTTTCGGCCTGTGCACGTACTTGCGCTTCAATA
CGTTCTCGCTCGGCGGCTTCTGCCATTGCCTGGGCATGTGCCTCAGCGTCTACTCTTGCG
AGGTGGGCCGCGTGTTCTTCCGCTTGCCGCTGGGCCGAAGCCTGAGCTTCTGATCTGGCT
TGAGCGCGAGCGCGGGCGCGTTTTTTGGCTCTTTTACTACTTGAGCCACCAAAGCCGCCG
CTGAGTCCTCCATTGAAGCCACCACCAGTTCCACTGTTGAAGCCGAACGACCAATCGCCA
CCCTGGCGTGTTCTGGATCCGTGAGTAGCATCAGGGGCGCCGGTATGCTGAGGGCTGACC
TTTACTTCAATTCCGCCGCCCGTGTTACTTCCAGGTCCAGTAATACTGGTATTTACGCTT
TTGTTACCTCCCATGTTAGGTACTACGTATAGATGCTTTTGTTCTTGTTCATTAGGGTTT
TGGTCTGCCATACATTAAGTCCTTGTTTGTGTATGGCGATACAGTATTTCCTCAAGAGTG
GTTAGGTGGTGTAGATATATATTTTTCTTAACAGTTTCGACTTGATACTAACGATTTACT
TAATAGTACAGGCTCAAGGTATCAATTCACCAAAACCACCACCTTCCCCACAGCCCTGCG
CTCACCCAACAAATCAATCGCCTCCCCGGCCTTTTCCAGCGGATAAACCGTTGACACCAG
CGGCTTCAATTTCTCTTCTTCAAACCACGCAAACAGCTGCTTGAAGTTCGCCGCATTGTC
CTGCGGTTGTCTCTGCGCAAACGAGCCCCAGAACACGCCGACCACCGATGCGCCCTTAAG
CAGGGTCAGGTTGACGGGCAGGTCCGGGATGCGGCCGCTGGCGAAGCCGACGACCAGCAG
GCGGCCGTTCCAGGCGATGGCGCGGATGGCCTGGTCGAAGAGGTCGCCGCCGACCGGGTC
GTAGATGACGTCGGCGCCGTTGCCGTTGGTGAGACGTTTTACTTCGTCCTTGAGGCTGGT
TTCGCTGTAATTGATCAGTTCGTCTGCGCCTGCGTTTTTGGCGACTTCAAGTTTTTCCGC
GCTACTGGCGGCGGCGATGACGCGGGCGCCGAGGGCTTTACCAATTTCCACGGCGGCCAG
GCCCACGCCGCCGGATGCGCCGAGCACCAGCAGGGTTTCGCCGGCTTGCAGGTTGGCGCG
TTGTTTGAGCGCGTGCATGGAGGTGCCGTAGGTCATGCTGAACGCCGCAGCGCTGGTGAA
GTCCATGCTCGTCGGTATCGGCAGTACGTTGTAACCGGGTACAGCGACCTGCTCGGCAAA
ACTGCCCCAGCCGGTGAGGGCCATCACGCGGTCGCCGGGTTTGAGATGGGACACCTTTTC
ACCGACGGCCGCTATCACGCCGGCGGCCTCGCCACCCGGCGAGAAAGGGAAGGGTGGCTT
GAACTGGTATTTGCCCTCGATGATCAACGTGTCGGGAAAGTTGACCCCGGCGGCGTGTAC
GTCGAGGAGGATTTCGTTCTTTTTGATCTCGGGGCCAGGCACGTCTTCAAGCACCAGCGT
GCTGGCCGGACCGAAGGCTTTGCATAACAGGGCTTTCATTAGGCTATTCCTTTTTCGGTA
ATGGCCGATAAAGTGAGTTAAGTGGGTTCTCGGGTCAACAAGCATGGCCCGGCCTGATAA
GCACACATAAGCTGTAAGCTACGTGGCAAACCGTATTAAGGAGTGGACTGTGAAAGCGTG
GATTCTGGTATTGCTGGCCTTGTCATTGCCTGTCATGGCGCAAGAGGAAGCCAAGGAAGA
AGGCGGCCCGCCCAAAGCGGCCTATGTCTCGCTGACGCCACCGTTCGTGGGCAACTACGC
GCTGGATGGCGGCCCCAAGCTGCGCGTCTACAAGGCTGACATCGCGTTGCGTGTAACGGG
TGCCGATGCCGAGGCGGCGGTGAAGCGCAATGACGCCTTGATCCGTAATCAACTGGTGTC
GCTGTTCACTCAGCAGACGGTTGATTCCATGAGCAGTGCTGAAGCGAAGGAAAACATTCG
TCAGGAAGCGCTCAAGCAGGTGCAACGCGTCATGAACGATGAAGAAGGCAAGCCGATTGT
CGAAGACTTGCTGTTCAATAACTTCATCGTTCAATAACGCGTGTCAGCGCAGTGCCAGGA
TCGCCGCCCACTGTTCGGCGGTGACGGGCATCACTGAAAGCCGACTGCCTTTTTGCACCA
GAGGCAGTTGCTCCAGCTGGCTTTGTTGTTTCAGATAACCGAGCCCCAGCACGCTCTTGA
AGACATCCACAAACTCGACGTCTATGGCACTCCACGGGTTTTTATCCGCGGTGGCCTTGG
CGTCGTGATAGTGGCTGTCGGGGTCCAGCGCAGTGGGGTCTGGATAAGCGGCTTTGGCGA
TTTTGCCGATGCCGGCGATTCCCGGCTCCGGGCAACTGGAGTGGTAGAAAAAGAATTCGT
CACCCTCTGCCATGGTTCTCAAAAAATTACGCGCCTGATAGTTGCGCACCCCGTCCCAGC
GAGCGTTACCCCGGTTTTGCAGGTCGCTGATCGAGAATTCGTCAGGCTCGGACTTCATCA
GCCAATAGGCCATTGCTCTCTCTCCAGAGACAAAAGTTCACGGTATTACCGACAGTTTGA
TCACAAACCGACAGTCGGCTTGCGCCACTATTTGCGTACTGGTTCACGTTACCGCAAAAT
GCCGCCCTTTAAAGCTCCACGCTGTTGCACGGCCTATACAAAAACCGATGCTGACATCGT
ATTGATTTGCCTAAGGAGGGCAGTCAATGAAACGCAAGCCTGATTTACTCTGGATTCTGG
TTATTCTGTTTGGCTTGGGTGTCGTGACAACCGGTTATGCGCAAAGCTTGTGGACCAGCA
AGGATGACGCTCCAGTCGAGATCACTCAACAACAGCAAAAAGTCCCCGGCAGGCATTAAG
CCCTGCTTCTGCTCTGATCGTTGATTGCCCTGTTGGCTGAACGATCAGAGTATCTGTGTC
AGATACCAGCCTTTATCAGATACCGTGCCTTGTAGCGGTACATCCCAACTGGCCTGCGCC
AGTCGATCCACTTTCTGACATTCGTGAGCCAGCCCGAGCAGAACCGGTTTGCGCCAGGCC
TTCCTGCGCGCCAGATACGCCAGGCTTCGGTCATAAAACCCTCCGCCCATGCCCAGGCGA
CCGCCTTCGTTATCGAACCCTACCAATGGCATAAGCACCAGATCGAGTGCCCACACATGG
CGTTGTTTCGCGCGGTTGATGAGAGGCTCGGGAATGCGGAAGCGATTGGGGATGAATTTC
TCGCCTGGACGCACGCGCTGAAAAACCATGCGCGTGCGCGGCCATGCATTGAGCACTGGC
AGGTAAGTGGCCTTGCCGCGTCGTTGTGCTTCACGCAGCAGCAGCCGCGGGTCGATCTCG
CCATCCATCGGCAGGTATAGCGAAACATGCCGGGCACGTCGAAACAGCGGGTGCTGCGCC
AATTGTCGGTAAACATCGCGGGCGGCTTCGCGTTGCTGGCTGCGAGTCAGCGCCCTGCGT
GCCTTGCGTAGCTGGCGGCGCAGTTGCGGACGGGTGAGCGATTGGGCGCTGGTCATGAGC
AGAAGGTCATGCAGGCTGATCCGGGAAGGGAGTTGAAACCAGAGCAGAATCGTCGTTGCC
AGACAGCAGGGCTGGCAACGAACTGAATGTGGACTCCCCGACGAACCGCTGTCGGTTTAG
CCCTTGAACCCGAAAGTTCAAGGTGGAGATTGCAGGAGGTTTTAAGGCTTTCCGTCGAGC
GGACATGCACACCAACCCCAACGTGCAACCCCCGTGGTTGTGCGTATCGGCTCAGGGACA
TGACCGACTGGCAAGCACTCCAGGGAGCAGCGCGAGTATACAGAAATGCCTCGCAATAAT
CAGCCCCGAGTTGAATCCGGTGTGCCGGGCGTGTCTGTGGCCAGCACCAGATCGACCTTG
TCGAGCAGATCGCGGACCTGTTCGCGAGTCGAACCGCTAGTCTGTACGTCAGGCAAATGT
TCCTTGTGCAGCAGGTCGTGAGTGATGTTGAGCGCGGCCATCACGGCGATGCGATCGGCG
CCGATGACTTTGCCGCTGCTGCGGATTTCACGCATCTTGCCGTCCAGATAACGGGCGGCA
CTGACCAGGTTGGTGCGCTCTTCCTGAGGGCAGATGATCGAGTATTCCTTGTCGAGGATC
TGAACGGTAACGCTGTTGCCATTGCTCATGAGTCTTGCTCCAGGGCTTTGAGGCGCGAAA
TCATTGACTCGACCTTCTGCCGGGCGATTTCGTTTTTTTCAATGAGTTGGGCGCGTTCCT
CGCGCCAGGTCTTTTCCTGAGCTAATAGGATTGCATTTTGGCCTTTAAGTTGCTCGGCAT
ACTTCAGGAGCAGCTCCACACGTTTCATCAGCGCTTGCAGGTCGGTGTCTTCCATTGTTT
TCCACTGAATACTTTCTGATGAATGGCAGGGGAGGCGATGCTTGTGCTCAAGCTCGAACC
GCCGTCCGGGTGATCTTGTCGCGCGGATAGTCTAGGATACAAGGCCTTCATTCTAGACAT
TGCGCCGTTTGGCGACTAGCTACCCATGCCCATTCAGAATTCTCCGTACAAAGCGTTCGC
CACTCTGCTTAACAGTGGCGGTCACCAGGTATCCCCTGCCGAGCTGCATGGCCTGCTGCT
GGGGCGCAGTTGCGCAGGTGCCGGTTTCGATAACGAAGGCTGGTTTGCCGATGCTTCGGT
GCTGCTGGAAACCGAGCCGCAAGACAATATCCGCCAGGCGCTTATCGGCTTGCAAGAGAT
GGTCAAGGGCGAACTCACCGGTGACGACATGACCGTCGTGCTGTTGCTGCCGGGCGACGA
TGAGCCGCTGACCGAGCGTGCTGCCGCGCTGGGCCAATGGTGTCAGGGGTTTCTGGCAGG
CTTCGGTCTGGCCATTGGCGACAAGACGCTCGGCACTGAAGCCAAGGATGTTCTCGAGGA
TCTGGCGGCCATTGCCCAGGTTCAGGACGCACTGGACGAGTCCGAAGACGGCGAGACCGA
CTATATGGAAGTCATGGAATACATGCGCGTAGCGCCATTGTTGCTGTTCACCGAATTCAA
TGAGCCTGCTGCGCCGCAACCCAAGCCTTCTCTGCACTGATTGCCCATCACTGCGACACC
GGCCCGCGCTGACGACAGTGCGGCCCGGTAGACTCCATCAGGACTCCTGCTGCCCATGAT
TCAGATCCCGAAGTCCGAATACGCCCGCCGCCGCAAGGCTCTGATGGCTCAGATGGAGCC
TGACAGCATTGCCATCCTGCCTGCTGCGGCGGTTGCCATTCGCAATCGTGATGTCGAGCA
TGTCTACCGGCAGGACAGTGACTTTCAGTACCTGAGCGGCTTTCCCGAGCCGGAAGCGGT
GGTGGTGCTGATTCCCGGACGCGAATATGGCGAGTACGTTTTGTTCTGCCGTGAACGCAA
CCCCGAGCGCGAATTGTGGGAAGGTCTGCGCGCCGGACAGGAAGGCGCGATCCGCGATTT
CGGTGCGGACGATGCATTCCCGATCAACGACATCGACGAAATTCTGCCGGGCCTCATCGA
GGGCCGTGACCGGGTCTATTCGGCGATGGGCAGCAACCCTGAATTCGACCGGCATCTGAT
GGACTGGATCAACGTGATCCGCTCCAAGGCGCACCTCGGTGCTCAGCCGCCCAAGGAATT
TGTCGCGCTGGATCATCTGTTGCACGACATGCGCCTGTACAAATCGGCGGCGGAAATCAA
AGTCATGCGCAGCGCGGCGGACATCTCTGCGCGTGCCCATGTGCGAGCAATGCAGGCCTG
TCGCGCAGGACTGCACGAGTTCAGCCTGGAAGCCGAGCTGGATTACGAATTTCGCAAGGG
CGGTTCGAAGATGCCGGCCTACGGCTCAATCGTCGCCTCGGGGCGCAACGGTTGCATCCT
GCATTACCAGCAGAACGATGCGGTTCTCAAGGATGGCGATCTGGTGCTGATCGATGCGGG
CTGCGAAATCGACTGCTATGCCAGTGACATCACCCGGACGTTTCCGGTGAGCGGCAAGTT
TTCTCCCGAGCAAAAAGCGATCTACGAGCTGGTGCTCAAGTCTCAGTATGCGGCTTTCGA
GGCCATCGGCCCCGACAAGCACTGGAACCAGGCGCACGAAGCGACGGTCAAGGTGATTAC
CGCAGGGCTGGTCGAGCTGGGTTTGCTGCGAGGCGACGTCGATCAGTTGATCGAGAGCGA
GGCCTACAAGATGTTTTACATGCACCGTGCCGGGCATTGGCTGGGCATGGATGTACACGA
CGTCGGCGAATACAAGGTCGGCGGCGAGTGGCGTGTACTGGAGGTCGGCATGACGCTGAC
TGTTGAACCCGGGATCTACATATCCCCCGACAATCTGGACGTCGCGAAGAAATGGCGAGG
TATTGGTGTGCGAATCGAAGACGACGTGGTTGTAACCAGGCAGGGCTGTGAAATTCTGTC
CGGTGGCGTGCCCAAGACCGTCGCCGAGATCGAGGCGCTGATGGCGGCTGCAAAGGCACA
GGTCGCATGAGCCGCTTTAATATCGCCATCGTCGGCGGCGGATTGGTGGGTGCAAGTCTC
GCGCTTTCACTGCAGGCCGGTGCCAGGGCGCGCGGCTGGAAGATCGTGCTCATCGAACCC
TTTGCGCCGGGTGAGGCCTGGCAGCCCAGCTACGATGCGCGCTCTTCGGCGCTGTCGTTC
GGCTCGCGACGCATCTATGAGCGGCTTGGCCTCTGGCAGCAGATATCCCGCCGCGCCGAG
CCGATTCTGCAAATTCAGGTCTCGGACCGTGGCCGCTTCGGCGCGACCCGTTTGTCTGCG
ATCGAAGAGGGTGTTCCGGCGCTCGGCTACGTGGTCGAGAACGCCTGGCTCGGTCAGGCA
CTGTGGGCGGCGCTGGATCGTGATGTCGTCAGTTGGCGTGTGCCGGCCGAGGTCAGGCAC
ATGCAGCCGCTGGCCGATGGTTATCGCCTGAGCCTGAGTGACGAAACCGAGCTGGATTGT
GATCTGGCCGTGCTGGCCGATGGCGGTCGCTCCAGCCTGCGCGAGCAGCTGGGTNATTGG
AGTGCGGCAACGGCCCTACGACCAGCATGCGCTGATTGCCAATATCACGCCGAGCGAAGC
TCACTGCGGGCAGGCGTTCGAGCGTTTTACCGAGGACGGGCCGATGGCGCTGCTGCCATT
GCCGGAAAACCGCTGTGCGCTGGTCTGGACGCGTCCGGGCAACGATACCCAGCGCCTGGC
CGAGCTGGACGACCGCAGTTTTCTGGAAGAGCTGCAGGGCGTGTTTGGCTATCGCCTGGG
CACGCTGCGTCAGGTCGGTGCACGGCATGTCTACCCCCTGGCGCTGATCGAGGCCGAAGA
GCAGGTGCGTTCGCATCTGGTGATTCTGGGTAATGCGGCGCACAGCCTGCATCCGGTTGC
CGGGCAGGGGTTCAATCTGTCCTTGCGTGACGCCGATGCACTGGCCGGGACGCTGCTGGA
CAGCGCCGTGCCGCCCGGTGAGTTGTCTACTCTGCAGCTCTACCGTGAGCGTCAGCGTCA
TGATCAGCAATTGACCGTGGGCTTCTCCGACAAGGTGACACGCCTGTTCGGCAGCTCCCG
GTCGGCGGTTGCCACCGGGCGTAACGTCGGGTTGCTGGGCCTCGATCTGTTGCCAGCCGC
CAAGCGCTGGTTTGCCCGTCAGGCGATGGGCCTGGGGACTCGATCCGATGTGTGAATCAC
ACACTTTAAACACACGGCTGCGGCCGCAAGCGAGAACGGTTTGACCATGGAAACGCGCGC
AGATGTGCTGATTGTCGGAGCCGGAATGGTCGGCAGCGCCCTTGCTCTGGCTTTGCAGGG
CAGTGGTCTTGATGTGCTGGTGGTCGACGGTGGGCCGCTGAGCGTCAAACCCTTTGACCA
ACACTCGGCTTTCGAGCCACGAGTCAGTGCCTTGTCGACAGCCAGTCAGCGAATTCTTCA
GCGGCTGGGCGTATGGGAAGGCATCGCGGCCCGTCGCATCAGCCCGTACGCGCACATGCA
GGTCTGGGATGGCAGCGGCACCGGGCAGATTCACTTCTCTGCCTCCAGCGTGCACGCTGA
TGTGCTGGGCCATATCGTCGAGAACCGCGTGGTGCAGGATGCGTTGCTCGATCGCCTGCA
TGAAAGCGACATCGGCTTGCTGGCCAATGCGCGGCTGGAGCAGATGCGCCACTCCGGAGA
TGACTGGCTGCTGACCCTGGCCGATGGTCGCCAGTTACGCGCACCGCTGGTGGTTGCAGC
CGATGGTGCCAATTCGGCGGTGCGCCGCCTGACCGAAACGCCGACCCGTGAGTGGGATTA
CCTGCATCACGCTATCGTCACCAGTGTGCGCACCGCTGATTCCCACAGGAAAACTGCCTG
GCAGCGTTTTACCGACGACGGTCCCTTGGCTTTTCTGCCACTGGAGCGCGAGGGCGAGCA
CTGGTGCTCTATTGTCTGGTCAGTCACACCGGCTGAAGCCGAGCGCCTGATGGTGCTGGA
AGATGACCTGTTCTGTCGTGAACTGGAGCAGGCATTCGAGGGGCGTCTGGGTCAGGTAGT
GTCTGCCGATGAGCGCGTTTGTGTGCCACTGCGTCAGCGTCACGCCAAGCGTTACGTTGC
CAGGGGGTTGGCGTTGATTGGCGATGCGGCACATACCATTCACCCGCTGGCCGGGCAGGG
CGTGAACCTGGGCTTTCTCGACGCAGCCGTGCTGGCGCAAGTCCTGACCCACGCTGCCGG
GCGTGGTGAACGCTGGTCTGACCTGCGCGTGCTGGGCCGCTACGAGCGTCGTCGCATGCC
GCACAACCTGGCGCTGATGGCCGCAATGGAAGGCTTCGAGCGGCTGTTTCAGGCCAACCA
ATTGCCACTGCGCTGGTTGCGTAATACCGGTTTGAAAATGGTCAACCGGATGCCCGAAGC
CAAGGCACTGTTCGTGCGCGAAGCGTTGGGGTTGTCGGGAGATTTGCCTGAGCTGGCGCG
GCTTGAGCCCGCCACTATCCTNGGATGCGGAGCGTCGCACGATAGTTGAAGATCGTTCCT
CATGCTCCAGCGTAGGAATCCCTTGCGTGTGCGCCGCACCGCTTAATCAAGGGAGGACGC
AGAGCGTCCAGAACGGCATGCGACGCGGAGCGTCGCACGATGATTGAGGTCATCGTTCCG
CACGCTCCAGTGGGGGAGCGCTGATCGTTCCTCATACTCAGCGCACCAATCCGTTGCGAT
ACTGCCCTGGTGTCAGTCCGGTCCAGCGTTTAAAGGCGCGGCTCAGGCTGGTGGTGTCGG
TAAAGCCCAGCAGGTAGGCGATTTCGCTCAGCGAGCTTTGCGGATCGTTCATGTGCAGCA
ATGCCAGGTTCTGGCGGCATTGATTGAGCAGCAGGTCGTAACAGCAGCCCTCGTCGGCCA
GATGACGTTGCAAACTGCGGGTGCTCAGGTGCAGGGCTTCGGCGATGGTTCTGACGGTGG
GTTCGCCATCCGGCAGAAGGGTTTCGATGGCCGAGCGCACGCGCTGCTCCCAGATCAGCG
AAGGTAACGGATCGCCCCTGGATTCCTGCCCGTTTACCTGTACCGGGCCGTCATCCAGGT
GGCTGTCGAACTGATCACCGCCAAATTCCAGCAAGTTCTCTTGCGCCGCGAACATCACCG
GCGAGCGGAACAGATCCTGCCAGGGCTGCGGATTATCAGGTGCGGGACGTTGCAGATGCA
CCGCCAGCGGCGCGTAGCCCCTGCCTAACCGGTTGCGGCAGGTGCGCACATAAATGGCGG
CGAATGCATCCAGCAACTCATGCGCGGGTAGCTGACACGATTTCGGCGTGCCGAAGCGGA
ATTCATAGCGCTCGCCCACCGTTCTGAAGTCCAGCTCCAGAGAGTCCTCAGCCATTGAGC
GGTAACGTACGATGCGTTCGAAAACCTCACGCAGTGAACCGCTGGCCACCAGTGTATAGC
CCAGCGCGTGGAACGACGTGGGGCTGACAAAGCGCGAGACACGCAAACCCAGGGTTGGAT
CGAGGCAGGCCTGTACCGCTCGCTGCCAGAGGTCGGCGGTGATGTCTGAGGGAAACTGTG
CGCCGGGATCACCCAGCATACTCGGGTCTATGCCAGCGCTCTGGCACAACGCGTTGCTAT
CCAAGCCCAAGGCATCGAGCTGCTTGCGCAATGCAGGGGTCCAGCTGGCGAGACTGCTTG
GCTCAGGCATGTGGACGCCTCTCCCTGACATGAGGTGATTCAGCGTCGGGCTGTGCCGAC
ATGGTTTCGCGGGGCATTTCCGTTGCCTGACGCCGTGACCAAGAATGAAAGCTTTTGTGA
CAGTTGTACAAGTCTTTAGACACGTTTCTTGCCATCGGGCGGCAGTCGTCACGTGTCAGG
GGCGTCGGGCAGCGTTGAATAGGTCAAAGCGGCCTATGAATATGCTTCGATCAAGCAGTT
GTCGTATAACAAAAAAACCGAGCCTTTTCAGTAAACCTCCGCGGGCCCTTTTCTTGAGGA
AGCCGAGCGATGATGTCATTTGACACTGGCACGGCAAATGACTATAAATGCGCCATGTTG
TACGACAACCTAAGACTTGCAGAAAATTACAACCACAAAAATAATTCAAAGAGTAACAAG
TCCATGACCAGTCTGATTTCTCAGGCAATAAAAAAGTTTATATCCCCCGTTTTTTCGACT
TTTTCGCACGATTGTCGGCGAATTACCTCGATAGCCCTGCCTGGAACGCCCGTAACCTGA
AGTTACATAAAACCAGCCGCCTCACGGTCATGGCCGCGGGACGCTCATCGCCAATCTAAA
AATAAACAGGGTGAAGAGATGAAAATAAAAGGCATTCGGTGGTGGATGGTGGGGCTGGTA
ACAGCTGGCCTGGTCGTCAACTACCTTGCACGCAACACGCTGTCCGTCGCAGCGCCGACG
CTCATGAGCGAACTGAGCATTTCCACCGAGCAGTACGCGCACATCGTCGTCGCCTGGCAG
CTGTGCTACGCCATCATGCAGCCGGTGGCGGGCTACATTATCGACGCCATCGGCACCAAA
ATGGGTTTTGCGATTTTTGCCATTGCCTGGTCGGCTGCCTGCGCTGCCGCAGCGTTCGCA
ACCGGCTGGCAGAGCCTGGCCATCTTCCGTGGCATGCTCGGGCTGACCGAAGCAGCGGGC
CTGCCGGCAGGCGTCAAGGCCACGACCGAATGGTTTCCGGCCAAGGAGCGTTCGGTTGCC
ATCGGCTGGTTCAACATTGGCTCGTCGTTCGGCGCATTGCTTGCGCCCCCGCTGGTGGTC
TGGGCCATCCTGCAAAGTGGCTGGGAGCTGGCGTTTCTGATTGTCGGTGGTCTGGGTATC
GTGTGGAGCGGGCTATGGCTGCTGTTGTACAAGCACCCGCGTGACCAGAAGCGTCTGGGC
GATGCCGAGCGTGACTATATTCTCAACGGCCAGGAATCGCGTCTCAAGGATGCACCTGCC
CAGAAAGGCAGTTGGAAACGCCTGTTCAAGAACCGCAATTTCTACGCTATCGCTTCGGCG
CGCATCCTGTCCGAGCCGGCCTGGCAAACCTTCAACGCATGGATCCCACTGTACCTGATG
ACCGAGCGGCACATGAACATCAAGGAAGTCGCGATGTTCGCCTGGCTGCCGTTTCTGGCG
GCTGACATCGGCTGTGTACTGGGTGGCTATCTGAGCCCGCTGTTTCACAAATACTGCAAG
GTTTCGCTGTTCACATCCCGCAAGATGGTCATGCTGTTCGGCTGCTCATGCATGATCGGC
CCGGCCTGTATCGGGCTGGTCGAAAGCCCTTACACCGCTATCGCATTGCTGTGCATCGGT
GGTTTCGCGCACCAGACACTGTCGGGCGCACTGTACTCGATCACCTCGGATTCGTTCGGC
AAAAACGAGGTGGCCACGGCGACTGGCATGGGCGGGATGTTCGGTTTTCTGGGCGCTGCA
GCGTTCACCATGGTGTTCGGTGTGCTGGTCACCAAAATCGGCTACAGCCCACTGTTTGTG
GTACTGGCGATTTTCGATATCGTCGCCGCCATTGTGGTGTGGACCGTCGCCCGCGAAGTG
CCGCAGAACGACGAGGCCGTGGCGCTGAGCGTTGATGAATCGGGTTCTCGAACTGTTCCC
GCAACGTGAGGCCGTCGTAATCCTGTAACGAACTGCGGATATTCTCTGCTCTGAAAGTGA
TTTTTTATTAGAGGCCGTTCCTCGAAGGCAGGGGACGGCTTCTTTTTTTGCCTGATAGCT
GATATTCTTTTTAGGAATTAATAAATAGCTTCTTATTCCTTAGCGAATATAACTTCCATC
CCTATACTCGTCTCATGAACGCATACATGCAGGAGGCGAATCCATGCATAACGAGTCGAT
CCGGTATCTGATCGTGCCAGGCTGGCAAGGGTCTCCTGATGATCATTGGCAGACCCACTG
GCAAAACAGCCTGCCCAACAGTACGCGCGTGGAACAGGCCGACTGGCTCAAACCACGCCG
TGAGGATTGGGTGGGCGAGTTGCAACGCACGATTGCAGCGCACAGCACGCCGGTGATCCT
GATCGCTCACAGCCTGGGTTGCGTGACAGTCGCGCATTGGGCACAACTCGCACCGCTGGA
GACCCTGCGTCAGGTGCAAGGTGCGTTGCTGGTAGCACCTGCCGACGTCGAGCGTCCGAA
TTGCCCGCCTGCATTGCGTAATTTTGCGCCGATCCCTAATGATCTACTGCCGTTTCCGAC
ACAGATTGTCAGCTCTGACAACGACCCTGCGGTCAGCTCTCAGCGCGCTATGGAAATGGC
CCGTCACTGGGGGGCGGAAGTCGGATTTCTGAGTCAGGCCGGGCATATCAACGTCAAGTC
CGGTCATCAGCGCTGGGAGCAGGGGTTTGCCTACCTGTACCGGCTGCAAAACCGTCTGGA
GCAGCATGCGCGTCGTCGCGCATGAGCGGCAGCTTGTTTATCGACCCAACGGGTCCTGTC
TTTTAAACGCTTGAGCCGTCGCAAGGGCTCAGGCGGGAGTGTGTCATGAGCCTTCACGAA
AATTTCGGTCAGCCGCTGCTGACTTTCCCCGATGCAGAAAAAAGCCCGCTGAGCATTCGT
GCCAAGGCGCTGGTATTCATCGACCCGCGCTCGCGCCGTTTACGAGAAGAAATGGAACAG
CTGGCGCCTCGTTCGCTGCCGGTCTTGATCCGTGGCGAGTCCGGGACCGGCAAGGAATTA
CTGGCGCGGCATATTCATCGCGGCAGTGATCGCTCGGGCTTGTTCGTTTCAGTCAACTGC
GGTGCCATCAGCCCGACTTACGCCGATGCGGAGTTGTTCGGTTATGCCGCCGGAGCGCAC
AGCGGTTCGGTCAGCAGTCGGGCCGGCTGGTTTGGCTCGGCCAACGGCGGCACTTTGTAT
CTGGATGAAATCGGCGACTTGCCGCTGCCCATTCAGGTCAAGCTGCTCGCCGCCCTGGAA
AACCACGAAGTCACACGAGTGGGCGCGCACCAGCCGAGCCCGGTCGATGTGCGGCTGGTA
GCCGCCACCAGCATCGATCTGGCACAGGCGGTGGCTGCCGGAAAATTTCACGAGCGGCTT
TATCATTACCTGAGCGAGGGGCGTCTTGACCTGCCGGCGTTGCGCGAGCAACCGGGCAAT
ATCCTGCCGCTGGCCGAATATTTTGTCGGTATCTACAGCCAGCGCCTCAGCCTGCCTGTG
CAACTGATCAGCGAAGACGCGCAGCGCACGCTTGAAGCCCACAGCTGGCCCGGCAACACC
CGTGAGCTGGAGAACGTCATTCACTTTGCCTTGCTGGTCAGCAGTGGCGACGAAATTCGG
GCTGAAGATATCAATCTGCCGGATATTGCCGCGCCGCTGACGCTGATCGAGCGTCAGGCC
AGGTTGTTGGTCAGCAGCGGGGATCACGAGCAGCTTTGCGCGCTGCGGCGATTGCTCGAA
ACGGTGACATCGCAGCTTGAGCAGAACCCTGCGTGAAGGCTTGAGACAAAAAGATATAAG
TACTCGATTAAAAAGTCTTTTATCGGAATATAAAATCTCGGTAATGTCAGCATGATGTCG
CAGGGTTTGGATCGCGCGACGGCAAACCATTGAGTAATAAAGCGTCATTTTCTGATGACG
CTCCCGGATTTCGCTAAGGACATTGCATGAAAAAGACGTTTCTGATGACCGCTCTGGCGG
CTGCGTTCTCGATTGGCCTGGCTCACGCAGGCGAAAAACTGGTGGTCGGTGCAACGCCCG
TGCCGCATGCGGAAATCCTGAAGCTGATCCAGCCGACCCTGGCCAAAGAAGGCGTGGACC
TGGAAATCAAGGTCTTCACTGACTACGTGCAGCCAAACGTTCAATTGAGCGAAAAGCGTC
TGGATGCCAACTATTTTCAAACCAAGCCTTATCTGGATGGCTTCAACAAGGGCAAAGGCA
CCAATCTGGTGACTGGCGTGGGCGTACACGTTGAACCGTTCGGCGGCTACTCCAGCAAGT
ATAAGAAACTGGCTGATCTGCCTGAAGGTGCAACCATCGCCATTCCAAATGAAGGCAGCA
ACGCAGGCCGCGCACTGCTGCTGTTGCAAAAAGGTGGCCTGATCACCCTGAAGGATCCGA
CCAACGCCCTGTCCACGCCGAAAGACATCGCGAGCAACCCGAAGAAATTCAAATTCCGCG
AACTCGAATCAGCTGTACTGCCACGTGCGTTGAGCCAGGTTGACCTTGCGCTGATCAACA
CCAATTACGCGCTGGAAGCCAAGCTCAATCCGAAGAAAGACGCGCTGATCATCGAAGGTG
CCGATTCGCCGTACGTGAACTTCCTCGTCACCCGCGAAGACAACGCTCACACCGACGCCA
TCGAAAAGCTGTCGAAAGCGTTGACCAGCCAGGAAGTCAAAGACTTCATCAACAAGAAGT
ACGACGGCGCGGTACTGCCTGCGTTCTGACCCACTGAGTGTCGTGCGTAATCCAACTATC
GTGCGACGCTCCGCGTCGCTTCAATTATCGTGCGACGCTCCGCGTCGCATAATCGCAACT
ATCGTGCGTCGCTCCGCGTCGCATGCCGTTCTGAACGCTCTGCGTCCTCTTTCGAGCATG
TGGCGCGGCACAGATCTGTGACGCAGTCACGCAAGGCACTCCGACGCTGGAGCGTACCGA
ACGATAATCTCGTCTATCGTGCGTCGCTCCGCATCGCCCCACAATTCCCCGCCACAAACT
CCCCCGAAAACGCTTTCTCGACAAAACGTGTCGAGTCCGGCAGCGAGCCATTCACCGCTC
CCGAGTGATCCAGCTGCGGGTAGTAATGCCACTCGATACGGTCGCCAGCCTTACACGCGT
CTTTCACCAGCGCGATCTGGCTGCGAACAGGTGAAATGACATCCTTGCCTCCCGTACCGA
TAAAAACCGGAATGTCCGACTTTAGCGTCGGGTAGTCCGAATGACGATTGACCTGATCGA
GTGCCTTATCGGGTGAGCGTTTGAAACTGTTGTTGAATGTCAGTCCATCCGCGACCACCT
TGCGCTCGATGGCTTGCAGGCATTCACGCTGACTGGTTTCGAACGCGGGCTTCGCGCGGT
CGCTCAGGTAGTCGGCAGGATGCAGCGACGGGTCGATCAGTGCGGCAGTACTCAGTCGCA
ACAGGTTATAGGCCAGCGACGGCGTGACCTGATCGCGGAAGGTGCCTGGTCCGGCATGTC
TCTCACGCGATTGAGCCATCGGATACGGCGTCCCGGTCGCGACTACACCGACAATGTTCA
ATTCGGGCGCATAAGTCTTCTGGTAGACGGCCGTTGCGAAAGCGGCACGGCCACCTTGCG
ACTGGCCAAACACAACGACCCGCGAAGACAGATTGAAGTCCGCTTTCTGAACCGCCCGAA
TGCTGTCGAGAACGCCATACGCCAACGGACTGCTCAGCCCGAACGGGTGCAGCCCCGGCG
TGCCCAAACCCTGGTAATCAGTAGCCACAATTGCATAGCCCCGCCCGAGCCATTCATTCA
GATAGAGCGTGTCGCGATCACTGCGCCCGGCAAACGAAGGCGCACAGATGTCCGCGCTAC
CAACCGTGCCATGCGCCCACGCCATCAGCGGCCATCCGCCCTTTGGCGGCGTGCCCTTGG
GCATGAACAAGGCTCCTGACACTGCGACTGGCTGGTTGTTGAGCCCGTCTGTTGAGGTGT
ACAGGATGCGAACATTCTGTCCGGCATTCTCAAGGCTTTGCGTAGCCGTCAGCGGTTCCG
AGCGCAGCAGTTGGCCCGGTGTCGACGGCACTTTATCCGGCCATATGTAAAATGCGGGAA
CACCGCCTTCGCCCGGGTCTGACTGGGCAGCGGCGACAGTTTTCATGGAAGTGCCTGGCA
CTGCGCTGCAAGCTGCGAGCAGGACCATCAACAGGGTGGCCAGAACGGCCGAATACCTTG
GCGATGAGTTCATCGGTATTTCTCCACAAGCTGACAGGAGAGCGCGCATCAGCATCGATG
TATCAAGCCGATTATGACCTGAGCGATGATAACTGACGCACGCGCTGCCAGTGCTGAACG
GAGTTCTTCATGCGCAAGGATTACCTCGCTTTCTTCATCTCGCTTTTCCTGTCCAGGCTG
GCGGATCAGATCCTGTTGTTCATAGTGCCGCTGGTGGTGTTCCAGACCACTAACAGCGCT
TCATGGGCCGGGCTGGCGTTTTTCGTCGAATCGTTACCGAGGTTTCTCGCGTTTCCGTTA
TGCGGCGCGCTGTGCGACAAGTATTCGCCTATCAGAATTCTGCATATCAGCCAGGTGTAC
CGGGCATTGCTCTGCGGGCTGGCGATGGTGCTCTACGCTATCTTTGGTGGCATTGGATGG
CTCGTGGTGCTCTCGGCATTATGCGGGGTGCTGACCACGCAAGGCATCATGGCGCGCGAA
GTGCTCATGCCGCGTATCTTTCAGCACTACAGCTACACCAAAACGTTGTCCTATTCCCAG
ATCGCCGACCAGTCAGGGCTGGTCCTCGGGCCGCTGGTGGCGGCACTGATGCTTGAAGTG
TGGGCCTGGCACTGGGTAGTGCTCTGGATCGCCGGACTATTCCTCCTGGCAGACCTCTGC
ATGTTGGCGTGGCAACGTTTTGGCCGTTTTAAGCTGGAAGTGTTCGAGCAGCATCAAGAC
ATCTGGCTGCAGCCCTTGCGGATTGCGTTCGGGCATATCCGTGGCCTCACCGAATTGAAA
AAGATCATCACGCTGGCAGTAGGGGTCAACCTGATCGTCGGCGTCACGCTGGCGACCTCG
GCAGCCATGGTCATCGGCGAGTACAGCGCAGGCAAGGATAACTACGCAGGGCTGCAGGCG
GCGGGGGCAGTGACCACTATCGTGATCCTGTTCTTCCTGGCCCGTGTGGTGCTGCCTTTG
CGGGTGCTGGGCGGTGTCGGGTATTCAATGATCGCGATCGGGGCATTTATCAGCGCCCTG
AGCCCGAACCTGATGGGCTATGTATTGGGTTTTTTGTTGATCGTCGGCTTCGACAAGATG
TTCAACGTCTACATGCGCACCCTCCGGCAGCGTGTGATACCGCCCCAGGACTTCGGCAAG
ACGGTGGGCGTGATCACGTTGCTCAACAACCTGTCGCAGCCTCTGGCAGGTTTGCTGGTG
GCCCTGCTCGCAGCGCCTTTGGGCATTCGCCAGGTCATCCTGAGTTTGGCCGTGCTGACG
AGCGTTATCGGAGCGGGTGCCCTGTGGTGGTTTGCAAAGGCACGCAGCCCATTCCCGACC
TCGATTGTTGAGGCTGATCGAGAGGCCGGGAAATGAAAACGAGAGGGTTGGAGCTGGATG
GAATTGAAGGTCAACGCAAGAGCGCTCAGACCCCCTGATAACTTTGGCAGGCTGCTCTCC
GTCCCTACAGAGAGCAGCCACCACTTCAGCCTTAAAACGCCAATGTCACCCGGGCATTCA
GTGACTGATCCGAAGCATCGTTGCTCACCTGACCGTCGTAACTCAGGCCTACGCTCAGCG
TATCGCTCAACCCCAGGTCGACACCTGCGCCGAGCACTGCGGCGCTGCGGGCAATCGGTG
CGCCGGAGAGTTCGAAGGTGCTGCCGCCGCTGAAGGCCGAGCGGCTTTCCGGGGTGACGT
CACCGTAGGCGCGACGCCAGCCCAGTGTGGCGTTGGGTTTGATCACGACGCTGCCAGCAC
TCAGGCGGGTCGCTGCACGCAGGCCCAAGGTGCTGAAGGTGATGTGGTTGTCCTGCGACT
TGTTCTGCAGGCTGATGGCGTTGCTGTTCTCGTCGAAGGCGTCGGTGTCGAGGCGTACGT
GTGCCAGATTGGCGAAGGGTTCGAGCAGCGCATTGCCCATTTCGATGGAGTAGCCCAGTT
CGCCGAAGACCTGATTAGTCGCTGCCTTGTAGTCTTCCTTGAAGTGCTCGGACGAGCCCG
GCAGGTCCAGCGTGCGCTTGGCGGTCAGTTCATGCCAGGTGCGCACTGCGCCGAGACGCA
GGCCCAATTGGCCCCATTTCGCGCCGCCATAAACGCCCAAGTGGTAGTTGTCGCTGTCGG
TCGAGCCAGACGCGTGGCGCAGGTCGAAGCTGCTGTTGCTGAAGCCTGCCAATGCACCCA
CACGCCAGGTGTCGTCGAGCGGTACGTCGGCGCCGAACAACAGGCCGCTGGTGCGGGTTT
CCAGGCCCGAGGCGTCGCGGCTGCTGTCGGTCTGGCCGGTCGCGCCGATGGCTTGTGTCC
ACACCACGCCACGCGAGGCATCACCGGCCAGGGTTTGTGTTGTGCTGCCGAATGACTGCG
CGGACTGCGCTTGTTGCATGCGATCGTTCATGGCGTTGCGCACCAGACGGCTGTCTTCGA
TCAGCGCAGATTGAGTCGATGCGTGCAGCTCGTTGGACAGCGCCTTGAAGGTCGCCTGTG
CGGTTGCTGCGTCGTCCTGCACCACCTGACGCCATAGCGCATTGCCTGCGCCCGCGCTGT
CGAGCCCCTGAGCGACAGCGCTGGCATTGCGCGTGGTCGCCAGGCTGGCGAAGGTTTGTG
TATTGCGATCCAGCGTTAGACCGACGTCTGTCGCGGTGTAGTTCAGCGTCGGCGTAAGGA
ACGCGAAGTTGGTTTGCACGGCGGCAAATGCACCGCTGACGCCACCGGCTGCCGANAATA
ATCGAGTAACGGCTTGCCGCTACCCAGTTGCCGCCTTCCACCAATGACAGCGTGCTGTTA
TTGATCGTCGCGCGGCCGCTGGCGACGATGCGGTCGGCATTGCCATTGGCGTCCGATTCC
ACTTGATAAACCGAACCCTGAGCCAGGTTGACGTCACCATTGACGTTCAGCTGGCCCACC
GAATTACCCGGTGCAACCACACCGCCCTGAGCGACGTTGATGCCGCCGACGGTGCCGTTG
CCCCCCAGCGTTGCGCCTTGCTGCACGCTGACGATGGAATTGCCCAGGTTGCCGTTTACT
GCGAGGCGACCGGCCTGCACGGTGGTCGCGCCGGACAGGCTGCTGTTGCCGGTCAGGTTC
AGTGAACCGACGCCGCGTTTGATCAACGCGCCGTTGCCGGTCAGGGTGTTGGCGAGGGTG
TCGTTGGTGGACTGATCGACCACCAGCGTTGCGTTGTCGGTGATCGTGCCGCTGCCGAAG
GCCTGAGCATGGCCAGTCAGGGTGCCGCCGTTGATCAGCGTGCCGCCCGAGTAGGTGTTG
TTGCCTGTCAGTATCAGGTTGCCGGTGCCGTTTTTGATCAGCGCGCCACTGCCGCTAATG
TCGTTGCGCCAGGCGTCGATGGCGTTATAGCCGCCGAGGCTGGCGTTCATGTTGACGGTG
ACGTTGGAATTGAATGCGCCGTAGCCATCGCCTGCGGCATACAGGTTCAAGCGACCGTAG
CCACCTGACTGATCTATTACCGCGTAGCCCGAAGATATTTCAGTGGTCCCCAGAACCTCG
CGGCGTTGGCTGGCGTCGAGGTATGGAAAGCGGGTTTCCAGCAGCACTTCTGCGTTGGTC
GGCACCACCGGAGCCAGGTTGGTGGGGCCGACCGGATCGAAACCGTAGGTCATGCGTGAG
GTATACAGCGCTTTGTCCTGGGCATGCTGGGAAGTGCGGTCAGTGGCCGGGTCAATGCTC
GCTATGCAGTTGTTGATGTTGCCACCGCATTGCGCCGTGAAGTAAGTCAGTGCCTGGGCG
CGGGCGTCGGCGCGCAACTGTGCGTTGGCTGAATTGGACAGGTTGTCGATGGCGAAATAG
GTCGCCGTGATACGCCCGCCGATCACGTCGAGGGGCGAGTGCATGCCTGCTTCGATGCGG
TTGTCGCCAATCTCCGAAGCACGCAGCATCAACTCGCTGAACCGCTCTGGGATTGCATAG
GCCAAGGCGTAGGCAGACAGGTAGGCAGCATTGGTATGGCCGCTGGGGAACCCCGAGTCA
CTGGCCGGCGTGGTGCTTTCGGCCGGGCGCAAAGACGGCGCGACGACGAATGCCAGGTTT
TGTCCGTCGAGGCTCTGCCGCCATGGCCGTGGATACAGATAGTGGGACTTGGCCGGGGTC
GTGGAGGCGTCATTGCGCACGGCGCCGACCAGATCGACCACTTTGCCCAGCGCTGAAGAC
GAACTGCCTGCGCCATTGCCCTTGTCGTCGTACTTGACGGTTTTGTTGCTGTCGTCAAAT
TGCGTGATGGTAGTGAAGGCCCCCGCGCCTGCTTTATAGGCATCACTCAATGAGCCCAGA
CCGCTGATGGCGCTGTAGCTCTGATCGCGACGGTCATCGAAGTAAGCGGCGGTTTCCTGG
GCAAGCGTGCGCGNAGTTGGCACGGTCAACGACAATTTGCAGGTTGCGTCGGAGCAGGCT
CTGCCCCAGCGCAGTCGGTGTGCCAGTATCCCAGGTCGCGCCGGTCGTCCACAGCGTGTT
GAACCCGGAAAGCAGATCGACCCCGTTGATCCGGTTGTCATTTGCACGGCTCGCTGCCTG
TACCGATACCGCAAGCAGTGAAAGTATCAACGACGACATCATTACGTGGGCAACCGGTTT
ATTACATCGCATGGCGAGCGCCTGTACTCAATCTGGATAAGGCGCCGACCCTAGCAAGGC
GTTCTTACACTTGGATGTATCTGCCGTGACACATTTATGTGGGCGAGTGCGCTCAAAAAA
TCCTCAGGAAGCATTCAGAACTATCGATATTCCTCAACGGTATTTAAATTCTCTTTCTTA
TATCTATACAGTTCCGCCTTTCAGTCACACTGTTCTGGAGTCGGAGTTCTCATGCCAGCA
GCCTCCCTCGCTTCATCGTCCGCTCAATCTGCTTCGCAATCGTTCGACGTGCGTCCATTC
ACCGGAAAGGTGGGCGCGGAAATCGTCGGGCTGGATCTGTCCATGCCGTTGAATGACGCG
GATTTCGCGCGAGTGCATCAGGCGCATCTGGATCACCACGTCGTGGTGTTCCGCGATCAG
CAGATCACGCCACAGCAGCAAGTCGATTTCAGCCGTCGTTTTGGTGTGTTGCAGATCCAT
GTGCTCAAGCAGTTTCTGCTGGCCAACCATCCGGAAATCCTGATCGTCTCCAACATTGTC
GAGAACGAGAAGCCTGTGGGGCTGGGCGATGCCGGTAAATACTGGCATTCGGACCTGTCT
TACAAAGAGCTGCCAAGCCTGGGTTCGATGCTTTACGCACAAGAGTTGCCGAGCGAAGGT
GGCGACACGCTGTTCGCCGACATGCATCAGGCGTGGGACACCTTGCCGCAACACCTGCGT
GATGCCGTCGAAGGGCGCTCGGCGGTTCACAGCTACACTGCGCGCTACGCCGAGGGCCAT
AACGCCGCCAACTGGCGTCCGACCCTGACCGCCGAGCAACTGGCCCAAGTGGTCGAAGTC
AGCCACCCGATTGTTCGCACGCATCCTGAAACAGGCCGCAAGGCGTTGTTTGTCAGCGAG
GGTTTCACCACCCGGATTCTTGACCTGCCGGAAGACGAGAGCCGCCAGATTCTCAACGAG
ATTTACGCCCACAGCGTGAAGCCCGAGCATATTTACCGGCACCAATGGCAAGCCAACGAC
ATGGTGTTCTGGGACAACCGTTCCCTGATTCACCTGGCTGCCGGCTGCCCGGCCCATCTG
CGACGCAAACTGTATCGCACGACCATTCAAGGCACCGCGCCATTTTGATTCAGGAGAGCC
GTTCATGAATGCTGTCGCGCAAGGCCACACGGCCAGCACGAGCGCCCAACCGCAACCGAC
TGTTCAGCACACCACTGAAGCCTTGTTGCAAGTTCGCGGTGTAAGCCTTGAATACCGCAC
GCCAGAGCGCGTGGTCCGGGCGACGCATCAGGTCAGTTTCGAGGTCGACCCGGCCGATCG
TTTTGTGCTGCTCGGCCCATCCGGTTGCGGCAAGTCCACATTGCTCAAAGCCGTAGCCGG
GTTCATCCGGCCCAGCGAGGGCGAGATTCGTCTGGCAGGTCATCAGGTCACCGAACCTGG
CCCGGACCGCATCGTGGTGTTTCAGGAATTCGACCAGTTACCGCCGTGGAAAACCGTGAT
CGAGAACGTCATGTTTCCGCTGCTGGCGTCACGCACCCTGAAGCGTCCCGAGGCGCTGGA
GCGCGCTCGTTATTACCTGGAAAAAGTCGGCCTCAGCGCGTTTGCCGAAGCCTATTCGCA
TACCTTGTCCGGAGGCATGAAAGCCCGCGTGGCGATTGCCCGCGCCCTGGCCATGCAGCC
GAAAATTCTCCTGATGGACGAGCCGTTCGCCGCGCTCGATGCACTGACCCGGCGCAAGAT
GCAGGAAGAACTGCTGGAGCTGTGGGACGAGGTGCGTTTCACGCTGCTGTTCGTTACCCA
TTCTATTGAAGAAGCGCTGGTGGTGGGCAACCGCATCCTGCTGTTGTCACCGCATCCGGG
CCGTGTGCGAGCGGAAATCAACAGCCATCAATACGACCTGAAAAGCCTCGGCGGCGTTGG
TTTCCAGCAAACCGCGCAGCGTATTCATCGTTTGTTGTTCGATGAGGGCGAGGCCGGGCC
AGTGGAGCAGGATCTGAATTTTCAGGACATCCGGATTGCTTACTAGACGACTGCCTTGAT
CGTTCCCACGCTCTGCGTGGTAATGCCTTTCAGGACGCTCCGCGTCCTATCTACACGATT
ACCGGGAAACCCGAACCATGAGCCTCGCACCTCCCGCTCGCGAAGAATATGAAGTCACGC
TGGAGCCTTTCACTCAGGAAGACCTGGCCCGCGATCTACCGCTGGCACAGCGCATCTGGC
AACTGGGCTGGGTGCGCAAATGCGTCATCATGATCGCTCTGGCGGTGATCTGGGAACTGG
CTGCACGTTTGCAGAACAACGACCTGCTGTTGCCGAGCTTTCTGCAAACGGCGGCCGCCT
TTTATGACGGGCTGATCTCCGGCGAGCTTCCAGGCAAGGTGTGGATTTCCCTGACCGTAC
TGATTCAGGGCTACCTGATCGGCATCGTGCTGGCGTTCGCCCTGACCACCCTGGCAGTGT
CCACCCAACTGGGCCGCGACCTGCTTGGCACGTTGACTGCGATGTTCAATCCGCTGCCGG
CCATTGCCCTGTTGCCGCTGGCGCTGCTGTGGTTCGGGCTGGGCCAGAACAGCCTGATCT
TCGTGCTGGTGCATTCGGTACTGTGGGCGCTGGCGCTCAATACCTACGCAGGTTTTCTCG
GCGTTTCGGAAACCCAGCGTATGGCCGGGCGCAACTATGGCCTTAAGGGCTTGCGCTTTG
TCTGGCACATCCTGATTCCCGCTGCGCTGCCGTCGATCCTTGCCGGCTTGAAAATCGGCT
GGGCTTTCGCCTGGCGCACGCTGATCGCCGCCGAGCTGGTGTTTGGTGCGTCGTCCGGCA
AGGGCGGGTTGGGCTGGTACATCTTCCAGAATCGTAACGAGCTGTATACCGACAAGGTTT
TTGCAGGTCTGGCGGCAGTCATTCTCATCGGCCTGCTGGTCGAGAACCTGCTGTTCGCCA
ATATCGAGCGCCTGACCGTCAAGCGCTGGGGCATGCAGCGTTGAAGCACCGTCTTTTTTT
GAATAATCAGGGTGGGAACCACATGACAACAACATTTCATCGTCCGGCGCTGACTGTATT
GGCGGGGACACTTGGCCTGTTCGGTGCCCTGCTCAGCAGCGGCGTGCAGGCGGAAGGCAA
GATCAGCATTGCTCAGCAATTCGGTATCGGCTACCTGATCCTCGACGTGGTGCGCGATCA
GAAACTGATCGAGAAACATGGCAAGGAACAGGGGCTGGACATCAAGGTCGACTGGAACAG
CATCTCCGGTGCCACGGCGATGAACGAAGCGCTGCTGGCCGGTGCGCTGGACGTGGTGTC
GGCAGGTGTGCCACCGATGCTGACCGTCTGGGATCGCACCAAGGGCAAGCAGAACGTCAA
GGCCATTGCTTCGCTGGGTTCCATGCCCAACTACCTGCTGACCAACAATCCCAACGTGAA
AACCATCAAGGACTTCACCGACAAGGACCGCATCGCTGTACCGGCTGCCGGTGTGGGCTT
TCAGTCGCGTACTTTGCAGATCGAGACCGCCAAGGTATTCGGTAACGACAACTACAAGAA
ATTCGACAACATCTCGGTGAGCCTGGCGCACCCGGATGCCACCGCAGCGCTGCTGGCGGG
CGGCTCGGAAATCAACTCGCACTTCTCCAGCCCGCCGTTCCAGTACCAGGCGCTGGAAAA
CCCCAACGTCCACAAAGTGCTCAGTTCCTATGACGTGCTGGGCGGTCAGGCGACGTTCAA
CGTGCTCTACACCACCGAAAAATTCCACGACGAGAACCCCAAGACCTACAAGGCGTTCTA
CGACGCGCTGGCCGAAGCCGAGAAGATCATCAAGGCCGACAAGCCCGCTGCCGCGCAGAC
CTACATCCGTGTCGAGCAATCGAAACTGCCGTTGCCGCTGGTAGAGAAAATCGTCGCTGA
CCCGGAAATCGACTTCACCGTCACCCCGCAGCGCACCTTCATCTACGCCGAAAAACTGCA
TGAACTGGGCGTACTTAAAAACAAGGCGGCGAGCTGGAAGGACTACTTCTTCGAAGAGGC
GCACGGCACCGAGGGCAGTTGATCGACGCGTTTTGAAGATGACGCGGAGCGTCATGAAGG
GCATTCCCACGCGGAGCGTGAGGAACGATAGAAGATCTCCCGGGCGCCTATCGTTCCTCA
CGCTCCAGCGTGGGAATGCCGTTCTGGACGCTCCGCGTCCTCTTCTGAACAAATCAGGTT
ACTTCCGCTCACGAAAAACCTGTCCTGCGGGACATTTCTTTCAGTCTTTTCTCTTTCCTG
CGTATGACCTTTCCTAGAAAATCCCGGGCCCTTGTGCCTGCCAACTCTGCGCACTAGGCT
GCGTCGGTCGCTGATTTTTCAGCGATCGGGTTTAGCAGCCTGTCCAGAGACACGCAGCGC
AATTACCGTTTTATGGCGGCTTTGCGTGGGGCACTTTCGAGTGCGCCGGGTCTGTGTTCT
CTACCGGTCTGCTAACCCGCGTCAAAGTCGCCACCTTGTTTGTTTAGCAGCGAACATCTG
ATGGCCCTACTTGCAGAGGCACGCATGATGATCAACTCAACCCCGTCTCCACCGCTCCCC
AACTCTCTTGAAGATTCCCTGATACAGGTCAGCGAAATACTGCGCTGTGCCTCTGCCACC
GCTTCTGAAACCGGTGACAACCTCGAGGGCCTGAAACGTGATCTTGCGTTCTCGGTGGTG
CATCTGATCAACATGGCCAAGGCCGAGCTGGAGCGCTCGCTGGAATGTGTTCAGAGCCAC
TGACAGCCCCTGACGCAACCTAGCAGTTCTACGAGTAGCCGCTGCGGTCCCCGCAATGCA
TTGTGTGCCTGAAGAGGCCTGCCTCGCCGATCAAGACCACTCCGGTTACTCACCATGCGC
CAGCAAACTACCCTGTGCCGTTACCGCTACGACGCGCTTGACCGGCTTGCGGCTCGCACG
CCTGTGGCAGGGACCATTGCCCGTTCGTTCTATCAGTCCGACACCCTGGTCAGCGAGATT
CAGGGGGCAGAACACGTTCGGTTCCTGCATCGCGACCGTCAGTTGCTGGCCACGCAGTCA
GCGCTCGCTACGCTGTTGATCGGCTCGGACCAACAGCACAGCGTGCTCCACACCGTATCG
GCCGGCTTGTCTGACCCTATCGCCTACACCCCCTACGGGCATCGGCAAGCGTTGAGCCAG
CTGCCAGGCTTCAACGATGAGCGACCCGACCCATTGACCGGTCATTATCTGTTGGGCAAT
GGTTATCGCGCCTACAACCCCGTTCTGATGCGCTTCAACAGCCCGGACAGCCTGAGCCCG
TTTGGCAAGGGCGGTATGAATGCCTATGCGTACTGCGCGGGTGATCCGGTTAATCGGTCT
GATCCGACCGGGCATAAGATAGATGAGAGTCAGATACTTTCATTTGTGTGGATAGGGCTC
GGTTTGTTCGGTGCTTACCTGGGTGTAAAAGCGGCTGTTCCTGCGATAAAGGCTGTCGCC
AAGGGCAATGCTCCGCTATCAACGAAACTGACAGCTTCCTCGGCACTCGGCCAGATCGCA
GCGAGCACCGTGTTTACCGTAAGCCGTGTAATCAACGCGGTCGACCCTGACGGCCCTGCC
AAGGATGTTTTGCTCGCGACTGCAATAGGCATGGTGATTCCAGTGCTGGCCGTTCGGACA
TTCAACCCGCGCATCAAGCGTTGGGAGGATGCAGGGGCAGATATAAAACTGCTCAATGAT
AGGCGTTCAAGTTTAAAAAGTGAGTTCGCTGATACCGCTAGCGCCATTCGAGAAACACGC
CCTTGGGGCGATCCGGCAGACGAATTGAGTCGCATGATGTACTGATACGTTTATCTGTAC
ATGATTTCTCCAGCCTGATTCACCTGAACGCTTACTCCATCATCAAGGATCGATTATGGC
TCTCCTCTGCACGTACACCTACGACCCGCTGGACCGTGTCTCCACATTGAACCCGCTGGC
TCAGGTCCTCTCCAGTCGGTTCTATAACGGCAAGCAACTGATGACCGAGTTACTGGGCGA
CAGGCAACGAACCTGTATCCGCGCAGGCGGCCAGTTACTGGCGCAGCAGAGTCGCGAGGG
CGAAGAGGTCGTGACGACGATGGTCGCCAGTGACCTGCACAACAGCGTTCTGCACGCGAG
CGAAGACGGGAGGCAGGTTGATATCGCGTATACGCCGTTCGGGCATCGTCAAGCCGAGCA
GACAGTCGCAGCACTACCCGGTTTCAACGGCGAGCAGCCTGACCTGGTAACCGGCCATTA
CCTGCTCGGCAATGGCTATCGCGCCTACAACCCGGTGCTGATGCGCTTTAACAGCCCGGA
CAGTTTTAGCCCGTTTGGTGACGGTGGGTTGAATGCGTATGCGTATGGGCTAAACAATCC
GATCAAATACATAGACCCGACCGGGCATTTTTCGTCTTTCTTAAGTGGGGTTTTGGCGGC
TGGGTTATTGCTCACTGGAGGTGGGTCAATTTATGTGTCTACGCACGTAAAAGAATCGAA
TCCAACGCTCAGTGGGGTGCTTATGGGCGTGGGCAGTGTGTTAGCTGTTGCGGGCGTTGG
TTTTGCTCTGAGTTCAATTGTAAAGAAGGCTGCTGGAGTGGGGCGTTCAACCTCCAGGCT
GGAGAGTTTCGGGCTTGCTAGAAAGAACCAGCGTCCGGCAGGCAGAAATTCGCTAATATT
TCCAAATCAACGCCCTCCGCAATCCAGTGCTGATTTACCGGCCGCATCCTTTGCATTACC
ACGACCACGGCTATTACCATCAAGCGTCGCGCCGGCACGGTCGGCTACTATTCGCAGAAC
GGGCTATCCTAAATACCGAAATATAAGAAGGCCTGTTTTTCAAAAGTATTCTTATGAAGT
AGATAGAATGCCAACTATACCTGAACAACCCTCGCATTCAATCCGTGGGGGGGCATGAAT
CGGTGGTTTGATATATACACTATGTTCAAGTTCGGCAGAGACATTCAAGACAGTGTCTCT
GCAGGAGTTTGAACTGACCACATTCAAAAGAAAGCTGCTGCGGGCCTCTCCCGCGCAACC
TCTGCCCAGTTAATGAACCCTCCCTCTCGCGCACAGTCGCATAGTCACGCTATTCTCTCG
CCCTATCGCGCCCACATCCGGCAGCCGCACAAGGAGTCTGCATGCCCGTTCTTCCTTCTA
GACTGGTTACATTCGGTCTCGCTGCTGCCTTGGCGATGTTAACGGGGTGTGGCGAGGAAA
AACCGGCGGCGCCCGAACTGCCCAGGGTTTATGTGCAAACGGTAAAAAGTGCCGACTTCG
CCGCCAGTGTCGCCCTGACCGGTGATGTTCAGGCGCGGGTGCAGACCCGGCTTTCATTCC
GGGTCAATGGCAAGATCATTCAGCGTAATGTCGATGTGGGCGACCGGGTCACTGCCCGGC
AGGTGCTGGCCCGGCTTGATCCGAAGGATTTGCAGATCAATGTCGATTCGGCCGCAGCCT
CTGTGGCCGCCGAGCAGGCCCGCGTGAATCAGGCCCGCGCCGCTTTTGTCCGGCAACAAA
AGCTGTTGCCCAAAGGCTATACCAGCCGTAGTGAATATGACTCGGCCCAGGCCGCCTTGC
GCGGCAGCGAAAGCTCGTTGAAGGCTGCGCAAGCGCAACTGGCCAATGCCCGTGAGCAAT
TGGGGTATACCGCACTGGTCGCGGATGCGCCGGGTGTGATCACCGCGCGTCAGGCTGAAG
TCGGGCAGGTGGTGCAGGCCACGATGCCGATTTTCGATCTGGCACGCGACGGTGATCGGG
ATGCGGTGTTCAATGTCTACGAGTCCCTGTTCGTTCAGCCGCCGACCAATCAGCCTGTGC
AGGTCACGCTGCTCGACAACCCGGACATCAAGGTCAGCGGCAAAGTACGCGAAGTGACCC
CGGCAGTCTCGGCGCAAACCGGCACTTTACAGGTCAAGATCGCGCTCGATCCGCTGCCTG
AAGGCATGGACCTGGGCTCGGTAGTCAGCGTGGCGCTGAGCGCACCGGCCAATGCCAGTG
TCGAGCTGCCTTGGGCGGCGCTGACCAAGGACCTTGGCGAGCAGTTGGGCAAGCCTGCCG
TGTGGGTGGTGGACGAGCAGGGCAAAGTCAATTTGCGCAGGGTCACCGTTACTCGTTATC
TGACTGCCAAAGTCATCATCGGCGACGGGCTTAAAAGTGGAGAGAAAGTCGTGGTGGCAG
GCGGACAGTTGTTACACCCGGACATGCAGGTCGAGATTGCCGAACAGCCCAAACAGCAGA
ACGCGCAGGTGCAGCCATGAAGCGTTTGTCGTCATGCCTGTTGCTGGGTAGCCTTCTGTC
CAGTGGCTTTCTGTTGAGTGGCTGCGGCAAGGACGAGGCCCCTCCGGAGCCGGTGCGTCC
TGTCGTGTTCGTCGAAGCCAGGCCTGAGTCAAATCAGGATTTCGGGCGTTTTGCCGGCAA
TATTCAGGCGCGTTATCAGAGCGTGTTGGGTTTTCGTGTGGCGGGACGTATTGCCCGGCG
CAACGTCGACGTAGGCGCTGAAGTGAAGAAAGGCGATTTGCTCGCCACCCTTGATCCGAC
CGATCAGCAGAATACAGTGCGTGCCCGGCAGGGCGACCTGGCCAATGTGCAGGCGCAGTT
GATCAACGCTCAGGCCAATGCTCGCCGCCAGCAGGAACTGTTTGATCGCGGTGTGGGTGC
CCAGGCGCAACTGGACATCGCCCTGACCGATCTGAAGACCGCCAGCTCGTCGCAGGAACA
GGCCAAAGCCGCTGCACAACAGGCCCGCGATCAATTGAGCTACAGCGAGCTGCGCAGTGA
TCACGATGCTGTGGTCACCGAATGGAAAGTTGAAGCCGGTCAGGTTGTTACGGCCGGGCA
GGAAGTCGTGACCCTGGCGCGGCCGGACATCAAGGAAGCGGTGATCGACCTCCCTGACAC
ACTGGCCGACCAGCTGCCGTCCGACGTGGTATTCACCGTCGCCAGTCAGTTGAATCCGGA
AGTGAACACCACCGCCACCATTCGTGAAATCGAACCTCAGGCCGACCGTACCACACGTAC
CCGCCGTGCACGTCTGACGCTGGCGCATACGCCAGCGGCCTTCCGGCTGGGCACGGCCAT
CAGCGTGACGCTCAGCTCGACCATCACGCCGCGCATGCGTTTGCCGATCAATGCCTTGCA
GCAGGCCGATGGCAAAAGCCAGATATGGATCGTCGACCCGCAAAACCAGACGGTCAACCC
GAGGGCTGTGAACATTATCAGCCGTGACAGCAACAGTTTCGTGCTGGCCGACGGCGTCAA
GGCAGGTGAAAAAGTGGTAAGCGCGGGCGTCAACAGCCTCAAGCCGGGCCAGAAAGTCAA
AGTCGATGAGGAAAGCCCGCGATGAAAGGGAATTTCAATTTATCCGAGTGGGCCATCAAG
CATCAGTCGTTCGTCTGGTACCTGATGTTTGTCGCGCTGCTGATGGGCGTGTTTTCCTAC
ATGAAGCTTGGGCGCGAGGAAGATCCGTCCTTCACCATCAAGACCATGATTATCCAGACC
CGCTGGCCGGGCGCGACGGTGGATGAGACCCTCAAGCAGGTCACCGACCGCATCGAGAAG
AAGCTCGAAGAACTGGACTCGCTGGACTACGTGAAGAGCTATACCCGACCGGGCGAATCC
ACGGTCTTCGTGTACCTGCGTGACACCACCAGCGCCAAGGCGATACCGGAAATCTGGTAT
CAGGTGCGCAAGAAGGTCGATGACATCCGTGGCCAGTTCCCGCAGGGCCTGCAAGGCCCG
TCGTTCAACGACGAGTTCGGCGATGTATACGGCTCGATCTATGCGTTTACCGCAGACGGT
TTCTCGATGCGTCAGTTGCGTGACTACGTCGAGAAGGTCCGCGCCGACATCCGCGACGTG
CCCGGGCTGGGCAAGGTCGAGATGATCGGTCAGCAGGACGAAGTGGTGTACCTGAACTTC
TCGACACGCAAGCTCGCAGCATTGGGCATCGACCAGAGCCAGGTGGTGCAAAGCCTACAA
TCGCAGAACGCGGTGACGCCTGCCGGGGTGATAGAAGCCGGGCCGGAGCGGATCTCGGTG
CGTACATCCGGCCAGTTCGCGTCCGAGAAGGATCTGGCTGCAGTCAATCTGCGCATCAAT
GACCGTTTTTATCGTCTGAGCGACATTGCTGACATAACCCGAGGCTACACCGATCCGCCC
AAGCCGCTGTTCCGCTTCGATGGCAAACCGGCGATCGGCCTGGCCATCGCGATGCAGAAG
GGCGGCAACATCCAGTCCTTCGGCAAGGCGCTGCACGAACGTATGGACGCTACCACAGCG
GAGCTGCCAGTCGGCATTGGCGTGCACAAGGTGTCGGATCAGGCCGAGGTGGTGAACAAG
GCTGTGGGCGGCTTCACCAGCGCGTTGTTCGAGGCAGTGATTATCGTGCTGTTGGTCAGC
TTCGTCAGCCTCGGGTTTCGCGCAGGGTTGGTGGTCGCGTGTTCGATTCCGCTGGTGTTG
GCGATGGTGTTCGTGTTCATGGAATACAGCGGCATCACCATGCAACGGATTTCCCTCGGC
GCGCTGATCATCGCCCTCGGCCTGCTGGTGGACGACGCCATGATTACCGTAGAAATGATG
GTCACACGGCTGGAAATGGGGGAATCGAAGGAGCAGGCCGCGACTTACGCCTATACCTCG
ACAGCGTTCCCGATGCTCACCGGTACGCTGGTGACCGTGGCCGGCTTTGTGCCGATCGGC
CTGAACAACAGCTCTGCGGGGGAATACACATTCACGCTGTTTGCCGTGATTGCCGTGGCG
ATGCTGGTGTCGTGGCTGGTCGCCGTTCTGTTCGCACCGGTGATCGGCGTGCACATTCTG
AGCGCCAACATCAAACCGAAATCCGAAGAGCCGGGCCGCATCGGCCGGGCATTCAACGGC
AGCATGCTCTGGGCCATGCGCCATCGCTGGCTGGCGATTGCCATCACGGTAGGGTTGTTC
GCCGCGTCGCTGTTCTCCATGCAGTTCGTGCAGAACCAGTTCTTCCCGTCTTCGGACCGC
CCGGAAATTCTGGTCGACCTGAACCTGCCGCAGAACGCCTCAATCAACGAAACGCGCAAG
GTGGTGGATCGTTTTGAAGCGAGCCTCAAGGACGATCCGGACATCGAGCGCTGGAGCACC
TACATCGGCCAGGGCGCGTTGCGTTTTTACCTGCCACTCGATCAGCAACTGGAAAACCCG
TTCTACGCCCAGCTGGTGATTGTCAGCAAAGGCCTGGAGGAGCGGAGCGCGTTGACTGCC
CGTCTGCAAAAACGCTTGCGTGATGACTTCGTCGGCATCGGTTCTTATGTGCAGGCGCTG
GAGATGGGCCCTCCGGTGGGTCGTCCGTTACAGTATCGCGTCAGCGGCGAGAACATCGAC
AAGGTGCGCCAGCACGCCATCGAGCTGGCCAAACTGCTCGATCACAACTCGCATGTGGGC
GAAGTGATCTACGACTGGAACGAGCCGGGCAAGGTGCTGCGCATCGATATCAATCAGGAC
AAGGCCCGGCAGTTGGGCCTGTCGTCGGAAGACGTCGCCAAGCTGATGAACAGCGTGGTC
AGCGGTTCAACCGTGACCCAGGTGCGTGATGATATCTATCTGATCAATGTGATCGGACGT
GCTGAAGACGCAGAACGCGGCACGCCGGAAACCCTGCAGAACCTGCAAATCGTGACCCAG
ACTGGAACATCCATTCCGCTGCTGGCGTTCGCCACCGTTGGTTACGAGCTGGAGCAGCCG
TTGGTCTGGCGCCGCGATCGCATGCCGACCATCACCGTCAAGGGCGCGGTACGGGACGCG
ATTCAGCCAACCGATCTGGTCAAACAGCTGCAACCTGAAATCGACAAGTTCGCCGCTGGC
CTGCCGGTCGGCTACAAGGTTGCAACGGGCGGCACGGTCGAAGAAAGCAGCAAGGCGCAG
GGGCCGATTGCCAGCGTTGCTCCCCTGATGCTGTTCCTCATGGCGACGTTCCTGATGATT
CAGTTGCACAGCATTCAGAAGATGTTTCTGGTGGCCAGTGTCGCGCCTCTGGGGCTAATC
GGTGTGGTGCTGGCGCTGATCCCGACGGGGACGCCACTGGGGTTCGTGGCGATTCTCGGG
GTGCTGGCGCTGATCGGCATCATCATCCGCAACTCGGTGATTCTGGTGACCCAGATCGAT
GCCTATGAGCGCAGTGGGTATCTGCCTTGGGACGCTGTGGTCGAAGCCACCGAGCATCGC
CGTCGTCCGATTTTGCTGACCGCGGCCGCGGCGAGCCTGGGCATGATCCCCATTGCGCGG
GAAGTGTTCTGGGGCCCGATGGCCTACGCCATGATCGGTGGCATCATCATCGCCACGTTG
CTGACCCTGCTATTCCTGCCTGCGTTGTACGTGGCCTGGTACCGCATCAAGGAACCAACC
GACGAACAGCGTCGCGAAGCGGCGGACAAGGATGACGATGAGCAGGTACGGCTTGCGCAT
TGAGTAATATGTGTTCTGCCACCTTTGAAAGGTGGCAGAGTCGCTGGTGCGGTAATTAGT
CGGACAAAGTCAGGCTAAGGTTGGCGAACCGCACTGGGCCGAACGGCGAGGCCTTTGTCA
GGCCTGAAGGCGAAAAGCTGGAGGTCTCCGCCGGGGCAGATATATTCAAGAAGCATTTCT
TGAGCTGCACCTGGAAATCGAAGTCGCCAGAATAATGCACCCATTCCTGAGTTGCGAAGT
TTACGACCTGCGTCAGATTAATCTCATCCTTAATGTTGTAGCCACCCACGACCACGACGA
AGAACACCTCGTCTACATCCTCTGCGTTAAGAACATCGAACTCGAGATGCAGACGCTGGG
CGGGCAGTTCAATAATAGACTGGCTTACGGTCACGCCCGTATTCAGCTTGATGCTTTGAC
CTTCGCCTTTTGGCTTGAAGTCTGGCTCAAAGCCCACTGGGGCTGTCCAGTGAGTAAGAT
TGTCGCTGAAATCGCCATTTTCCAGATATTCGTTCGCCATGATCAGTTCCTTTGATCGAT
TCGGATGGATGCAAGCCGCCTGTTTAAGTGGCTGAATCTATCCTAAGACGCACAGGTTGC
TGAGCGATACTGTCAGAAGTACCAGCACGCGAACTGCACAGCGCCGCACATCACTGCCGC
CGCCAGACACTCGCCAACCAAGGCTGCTGCTCTCTCGGCAACCCGGCGGGGCGGTAGTAG
TGTTCCAGCTCGCTAAACCCGGCTTCGGTCAGCAGTTCGCGCCATGTTTCGAGGTCGTGG
TACGCGCCGTAACGCTCGCCGTTCCAGCCTTCCTGATTCTCACCACGCGGGTTGGAGCTG
AACAGCACGCCGCCCGGTTTGAGTGTGGCATACAGTTCGCGCAGCACGCGTGGCAGTTCC
TGTCTAGGGATGTGGAACAGCACTGCGTTGGCGAAGAGGCCATCGAAGCGGCCTTGCGGC
AGGTCGAGTTCGAGGAAGTTCTGCTGTAGCACTTCGCAACCGGTCTCGGCGCGTGCCATT
TCGGCGAAACGTTCTGAGCCGTCTAGCCCGACCGCCACATGGCCCATCGCTGTGAACGTC
TTCAAATCACGCCCCGGCCCGCAGCCGAAGTCGAGAATCTGCCACGGTGCCGGGCCTTCG
ATATGCCGCAACAGGGCATCGATATTCTGGCTGACGTCGTGGTCGCGTGTGCCTTCGCGA
AATTCGTCGGCCACGCTGTTGTAATGGCTGACGGTGGTCGAGGTAATCTGCGCAAGCGTC
TGAGGGTCGAGTTTCATCAGGGGCGGTCCGGTAAAGGAAGACCGCCCATANAGCGCCTGT
CGAAGCTGCGCGCCAGCCGGTCACCGCCCAGTTGCACCAGCGCTACGACCGCCACCAGCA
AGACGATCACGGTCAGCATCACCTGCGTATCGAAGCGCTGATAGCCGTAGCGATAGGCAA
TGTCGCCCAGCCCGCCTGCGCCGATGGCACCGGCCATGGCTGATGAGTTGATCATCGTCA
CCAGCGTGATGGTAAAGCCGCCGACGATGCCGGGGCGCGCTTCTGGCAGCAATACGTGCC
AGATGATGTGCCAGCGCCGACAGCCCATCGCTTGCGCCGCTTCGACCAGGCCGTGATCGA
CCTCGCGCAGGCTCACTTCGGCGATCCGTGCAAAGAACGGCGTGGCAGCAATGGTCAGCG
GCACAACGGCTGCCCAGACACCATACGTGGTGCCGACGATCATCCGCGTGAACGGGATCA
GCGCGACCATCAGAATCAGGAAGGGAATAGAGCGAAACAGGTTCACGAAGGCACCCAGCA
CGCGGTTGATCCCCGGTGCCTCATAGATGCCGCCTTTGGAACTGGTGACCAGAATCACCG
CCAGCGGGATGCCCAGCAGCAGTGCGATCAATGACGACACACCGACCATCAGAAACGTGT
CGAGGGTGCCTTGCAGCAAACGATCAACCCACATAACCCAATACCTCCGCGCGTGGCGCC
AGTTGACGGGCGCGTGCCAGCAACTCGTCGCGTGTATGCACTGAGCCGGCGACCGACAGA
ATCAAGTGGCCGATGGCCCGCTCCTGAATGCGCTCGACCCCGCCCTGCAGCAATTGCACC
TTGCCGCCCAGCGCGGCAAACAGCGCGGCCAGATCAGGCCCCTGGTCACTGGCACCGGTA
AAATGCACATCCAGTAACAGGGCTGCATCAGGCCGTTGCGGCTGATCGCTCAGACGCTCG
GCCCACTCCTTCGGCAGCCCGGTTTGCAGCGGTGCCAGCAGGGTTTTGCTGACGTCGTGC
TGCGGGTCGCCAAACACTTGCCAGACCGGCCCTTGCTCGACTATCCGGCCTTGCTCCAGC
ACCACAACGCGGTGGCAGATATCACGAATAACCGCCATTTCATGAGTGATCAGCACGATG
GTCAGGCCCAGGCGCTGATTGATTTCGCGCAACAGGCCCAAGATCGACTGAGTGGTTTCC
GGGTCCAGTGCTGAAGTGGCTTCGTCGCACAACAGGATTGCGGGATCATGCACCAGTGCG
CGGGCAATGCCGACGCGCTGTTTCTGCCCGCCGGACAGTTGCGCGGGGTATGCGTTGTGT
TTGTCCTGCAAACCCACCAGTTCCAGCAACTGCGCGACCTTGCGCGCGCGTTGCTCCCTG
GGCACGCCTGCGACCTTGAGCGGCAGCTCGACGTTCTGCCAGACGGTCTTGGCCGACATC
AGGTTGAAGTGCTGGAGGATCATGCCGATGCGTCGGCGCAGCTCCACCAGTTTGTCTTCG
TCGAACTCGCCGATGTCCACCTGATCGATCAGCACCCGGCCGCTGCTGGGTTGTTCGAGG
CGATTGATGGTGCGGATCAGCGAGGACTTGCCTGCGCCGCTGCGTCCGATGATGCCGAAG
ATCTCGCCGCGCTGGACAGCCAGGTCGATATTGCCCAGCGCTTCAACGGGGCCTTGCTTG
CCGTGATAGGTCTTGCCCAGGTTGATGAACCGTACATGGGCGCGATTCAGCTCCGGGTGC
AGCTCGGCCTGTTGCGCCAGTATGCTTGCGCTCGGGGTGTCGAGTGGCAGTTGGCGTTGC
GCGGTTGCGGTCATTCTTTCCATCCCGCCTGGTAAAGCTTGCCGTTGACCTTGTCGAGCG
AAGCGCGGACGACGGGCGAGTGCTGGTAGATATCGACGAATTTCGCCAGACGCGGGTCGT
CCTTGTGGTCAGGTTTGATCACGAACTGAATGACGTATTCCGGGTGGTCCAGGCCATCGA
ACAGGATGGCCGAGTCGGCGGGAAAGGTTTTGGCCAGACGGATATAGGCAGGGTAGCCCT
GCACCAGATCGGCGTCATCGTAGGCGCGCACCAGCTGCACGGCTTCAACCTGAATGATCT
TGAGCTTTTTCGGGTTGGCGGTGATGTCTTCCTCGGTCGCCTTGTAGCCGACGCCTTGCT
TGAGCGTGATCAGCCCGGCCTTGGCCAGCAGTTGCAGGCCGCGTCCACTGTTGATCGGGT
CATTGGCGATGGCCACGGTTGCACCAGTCGGCAGCTCATCGAAGCTTTTGTACTTTTTCG
AGTACAGACCCACGTTGTTGATGATTCCTGGCGCGTAGGGCACCAGGCCGAAACCGGCGG
CTTCATTGGCGTTGGTCAGGAAAGGGATGTGCTGGAAGTAGTTCACGTCGATATCGCCTG
CGGCGAGGGTGACGTTGGGGGCGATCCAGTCGGTGAATTCGACCAGCTCGACTTTCAGGC
CCTGCTTGCCAGCTTCTTCGACAGCGGCTTCAAGCGGTATGGCGAAGGCTGCCGTGGTGC
CGACTTTCAAGGGCTTGTCGTCAGCGTAAGCGGTCAGGGTCAACAGCCCGAGGGCCAGTG
CAGCGAGGGTTTTGCTCATGGTGCGGTCCTTTAAGAAATTATTGCTCCTGCGTTCTGCAC
AAAGTCCTGAGATTCCTTGAATATGGAGCTTTGTGGGAGCGGACTTGTCCGCGAAGACGG
TATCTCAGTAGATGCATTTTCAGAGAATATACCGGCCCTTTCGCGGACAAGTCCGCTCCC
ACGGCCTTCGGCCAGAATCAAGAGCAGACTTATGTATAACGCCGAGCATTCTGCGTGGTA
ATGCCGTTCTGGACGCTCTGCGTCCGTTTGAAAATCAAATACGCCGGTGTGCCGCTCCCG
CGTGCCGTTCCGGCAATCGATCCGTACCTTCCGGAAACAGTTTTTTGCGCAGGCTGCCGT
CTTCGTAAGCGGTCTTGTAGGACCCGCGGCGTTGCAACTCCGGGATCACCAGATCGATGA
AGTCCTCGTAACTCTCTGGCGTGACGATGCGGGTCAGGTTGAAACCGTCCAGGCCGGTTT
CTGCAATCCACGATTCCAGCTCATCAGCGACCTGTTCAGGCGAGCCGACCAGGGTGATAT
AACGGCCGCCCAGCGCGTGCTGATCGAGCAGTTTCTGGCGGGTCCAGTCGTTGTTTTTCA
GGTTTCTGGTCGCGGACTGAATGGCGTTGCTCTTCACGTACTGAATGGGTTCGTCCAGTT
CGTACTCTGCAAAGTCGATACCGGTCGACGCCGCAAAGTGCGCCACGCCTGCTTCGGCGC
TGGCATGGTGGCGGTACTCGGCGTGTTTCTCCCGAGCCAGCGCCTCGGTCGCGGCGACAA
TGACGTTAAGGCCCATGAACACCTTGATGTCCTCCGGGTTGCGCCCGGTCTTCACTGCGC
TGGCGCGCACCTTGTCTACCTGTTCGCGGGTCGCGGTCTTGTTCTGGCCGCTGATGAACA
CGCATTCTGCGTTTTGCCCGGCAAATTGCAGGCCGCGCTCCGAACTGCCGGCCTGAAACA
GCACTGGCGTGCGTTGCGGTGACGGCTCGCACAGGTGGTAGCCCTCGACCTGATAGAACT
CGCCCTGGTGCCGTACCTTGTGCACCTTGCCCGGCTGGGCATAGACGCGCTGCTCGCGGT
CATTGATGACGGCATCGTCTTCCCAGCTGCCTTCCCAGAGCTTGTAGAGCACCTCCAGGT
ATTCATCGGCCTGATCGTAACGGCGGTCGTGCTCGTTCTGCTCGGTGAGACCCATCGCCC
GCGCCGCGCTGTCGAGGTAGCCGGTCACGATGTTCCAGCCCACCCGGCCACGGCTCAGAT
GATCGAGCGTCGACATGCGCCTGGCGAACAGATAGGGCGCGTCGTAGGTCAGGTTGGCCG
TCAGGCCAAAGCCCAGGTGTCTGGTCACGCCAGCCATTGCCGAAACCAGCAGCAGCGGGT
CGTTGACCGGTAACTGGATGGCTTCCTTGAGGGTGACGTCCACCGAGTTTTGATAGACGT
CGTACACGCCCACGATGTCGGCGATGAACAAACCGTCAAACAGACCACGTTCCAGCAGTT
TCGCCAGCTCGGTCCAGTATTCCAAGCTGTTGAATTGCGTTGAGGTATCACGCGGATGCG
TCCACAGACCATGATTGATATGGCCGATGCAGTTCATGTTGAACGCGTTGAGGAGGATCT
TTTTACGCGCCATCAGATCGTCCCCCGCAACGGAGGGTTGGTGTCGTTGAGGTAGTAATT
GCCGATGGCGTGAAACTTCCAGCGCACCGGATCGTGCAGCGTATGAACGCGCGCATTGCG
CCAGTGGCGATCCAGGCCGTGTTCAGCCAGTGTCGATTGACTGCCAGCCAGTTCGAACAA
CGTGCAGCCGGCCGCCAGGGAAATCTCTGTGCTGATGGCGCGGGCTTCGGCAACGGCTAT
CGAGGCGGCGGCCACGGTTTCGGCATTGCTGTCTGCCTGGGCAACGTCGAGAAACTCCCC
GGCGCGCTCGAGCAGTGCTTCGGCGGCGTGCAGGCGAATACCGAGTTTGCCGAAGCTGTG
CAGCGTCAGTGGGTCGTCCACGGCCTTTTCGATACCCGAGTCGATCCACGGCCGGGTGCG
CGTCTGCACGAAGGTCAGGGCGTCCTCAAAGGCTGCGCGGGCGATGCCGGTGTCGATCGC
GGCATGAAGAATCTGCGCAAGCGGCCCGACCGTAGTGGGGCGCTGGAAAGCGCTCTGGAA
CGGCACGACGTCGTTGGCGCGGACGTACACGTTGTCGAACAGCACCGAGCCGCTGCCCGT
GGTGCGCTGCCCGAAACCGCTCCAGTCGTCGATGACGGTCAGGCCCTCGCTGTCATGCGC
TACGAAAACCAGTTGCTGCACACCCTCGTCGTCGATCACCGAGGTGGGAATACGTTTCGC
GTACAGCGCGCCGGTCGCGTAGAACTTGCGGCCATTGATGCGATAACCGTCGCCGTCACG
GGTCAGGCGAGTGGTGCGGTCATGTGCCGTTTTGGTCCCCAGTTCGGCCAGCGCGTTGCC
GAACCGCACGCCAGCCAGCGCCTCGGCATACAGTTGCGCCTGTTGCTGCGGGTTGCCGTT
CACGCGCAGCACTTCGAGGGCATAGAAATGGTTTTGCGGAATCTGGCCCAGCGAGCCATC
GGCTTCGGAAATCAGCTGTATCACCTTGGCCAGCGTAACGTTTGAAACACCCGCGCCGCC
AAAGGCCTTCGGGACACTGATGCCCCACAGACCGGACTGACTGAACAGGTCGAGTTCTGC
ATGAGGCAGACGACGCTCGCGGTCGCGTTGTGCGCTGTCGGTCTTGAAGTGCAGGGCCAG
TTCGCGGGCTGTTTGCAGAGCCTGAGCGTCACTGGTAATCAGCGCTGCGTTGTCGCGCGC
CTGAAGGTTGGAACTCATCAAAGGTGTTCTCCAGTGGTCTGGTTCAGATCCAGGAATGGC
GAGCAGGCAGGGTGCCGTTCAAATGCCAGGTGCCGACTGCGTGGTATTTCCAGCGCACCG
GGTCGTGGAGGGTATGGACGCGTGCGTTACGCCAGTGGCGGTCGAGATTGAACTCGGCCA
GGGTCGCGCGGCTGCCCGCCAGTTCGAACAGCTTTTCGCTGGCCAACAAGGAGATTTCGG
TGGTCAGCACCTTGGCACGCGCCACGGCAATGGAAGCGCGCGCTGCCGAGTGCTCGTCTA
TGGGCGCAGCGTTGATTTCGTCGAGTTCCTGACCCGCCTTGCGCAGTAACGCTTCGGCGG
CGTGCAGCTCAAGTTTCAGCTTGCCGATGTCGGCAATCACGTAGAGATCGTCGCTGGCAC
GCTCGACGTTGGCGTCGATCCACGGACGGGATTTCTCGCGAACGAACGCAATCGCATCAT
CAATTGCACCGCGAGCAATGCCCGCGTCTATCGCAGCCTGGATCAACTGCGATACCGCAC
CCTGAATATTGGGCGTCAGGGCCAGACGCCAGTTGTCGACCACCTGCCCGGCGTCGACCG
CAACATTGTCGAGCAGCACGGTACCGCTTGCGGTGGTGCGCTGGCCAAAGCCCGACCAGT
CATCGACGATGCGCAGCCCCGGTGTACCACGTTTGACGAAGGCCATGATCTGCCGGCCCT
GATCATCCAGCGCCTTGACCGCGACCCAATGCGCAAACAACGCGCCGGTGGAATAGAATT
TTTGTCCGGTGATGGTCAGGCGGTCGCCATTGGCGGTGATCCGTGCCTTGAGTTCCAGCG
TGTTTTTGGTGCCACGCTCCGGCCCGGCGTTGCCGATGCGCCAGCCGTCCAGCACGCTCT
GAAACAGTGTTTTTTTCTGCTGCTCGGTGGCGCTGCCCTGCAGCAGGTGCAGGATGCCAA
ACTGATTTTGCGGAATTTGTCCCAATGCAGGGTCGGCCGCAGAAATAATCCTGAACACCT
CGGCCACCGTGACGAACGATACTTGCGGCCCGCCGTACGCGCGCGGGATGGATATGCTGC
CCAGTCCGCTACGGGTGAATTGTTCGATTTCAGCCCACGGCAAAGCGCGTTGCCGGTCGC
GGTTTGCAGCGTTGATCCTGGCTGCCGCTGCCAGTTCATGAGCGGCTGCAATGGCCTCGG
CGTCGTTTTGCAACACCTTGGCCGCAAGCAGTCGGGGAGCTACGTCAGGCTCTTGTGAAG
CCTCGACGTGGTGGGCTGCTACCGCCGTCGGATCAGACTCGCGTCGCTCACCGTCAGTAG
GTACAGCCCTGGGTTTATCCACAGGGGTAGTTGTGAAAGGGACCATCGGAACCTCGTAGC
AGTAGACCGCATCAAGTGCGGCTGGAAAACATCACGATGTCCGGTGGTCCGGTATATATA
CCCTAAGCGTGTATAAAATTTTTTAAAACGTGCTTTTTGGAATAAGCATAGACAGTAATT
GTCAGTCGTCTGCGTCCGTTCAGCGCCTCAACCGACGTCACCCCACGTGCCAGACCGAGG
TGCAGAATCAAATGCGAAATGAACACCGCTGACGCCTGCGCGATTTCGCCGTTTATTGCA
TGCGCGGCATAGGTTTAAAAAGTAGCGGACATAAGTTACCAATGTTTATTTTATTGATGA
CTGCTATTACCGCGCCGGCTATTTTGCAGGTGATTTTTTCAGGAGCCTCGATTATTCGAT
TCGTCGTATTCAATCAGTGTAATGGCCCAGTGGCTGAACCCGTATTACCCGTGGCGGAGC
CCAGAGCGAGTTGTTACCCACTCGGTCTATAACACAGTAAGTCACTTCCAGTTGTTGTTC
CTCTCCGCCTTCCAGTATCAGCGCGGGCGGCACGACCAGATCGACAGGCTCACCGACGTC
TTCGGCAACAAGCGGCGGCAGGTCCATACGCAAATCGCCCCAGCGCACAGTGATCTCGTC
GTGGACAGCCATGTTCAGGTACGGCTCGACGGTCATCGGTAAACCGCCTTCCAGGTGCCT
GCGCGACAGTCCTCGACGTATTACCGATGGCACAACATACAGGGGTGCCAGCCCCTGGTT
TTCTTCCGTGTTGGTGCTGACCAATTGCCCGCCTGGTGCGTTCAGCTTCACCCATAGCTT
GCGGCAGGGCGAGGTTATGGGCAAACCGCCTATTTTCATGACCCGGTAGTAAGTTCTTGC
TTTGCCGTTCTGTAGAAAGCTTTCCGGCACGCGTAGGACAACGGGTTTGCCGACGTCAGA
TGCCTTCAATATTTTTGACGCGACGTAACAGCCGTCCCAGAACAGTTCGATCAGGTCTCC
CTCGTCCATGCTGTCATAGGGGGCCACATGAACAAGCAGTTGAGAGGCACCTCTCACGCC
TATGCCATGTCGGCTGGCCAGCGGTATGGAAGGGGCTGACAGGCCCAGAGGGGTCGGTTT
GCAAATGATTTGGCTCATGTACGGGTGCTCCTGATAATCAATAGTTTAAGTAACGATTCG
TCATAAATTGTCATGTTTAAGTAATAAGAGGTGCGCTTAAGGCGGTGGGATAAGTACCTT
AAATATCCAACTTATGGCAAACATTACAAATGGTATGAAAAGAGGGCTTGAAACTTTAGT
GTCTCACTAACTGAGTGGTGTGTATGAGCTAATGGGCTTTGCAGGCACTTGTCAATATGT
GGGTGGCGTTTGCTAGTGTTTTACTTGAAAACCGGAGACTTCCTACACGGTTTATTTGGA
ACTGTTTACTTCGCGATAAACAACCGTCCTACCACAAAGTACCAATAGCAACAGGCAGTA
ACCGACGGAGGAGGGCTCAGAAGAGGGTGTTCGGCAAGGGGCGTGTGTCTCAGGCCAGCC
GACTACGAATCAGGTATGAGAGCTGACGTAGGCCGATTTTATTATTTCGATGATTTTTCG
GAAAATTACGCGGGAATTGAGCAAGGATCTTGAACGATTAACGCCTTCTGAAATGTAAGA
AAAAAGCAGCGCCGTTGATGGACGCTGCTTTTTTGGGGACCTACCGGCATGATCAGTGAC
GAGTGCGCTCAAGAAACTGCCGTGTGCGCTCTTCCTTAGGGTCGGCGAACAGTGCTTTGG
CTTCGCCTTGCTCCACGATCACCCCCTTGTCGATGAAGATCACCCGGTTGGCGACCTCCC
GTGCAAAGCTCATCTCGTGGGTGACGATCACCATCGTGCGCTTTTCTTCGGCCAGGGCGC
GAATAGTGGTCAGCACCTCGCCAACCAGTTCCGGGTCCAGTGCCGAGGTTGGCTCGTCGA
ACAGAATCACTTGCGGCTCCATCGCCAGCGCCCGAGCAATCGCCACGCGCTGCTGCTGCC
CGCCCGAGAGACGACGCGGGTAGGCGTCTTCCTTGCCGGTCAGACCGACCTTGGCGAGCA
GTTTCCTGCCCAGCGCCTCGGCGGCTTCCCGCGCGACCTTTTTGACCACTACCGGGCCTT
CAATGACGTTTTCCAGCGCTGTGCGATGCGGAAACAGATTGAAGTTCTGAAACACGAACC
CTACCTGCTGGCGCAACTGGCGAATCAACCCCTGTTGCTGGTTCATGGAACGTGTTCCAT
CGATCTCGATGTCGCCCACCTTGATCCTGCCGCTATCTGGTGTCTCCAGCAGGTTCAGGC
AGCGCAGCAGGGTGGTCTTGCCCGAGCCACTGGGACCGATGATGGCGACGACTTCCCCGG
CTTCGATACGCAGATCTATGCCCTTGAGCACCTGATTGCCCTTGAATTTCTTGGTGAGTT
TTTCAACGACTATCATGCGTCAGGTCTCCAGATCATGCCGGTTGACCCTGGCTTCCAGCT
TGTTTTGCAGGTGCGAGAGCGCCGTGGCAAGGATCCAGTAGATCAGTGCGGCGGCCAGGT
ACATGGTGAAAATTTCAAAGGTGCGTGCGGTGATCAACTGCGCCTGGCGGAACAGCTCCG
GCACCTGAATGGTGGCGGCCAGCGCGGTGTCCTTGACCAGCGAAATGAAGCTGTTGCCCA
GCGGCGGCAAGGCCGTGCGTGCTGCTTGCGGCAGTATGGCCCGGCGCATGGTCTGCCAGC
GGGTCATGCCGATGCTTGCGGCAGCCTCCCACTGACCGCGTTCCACAGAGCTGATGGCCG
CACGCAGAATTTCACAAGCATAAGCGGCCATGTTCAACGAAAAGCCGATCAGTGCCGCGC
TCAGGGGTTCAAGCTGGATACCCAGTTCCGGCAGGCCGTAATAAATCACGAACAGCTGGA
CCAGCAAGGGCGTACCGCGAAAGAAGGACACGTAGATGCGTGCAATCCAGTTCACCAGTT
TGAGGCGCGACAGGCGCATCAATGCCAGGCCGAAGCCCAGCAGCAACCCGAAAAACATCC
CGCCCAGGCTGAGGAAGACGGTGTAATACGCGCCCTTGAGCAGAAAGGGCGCGGAGTCCA
GCGCGAGCTGAAGGCTCTCTTCGATCATTTGGTGACGTCAGCGTTGAAGTATTTCTTCGA
CAGTTTTTCCAGGGTGCCGTCGGCGCGCAGTTTGTCGATCGCCTTGTCGATAGCTGCCTG
CAACTCGGGTTCGCCTTTGCGCAGGGCAATGCCGGACTCCTGACGGGAAAACGCGTCACC
TGCGGGCACCAGTTTGTTTTTGGTCTTGGTGGCCATTTCCAGAGCTGCCAGACGGTCAAC
GAGAATCGCGTCGATACGGCCTACACTCAGGTCCTGAATTTTGCTCGGGTCATCGTCATA
GGTTTTGACGATTGCGCCCGGGACGTTTTCCTTCAACCATTGTTCGTAGTTGGTGCCCAG
TCCCACGCCAACCTTCTTGCCGGTCAGGTCCTTGGCTGTCTTGATGGTGTCTGCGTTCTT
CTTCAGAACCAGCGCCTGAATGCCGGACACGGTGTAGGGCTCGGAGAAGTCGTACTTCTT
CTTGCGCTCCTCGGAGATGGTCACCTGATTGATCACCACATCCAGACGCTTGGAATCCAG
AGCGGCCAGAATGCCGTCCCATTTCGATGGCTGGATCTTGGCTTTCACACCCAGTTCCTT
GGCCAGCGCTTCGGAAAACTCTACTTCGAAGCCGGTGAGCTTGCCGTTTTCATCGACGAA
GCTGAACGGCGGGTAAGTGCCTTCAAGGCCCACATTAAGCGTGCCGCTATCCTTGATTTT
CTGCAGTTGCTCGCCAGCCATGGCTTGCCCGGCGATACCGGTACCGAGCATCAAGCCCAG
TGCCGAGAAAAGAAACGTGCGACGAATAGCGGAAATGTTCATGCGAGCCCCTTGTTGGTA
TGGAAGTGTCTGGCCATTTTCTGACCCGACTCAAGCAACATCGTGCTGATTATTCAGCTT
TTTTTCAGGCAGTTACGTCACGTGTTGCGTCAGAGTTGTTGCCTGCCGGGCGCGACTATA
TAGCCATCTGCTTATGAGGAAAAATAACAAAAAAAGTTATTTTTCCTATCAAAAGGCATA
AAAGCTGCGCCGGCTGAAAAGTTACTGATCAAACGCATCCGGGTAGGCAAACAGCGCCGG
AGCACCGCCAGTGTGCAGAAAGATCAGCGGGCCGTCGTTGAAGCGTTGACGGCCAATGCC
ATCCAGCAAGCCGGACATGGCCTTGCCGGTATAAACCGGGTCCAGCAACAGCCCTTCGTG
GCTGGCCACCAGCTTGATCGCCGCCAGCGTACCGGCGTTCGGTTCGCCATAACGCGGAGC
GAAATATTCGTCCCACAGTTCAACCTTGAAATGCTCCGGCAGGGCTATATCCAGCAATTG
TGCCGTGCGCTCGGCCAAGCCCTGCACTTTGGGCAGTTGTGCTTCTTCACTGCGCGAAAC
GGTCACGCCGATAACCGGCAATTGCGGCAACTCGTGAGCCAGTGCCAACGCCAGGCCGCT
GTGGGTGCCCGCGCTGCCGGAGGCCAGAACAACCGCCGCAAAGTCGATGCCGGTCTGCTT
GATCTGCTCGGCCAGTTCCAGCCCGGCGCGAACATAACCCAGCGCACCGACCGGGCTTGA
GCCACCGATGGGTACCAGATAAGGCTTCTTGCCGCTGGAGCGCAGACGCGCAGCCAGCGC
GTGCAGTTGTTCGTCGGCGTTGTCGAGGTTTTCGACCAGCTCGACCTTGGCATCGAACAG
CTCCAGCAGCAGGCGATTGCCGTTTTTCAGGTAACTCGGGTCTTCAGTGCCGATGGGGTT
TTCCAGCAGCGCCACGCAGCCAAGGCCCAGGCGCGCCGCCAGGGCAGCAGTCTGGCGAAC
ATGGTTGGACTGGATAGCGCCCGCAGTGATCAGCGTGTCGGCACCTTGGGCCAGCGCGTC
TGCGGCGAGGTATTCAAGTTTGCGAACCTTGTTGCCGCCCAGCGCCAGGGTGGTGGTGTC
ATCACGCTTGATGTAGATATCGCGATCTGCCCAGATCGACAGGCGCTCAAGCTTTTCCAT
AGCCGTCGGCGCGCTGATCAAGTCCAGGCGATTGAAACGGGCAAGCTGATTTTTGATCAT
GGTGGTCGGTAAGCCGTGTAGAGAGTCACCGGACTATAGGCAGACGTTTCCCGCACGGCA
ACTTATCTGTGCTCACTGCTCTGTTGGCGTATTCCTACAGAAATTGTTGTTTTTTTCGTC
TGAATGTTTGCCGTAGAGTGGCAACAGCAGCGGCCAGCACTGTCGGTCGCCACCCTTCAC
ATCAAGGAGAGTCAAGCGTGAGCGATATTCCAGAAGCATCCGCCGACGGCAGTTCCAGCC
ACTGGCAGTTGCAGCGGATCGTCAGCCAGTTGCGCGGCGCGCGTGAAGACTGGCGGGCGC
GCAACCGTCGGGTAAGCGGCGAGCACGGCGGGCGCGAACTGCCTTCGCGTGCAGCCATGG
GCGAAATTCTTGAAGCGCTGAGCGGGGCGTTGTTCCCGATGCGGCTTGGCCCGGTGGACC
TGCGTGAAGAAAGCGAAGATTTTTACGTGGGGCATACGCTGGATGTGGCACTCAATGCGC
TGCTGGCCCAGGCCCGCCTGGAGCTGCGCTACGTCGCCCATCAGCAGGGCGGTGACCTGA
AGAGCATCGATGCGCGAGCGCTCGAGCTGATTCAGGGTTTCGCCATGGCCCTGCCGGGTA
TTCGTCTGTTACTGGACACTGACGTGCTGGCCGCCTACCACGGCGACCCGGCCGCACGCA
GCGTCGATGAAGTGCTGCTGTGCTACCCCGGCATTCTGGCGGTGATCCACCATCGTCTGG
CGCACCATTTGTATCGCGCCGGTCTGCCATTACTGGCGCGCATCAGCTCTGAGATCGCCC
ATTCGGCGACCGGTATCGATATTCATCCGGGCGCGCAGATCGGCCCAAGCTTCTTTATCG
ACCATGGAACAGGCGTAGTAATTGGCGAAACCGCGATCATCGGCGAGCGGGTGCGGATCT
ATCAGGCCGTGACCCTGGGCGCCAAGCGCTTCCCGTCGGACGAGGACGGCCAGTTGCAGA
AAGGCCATGCACGGCATCCAATCGTTGAAGACGACGTGGTGATCTACGCGGGTGCGACCA
TTCTGGGGCGCATCACCATCGGTAAGGGCTCGACCATCGGCGGCAATGTCTGGCTGACCC
GCAGCGTACCGGCGGGCTGCAACCTGACCCAGGCCAATTTGCTGCAACAGGATGATTGCA
GCAAGAAGTGAGATCGCTCCGTTATCAGATCACCTTCACTGCCCGGCCGATGAACTGGAT
CGGCCCGGTAGGCTTGCCTATTGGCGAACCGGTAGATTTCTCCAGGGTCAGTTCGAACAG
CTGATTGGGTTGCAGAGGCGGCAGTTTGTCCAACGGAACATGCAGGCTCTGACCCGGCTT
GACCAGCCCGAGTGAGACCGGGCCTTGCCAGTCGTCACCCTTGGTCCAGAACTCCAGCGC
CTTGTCGTTCGGAACCTCGAACACGCCAAGCGGAATAAGCTGGATTTCCTGCGAGTTGCT
GGCTTGCACAACCCAGCCGGGAGCCTTGTCCTGCGGCCCGACCAATACCACGAGGTAGGA
CGGTTGCGCCGGTGCGCGGGTCAGCAGCGTCATGCCCAGTACCAGCGACGCCGCTAATCC
GGCACCCGCCAGCCCCCGCCAGACCGACAGGTTGTCCCACCAGCGCACTCGCTGCCTGTG
CAGCGCTTTGGCGGGTGCTGCCAGCTCCAGCAAGTTACGTTCGATGCGATCCCACAGGCC
GGGCGATGGCGTAACCGGTTCGGCCAACTCTGTCAGGGGCAGCAGGCGCTGCTCCCAAGC
GTCGATGGCCGCCTGCAGATCAGGCTCGTGGGGCAGGCGACGCTGTACGTCGAGCCTTTC
CTGTGCCGACAGGGTGCCGAGCACATACTCGCCCGCCAGGTCATGAATGTTGTCGTCTAA
AGGCCGGTTCATCCCATGCACTCCCGCAAAGCCGTCAGGCTGCGCTTGATCCAGGCTTTG
ACCGTACCCAATGGCGCGCCGATCTTCTGCGCGATTTCCTGATGCGAATAGCCGTCTACG
TAAGCGTGAAAGATACAGTTTCGGCGTACCGGCTCGAGTTGCTCCATGCATGAAGTCATC
CGTCCTGGATTGACCCGCCAATCGAAAGCATCCCCGGTTTCCTGCCAGCCTTCCAGGGTT
GCCTGTTCGTGATGATCGTCGCTGCCGTCATCCTCGACACGTACCTCGCGCGCCGTGTTG
CGCAGCGTGTTCAGCGCAAGATGCCGGGTCACGCTGAATATCCAGCCACGCGCCGAACCG
CGCGCCGCGTCGAAGCTGGCCGCGTGGCTCCAGATTTTCAGGAATGCGTCATGCACGATG
TCTTCAGCCAGCGCCCGGTCACGCACCAGCCGCTGAGCGACGCCGAGCAGCCGCGCGCTT
TCCTGTTGATAAAGACGCTGCAAGGCCTGCTTGTCACCGCGAGCGCAGGCCTGCAACGTT
GCTTCGTAATCAAAGAGAGATTCGTGCGAGGACAAGATGATCCGCCATCGAAGGAAGACT
ACTGCCTCGCCGACATCACGAGGCTCCCGTGCAGCAGCATAGCCTACTGTTGCACGGTCA
CCTGATTAAGCGCATTGATCAGCTGGCGGTCCAGAACAGGTAATCGGCCTGATACTTGAC
CACTTTCTTCGCGCCCTTGTTGCTCTCTGCACAGGCTTTGGCCGGGGCTACGCCGCCTTT
CAAGGCCACGCGCTGAATGTAAGTGACGCCCGTCATTGCGCCCTTGCCTTCAGCCGGGTT
GGCCTTGACCAGTTGGTACGGCAGGTTGCCTGCGCTCGACGGGGCCACAGCAACCTGAGT
ACCGGTCAGTTTCGAGCCGTCTTTGGCTTCCCAGGTAGCCGGTGGGCCGTAGTAGGTGCC
GACCTGTTTGCCGCTCTTGTCATTGAGCACGGCCTTGGGACCGACGAATGCCCACTCCAT
CTCGTTGGGCATGTTGGCTTTGGCGCGGCACTCGTAAGTGATCTCGCCAACCCCGGTGGT
GGTCATGCTGACTTTGTTGCCGGCCGGTACCCGGACGCTTTCGGGCAGGTCAGTCTGAGC
CATGGCAATGGATGACAGGCAAGTGAAAGCCAGGGTGCTACCAGCAAGGCAGAGCAAGCG
TTTTGCGTTCATGCAGAAATCTCCAGATTGTTTAACCGCGCTCAGCAACTCGAAGTGGCT
GCTGAATGTACTACCCGCGAGAAACCCATCCGGATGCACTGATTTGAAAATATTTTTTCA
GTGCCGGCTGAAACGGCTGCGTAGCAGCAAAATACCGGCGATTGCCGCGAGGCCCGAGCC
AATCAGCACACCGACTTTTACTTCATCGATCAGGTGCTGCGAACCAGGAAACGCCAGGTT
GCCGATGAACAGGCTCATGGTAAAGCCGATGCCGCACAAAATAGCGACGCCGTACAACTG
CACCCAATTGCTGCCTTCCGGCAATGTCGCCAGCCCGGCACGAATCGCCAGCACTGCGGC
AAGGAACACACCGATCTGCTTGCCGACGAACAGGCCCAATGCGACACCCAGCGGCACCGG
GTCGATCAGGTTTGCCAGGGTGATGCCGGAAAGCGATACACCCGCATTGGCAAAACCGAA
GATCGGCACCACGGCGAACGCCACCCAGTAATGCATTTTTTCTTCAAGAAACAACAGCGG
CGAGCGTGCTTCCTCCTCGGGCTTGCCCATCGGGATGCACAGCGCCAGCGCCACGCCGGC
CAGCGTGGCGTGTACGCCCGATTGCAGGACGAAGAACCATAGCAGCGCGCCGAGCAGCAA
ATAGGGCAGCAGGCGGCGGACGTTCAGGCGGTTCAGCGCGATCAATACGGCGAGGGTTGC
GAATGCGGCGGCCAGCATCGGCAGGTTAAGCCCCGAGCTGTAGAAAAACGCGATGATGGT
CACAGCACCCAAGTCGTCGAGAATCGCCAGCGCGGCCAGAAAGACTTTCAGCGAGGTCGG
CACCCGATTGCCCAGCAGCGACAGCACGCCGAGGGCGAAGGCGATGTCGGTGGCCGCTGG
AATCGCCCAGCCGCTGAGGGTTTGCGGGTTGCCCCAGTTAATCGCGATGTAGATCAGCGC
AGGCACCAGCATGCCGCCCGCCGCTGCAAAGCCGGGCAGGGCGCGTTGTCCCCAGGTTGC
CAGGCCGCCGGCCAGCACTTCGCGTTTGATCTCCAGGCCGACCATCAGAAAAAAGATGGC
CATCAGCCCGTCGTTGATCCACAGCTCCACCGACAGGCCCAGCCAGACGCTGTGCAGAAT
CGAGAAGTAGCTCGCTGAGAGAGGAGAGTTGGCGACGATAAGGGCGGCCAGCGCCGCCGC
CATCAAGACGATGCCGCCTGCTGATTCGGAGGCGAGGAAACGGGTGAGGACGGCAACGCC
TCTGGGCGTTTCCCGGTTGGAAACTTGAGTCATGGTCATCCTTGAGTGCAAGGCTATTTT
TGTTATGAGGTGCCAGGAATGCGTCTACAGGCCCGTGGCGGTGAGTTCGATCAGGCAGCA
ACGACTGGCGCGAGGTGATTGCAGTTCGATTTCCAGCAAACCGCCAGAATTATCCACTTG
AGCGCAATCAAGTTTACCGAGAATTTCCCACGGCTGGCCGTTCACGCTTATCGCTACTTG
TTCGGCCATGCTGAACAGCACGAAGGTGCTGGCTGAACTGAACAGCCGTTGCGGATGACG
NTCCAGTGCAGGCGTGCCGTGTAACGATGAGGAGCATAGATCAGATTGAAGTCGCGAATC
GGCCCGTCCAGCAGTGTGCAACTGACTTCGCTGTCGCCGCTGAACGCAAACGGGTCCGAT
GGCAGCAACGGGCGGCTGGACACACCGTCCACGTCCAGCGTCATGCCCGCGCCCTGCAAG
ACGGTGATGATGCGTTGATAACCGGCGAACACCGAGAAGCCGCCCGAGGTTTCAATGTCG
GCGATCGACAGCCGCCAGCCGAAACCGTCGAGGTCCTGGCCTGCATCGCGAGCGATTTCT
TCAGTGCTGCCACCGCCGTTTTTCCACGGCATGCGCGGGTAGTCGACGGCACGCAGGAGG
CGAGTCTGGCTCATTTGGTAAAGCGTCCTTCCAGGCGATGGCGGGAGCCGGGGTGGATCA
GGCGCGCAGCGGTGACGGGCTGGCGGCCTGACCAGGTACGGCGACGAATCAGCAGGCAGG
GCTCTCCGGCATCGATCTGCAACAACGTGCATTCACCGGCTTCGGCGAGGATCGCCTCGA
CCACATGCTCGCCTTCGGTGAGCGGTGCAACCTGCGACAGATAGGCATAAGGCGTCTGTA
GGGTGAAGTCCTGCCTGAGGTAGTCCGGGGCGACCTGGGCGTTGACGAAGCGGTCTTCGA
TCTGTACCGGAATGTCGTTCTCGTAGTGCACGATCAGTGAATGGAACACCCGCTGGCCTT
CGCGCATGTCCAGCGCCAGCGCGCGCTCCGAGCCTGCGGCTTCTTCCTTTAGCACCATGA
CCTTGCAGGTATGGCGATGGCCGCGCGCGGCGATCTCGTCAGCAATGTTATGCACTTCGA
ACAGCGCCGACTGGCTTTTGGGTTCGGCGACAAAAGTGCCAACACCCTGCATGCGCACCA
GCAAACCTTCAACGGTCAGCTCACGCAGGGCGCGGTTGATGGTCATGCGGCTGAAACCCA
GTTGCGTCACCAGCTCGCTTTCCGACGGTACGCGATGGTGCGGCGGCCAGGTGCCATTCT
GGATCTGCAGGGCGATCATGTGTTTGACGCGGGCGTACAAGGGTGCGGGACTTTCGCCCA
TCTGGGCTGCCAGGGAAGAAGAGGCGGGCGGAGTCGACACGTGTGAGTCCTTGTTTTCAA
AATGACGTTTTGACGATGATTCAGACGCCTGAGAGCGCCACGCTAACCATTAACCTGCTG
CTCGGCAAGCGTGCCGAAGGTTTACCGGTCGCTTAAACGTCTGTATATGTATATACAAAT
TACAGTGATGAGGTGTGAAGTCAATGTCAGCCTTCTTTGCCGAGCGCGCGTTACTCCCCG
ACGGCTGGGCCAACAATGTGCGTTTGGAGGTCAGCCAGGAAGGCGTTTTGACCCGCATCG
AGGCCAATGCGGATCGGCAGGGTGCCGAAATCGTCAGTGGCCCGTTGCTGCCTGGCATGC
CGAACCTGCACTCTCATGCGTTTCAGCGGGCGATGGCCGGGCTGGCGGAAGTGGCGGGCA
ACCCCAACGATAGTTTCTGGACCTGGCGCGACCTCATGTATCGCCTGGTAGGGCGCATCA
GTCCGCAGCAACTGGGCGTTATCGCTCGCCAGCTGTACATCGAAATGCTCAAGGGCGGTT
ACACCTCGGTTGCCGAATTTCATTACGTGCATCAGGACCTGGACGGCAAACCCTATGCAG
ATCCTGCCGAACTGGCCGTGCAGATCAGTCAGGCGGCAAGTTCGGTCGGCATCGGCCTGA
CCCTGCTGCCGGTGCTTTACAGCCACTCGGGGTTTGGCGGGCAGGCACCCAACGAAGGGC
AGCGGCGGTTTATCCACAGCACTGACAGCTATCTGGATTTGCAGGCTCGTCTACGCCCGC
TTCTGGCGGCTCAGCCCACGCAGCAGTTGGGTCTGTGCTTCCACTCGCTGCGTGCGGTGA
CACCACAGCAGATCAGTGAAGTACTGGCGGCCAGCGACCAGCAGTGCCCTGTGCACATCC
ATATCGCCGAACAGCAGAAGGAAGTCGATGACTGCCTGAACTGGAGCGGTCGGCGTCCGC
TGCAATTGCTGTATGAAAATGCCCCTGTGGATAACCGCTGGTGTCTGGTGCATGCGACCC
ACGCCGAGGCAGATGAGGTGCAACTGATGGCGCAAAGTGGCGCGGTGGCCGGGTTATGCC
TGACCACCGAGGCCAATCTGGGCGACGGTATCTTTCCGGCGGTGGACTACATTGCTCAGG
GTGGCCGGTGGGGAATTGGCTCGGACAGTCACGTTTCGCTCAGCGTGGTCGAGGAGTTGC
GCTGGCTGGAGTACGGCCAGCGTCTACGCGATCAGCATCGTAACCGGCTGTATCGCAGTG
ATCAGCCGATGGTTGGCCGCACTTTGTACGACGCCGCGCTCGCGGGTGGCTCGCAGGCGT
TGGGGCAGCAGGTTGGTACGCTGCAAGTGGGGCAACGCGCCGACTGGCTGGTGCTGGATG
GCAACGACCCGTACATCGCCACGGCTTCGGGCGACGCCATCCTCAACCGCTGGCTGTTCG
CCGGCAGCGACCGACAGATTCGCGACGTAGCCGTGAATGGACGCTGGGTCATACGCGAAG
GGCGACATGCCGCAGAGGAGCAAAGCAGTCGAGCGTTTGCACAGGTGCTGAGGGAATTGC
TGGGCTGATGCGAGGGAGGACGCAGAGCGTCCAGAACGGCATGC
>102
CCTGCCGACGTTTGGCCGCTTTCTCGTCGCGGACACGTTTTTCCTTGGCATGCTCGACAT
GAGAGTTGACTGATTCAAGGAGCTGCGCGGCCTGAGTGAGCAGTTCACGCTGTTCTACGC
TCAAGTAATCACCCAGTCGG
>108
TGGCCGTTGTTTGCCGAGGCGACATATTCATGCAGCGTCCCGGCCGTTTCGTCGAACACA
TAGATGTAGCCGTCGTACAGCTGGCGCAAAGTGTAGCTGCGTGTTTTCAGT
>109
GATTCATTGAAGAAGACGATTAGAAGCAGCGCCCGAGTTCGGGTCTGTAGCTCAGTTGGT
TAGAGCGCACCCCTGATAAGGGTGAGGTCGGCAGTTCGAATCTGCCCAGACCCACCAATT
TTGTGTGGGAAACGCCTGTAGAAATACGGGGCCATAGCTCAGCTGG
>112
GTACCGCTGACGTTGTCAGCAACATGCCCGGGTAGTCAGGATCTCGCGACTACGATGCGC
CCCACGCATTGATCCCCCCCAAGTTCGCAAAGCTTCCGGAGGCGCGAACG
>122
TTTCTGGGGTTCCACAAACCTCTGCATTCTGCTGAACTCATAACCCCGCCTTTCAGTATT
GAAGCCAGAGACTCCCCCTCTAGCTCAGTTGAACGCCCCCATGCCTGCCAGCCTGCTACC
GGGGCGCAGATGGAAGCTGCTCAGCACTGGCAGGCTTCCGTCCGGCTGACGCTTCGCATC
CCAACCAATATCCGAGACATCTTCAAAGTCAGCGTCGGTTACAGGCGTTTGCAGCGCCCA
CGAGTTGTGGGCCATATCCAGTCCTTCGCTGTTTACAATCAAACGTCCTTTGTAGGCAAT
ATTGTTGAGCAGGTGGCCGAGAGGGATCAGCGAGCCGTCTGGCGCGATACCCGCCATGTT
GTAGTTTGCGCCATTGGAAAAAGCCGTGTTGTTGATGAAGTCCAGCGCCAAGGTATGGTG
ATTGGCGTAGAAACCGGCGGATTTGTTGTCGAAGGCAACTGAATTACGGACGATATGTTT
CACACCGTTGGGCACATACTTGCCACCGTATCCGCCCGCTTTGATGCCATTGCCGTTGCC
CGCTTCGACTTTGGTGTGCGTGCCAGGCAGGTAACCTTGCTGCCATGCCCACGAGTTTTC
GATGGTTACCGGCGAGAAGGCATTGATCAGGTCAAAGCCGTCGTCGGAATTAGCCCAGGC
TCTGCAACCGCGAAATACGTTACCTGGATGCCCCGCCTTGATGTGTGCGCCGAAGCCGTC
AGCGCTCTGACCTGCGCCGTTTGAGGTGTAAGGATCGTAGTTGTGGTGCGAGTCGGTATT
GAGTACCAGGTTATAACCGCCGTTCTGAATGAACAGGCCTGGCCCCATGTTGTGATGCAA
GTTGAGTTGCTCGAAAGTGTTGTGGCTGCCGCTGTTCCAGATGCCCCAGGACTCGTGATT
GAGATGGTTATCCGGCTGCTGCGGCACGCCCGTTACCTCCAGCCCCTTCAGGTGCAACCA
GCTACCGGTAACGTTGAAGCCTTTGACGCGACAATCGTCTTTCATGGCCGAGAAATCAAA
CACCGGTGTTTCGCCCGGATAGGCCCAGTAACGTATAGGTTTGTTTTCGCTGCCGCTGTT
GTTCAGGGTGATGGCATTGACGGTGTCTGTGCGGGTAGCGCAGCTGTTGATGCCTGCTGT
GTAGGTGTAGATTCCGCCGCGAAAATACACCGTGTCGCCGGCTTTTGCGGTTTGCTGTGC
ACGCATGATGGATTGCAAGGGTGCGGCTTTTGTACCGGCAGCGTGATCATTGCCATTTGG
GGCAACGTAATAGTCGGTTGCATGCGCTGTTGCAGCAACGGTCAGCAAGACCGTCAACAG
TATGGTTTTCATGAGGTCACTCCAGGCCAGCGTCTCGTAATCGTATGCGTGTTTGCTGCA
CCTCATTATGAATTCGATGAATAAAGATTCTGCTCGCCTGAGGCCCGCAACAGGGACTCA
CCAATTCAAAGACAATAAAAAAGGCCGCATTCTCATGCGGCCTTCTGACTACAGCTAACG
ACCCTTACGAAGCCAGCTCTGGAACCGCTGGCTTCACTTCATCGCGACGCTGAATGTATT
TCCAGTCCGCTTCATCAATGTAGATGCCATTGGGTCCGCTGCCGCCTTCCAGGTCGATAG
CAACGTGAGCCGAGACCTGTGGCTTCACACTTGCCAGAATCGGAACGAAGCCCAGTTGCA
GGCTCGTTTCCAGCAGCGCAGCCTGGTTCTTCTCATCGATGTCTGCTGCTTCGTCCAGGT
AATAAGGCAAGCGCACCCGACCAGCCTGATCCCGATCCATCAAGTGCAGCAACAGGTACA
TGTTGGTCAATGCCTTGATGGTCATCGTCGTGCCGTTGGACGCTGCGCCGTCGATATCGG
TGTGAATAACCGGCTGACCATTGACCTTTGTGATCTCGAATGCCAGTTCGAACAAGTCCT
TCAAGCCCAACTGGTTATGGTTGGCAGCCACAAGTCGCGCCAGATACTCCTTGGCCTCTT
CGTTCTTGTTGTCCTGCTCGGCGCTCTGGCTCAGGTCGAAGACTGACAGTGTCTCGCCTT
CTTCATATTGCCCGGCGCTGTGGATAATCTGATCGATGTGCTTGAGTGCTTCCTTGTTCG
GCGCGAGCACGATACGGAAGCTTGCCAGGTTAGAGACTTGACGCTTGTTGATCTCGCGGT
TGAACAGCGCCAGTTGATGCTCAAGGCTGTCGTAGTCGCTACGAATATTGCGCAGGGTGC
GGGCGATGTCAGTAACCGCAGCGCGACGAGCCTTGCCCAGCGTAAGTGCCTCATCGGTAC
GGTGTGCGTAGGCATTGATCAGCAGTTGCAGGCGACGCTCCATGTCGTCCTCGCTGTCGA
ATTTGGCCACGCCCTTGAGGCGAACCTGAGCATACAGCGCCTCGATCTGCCCATCGCTGC
GCAACAGACCTTGCCAGCTGTCCTGATAATCGTTGAGCAGTGGCAACAGGTTATCCATGG
AATCATCAATCGGGTCCATGAACGGCGTGCCGAACGGCAGATCCGCAGGCAACAACTGGC
GGCGACGTAGCGCGTCGTCCAGCGTGCGTTGCTTGGATTCCATGTCACCAATCTGACGTG
CGATCAATTGCAGCTTGGCTGACAGTTGCTGCACGCGCTCGGTGAACGCGTCGCTGGAGC
GTTTCAGTTCATCCTGAGCGGCTTCCATCTGCGCCAGTTCTTCCAGCTTGGTGGATTCCT
CCGCGCTCAAGGTCTGGCAGCGGCGGAAGTCTTCAAGTGCCTTTTGCGCATCCAGCACCT
GCTGGTACAGCGCTTCGGTCTGGGTCTTGCTCGCCGAACGGTCGGCAGCGACAGCCTGCT
GGGTTTTCAGCTGTTTGAGTTCTTTTTCCAGACGCTCTTTCTGATCGCGCAGCGCAGCAC
GATCGGCCAGCGCCTGCAGGGCAGGAGGCTCGATACTCGACAGGTTGATTGTCAGCCCGG
GTACGGCGAATTGATCGCCCTTGAAGCCATCCAGAATGGTCTCCAGCGATTTGACCCACG
CGTCGCCGTCGTCCAGCGCAATACCTTGCTCACCCAGTGGCAGGCTGAACAGCGCGCTGT
TGAACAGGCGCATCAGGCGTTCTACGTCCGGCTGGGAGAACTCTTCACGCAGACGGGCGT
AACTGTTGTTGTCCGCGTGGTCGAGCTGTTGCTTGACCGACTTGAGGCGTTTCTCCAGGT
CGCGCAAACGCTCGTCCAGGTCTTCGGCGCTGAACTGCCGGGACTGGGCCAGCGCACCGG
CCAGCTCATCGTGAGCATCCTTGGCTGCGAGCAGTTGCTGCTCCAGCACCTTGACGTCAT
CGACCAGCGCAAAACGATTCTTCAGCACCGACAGCTCGCCGACCCAGCGCTGGATGCTGC
TGATCTCGCGCTCCAGACGCATCAGTTCCTGAGTGCTGCTGCGCTGATCGTTCTGCATCT
CATCCTGCTGAGCACGGTAATGCTCGGCCTGAGCGACCAGTTCTTCCTTGCGCGCGCCAG
AGTAGTCCGACCAAGTGCCAAGCAGTGAATCAAGGATCGGCGACAGACGATGCAGTTTGC
CGCGCAACAGATCACGCTGTTTGACCCCGGCAGCCAGTGCCTCGACCAGCGGGCCAGCCA
GTACCAGCGAGTTGTAATCCTGTTCCATGCGCCGCACGTCGCGGAAAGCTTCTTCACAGG
CGGCGATGTAGTCGACGCTGCCCGAACGCAGGCTGTGCTCGAACGCATCGAGAAACAGCT
GCTTGAGTTTGGCTGCCGTGATTTCACGCATGTGCAGCAGGTTGATGAACAGCGCGCGGA
AAGTCTTCAGGCTCTGCTCGCTGGTGGAGCGTAGCGGGATCAGGGTCAGGTCCAGCGGGA
TCGAGGTATGACCGCCGACCAGCAGGCGGCGCAACTCGTCCGGCTTGAGTTCGTAGGCTT
TCAGGCCCTGGCTTTCCAGGTTGCTGAACAGCTCTTTCTGACGCAGGCAGGTGTCGTTCT
TCTGGTAATGACCCAGGTCCAGCTCGCCGGCATAGGCAAAGAACTGGTGGCCGAAACCGC
CACCCGGGCCGCGGCCTACCACGCCAATCACATGCGGGCCGTGGGGCAGGGAGACTTCCA
CCAGAATGTAACTGGTGTCGGTGGCAAAGTAGAAGCGCCGGGACTGCTCAAGGCTGTACT
TGCCGAAGCTCATGTCCGACATGCGTGCCAGAATCGGGAATTGCAGGGCGTTGATCGAGG
CGCTCTTGCCGAGGTTGTTCGCGCCATACACCGACAGCGGGTTTTCCAGCGGGAACAGGC
CGAGGCTGTAACCGGCGGTGTTCAACAGGGCAAAGCGGCGGATGCCATAACGTTCCTGGC
TCATGTGTCCATCTCCTGTCGTTGCTCATCGGCGATTGCCCGGGCAAGTGCCTCTTCCTC
GGTTTCTTCACCGAATTCAGCCAGGTCCAGCGGGTCATCGGTTTCCAGCAGCTTCTCGTC
GCTGTCGTCATCGATGAGCACAGGCGTTGGCAGTGGCAGGGCGCTATGCAGGCTGGCCGC
CAGATCGCGGTCCTGTTGCACCGACAGGCATACATCGAGAAAACGGTGCATCGGCGGCAG
GAAGCGGTAGATACCGACCTCTTCACTGGCAAAACCCAGTTGCGTCATGCGGCGCATGAT
CTTCTCTTCAAGCTCTTCCTGGGTCTGCACTTCCGCCTGAAGAAACAGGTCCCGGTACTT
TTCCAGCATCGAAGGCAGTTCGTCACGGCCCAGACTGCCGCCATCCAGCACGGCCATCGG
GTCACGGCCCTGATCGGCCAGATGCTCGACGAGGATGAAGGTGAACAGCGCCAGACGCTG
AGCGGTCTTGTTGACCTGCGCGGCGGCCAGTTCAGGCACGAAATAGTAGAAACCGCGGGT
GTCGCAGATCAGTTCGTAGCCCAATGCCTTGAACAGCGCGCGGTACTGGTCCTGGCAGTT
TGAGAGTTGGGCATACAGCTCCGGGTCACGGCGGCTGATGTGATAGCCCTTGAACAGCTC
GCGAAAGATCGGCGCGAGCTGGGACATTTCGGATAGATCAAGATGCATGAACAGGGCTCT
CGGAATGCTCTGGCTGCTCGTCTTTTGCGGCGAGCAGGGCAAAGGAGCGCAGGCTGACGC
GGTGCTCCCGGGTGAAATATTCGCGACGCTCGAGGCGTTCACGGGCGAAGCGCTTGTCCC
GCGACAGCCGCGAGAACCAGTACAACAGCTCGTCGGTTTCGCCGGTTGGTTCCTGCTCCA
GCAACCAGACCATCAGGTCAGGCATCGGCAGGGCGCTTTCGCAGCGCTCGAGCATTTCCT
TGACCGTACGTGGCGCGCGGGGTGGTTCGCCCTTGCGTGTACCACTGGCCTTGGGGAATT
TCGCAGGCTTGGGTTCAAAGCGCGCCAAGGCATAGACGTAAGCCTCGACCTGGCTCGCGC
TGCCCAGAAAGGTACTTTGCGGGCGGGTAAACAATGGCATGGCAGCCTGTGGCACTGCGT
CCAGGCCCTTGCGCCGAATCGCCGACAAGGCCAGCGCCGCGCCACGAGTCACCGCATTAT
GGCGACGTGCCTCCTCGCGCAGCGGCAACAGCAGCTCGCGTGCATGGCGCAAGGTCAACT
GAGCGCTGGTCTGCATCTCCAGAATGCGCGCATGGGTGCGCAGCAGCATGTCGTCGTCGA
CCAGATGACCGAGGCGTTGTTGCTCGGTCAACAGGCGCAGCAGCACATTCTCGACCTTGC
GCACACCCTGTTCGAAAGCACCGTCGGCATTGACCAGTTGAATCATCGGCTCGACGTATT
CGTCCCAGGTGGCCAGAACTTCTGCATACCGCTGGCGCAAAGGGATCTGCCGGTCGCTGG
TCTTGGCCCGGTCGGCGACCGCGACCAGTGCCTGTTCGTCGTTGGCGAGCTTCTTGAGAA
CGTCGCGCACCCGCATGTCCAGCAGTCGCAGCTGCCTGGCCAGATCATTGGCATCGCGAA
TATCGAACGCGTCCTGAATGTAACCGGCCAGGCGCTCCAGATGGCGCAGATAAGCCTCGA
TTTCCAGGCACAGGCCCAGCCGGTGCTCGCGGCGCAGGTAGGACAGGAAGTCATGGATCT
GTGCGTTGAGCTCAAAGCGGTTCGGACTTTTCGCGACGGGCACCAGAATGTCCAGACGAA
TCCACACGTCCAGCAGGTTGGTGATGTCTTGCGGGGTGCTGTCCTGCTGCTGAGCGCCCA
ATTGCAGGCGCAGCTCGCTCAGGCTCAACGTACCCTGGTCGAAGTGTTCGCATAAGGGCT
CGAGTAGCGCCCAGTGCTCGGCAAGGGCGCGCAGGACGCGCTTGGGTTCGATCATCGTTA
GGCCGACTGTTGACAAGTGAAAAGCGGCAATTGTACTGCATCAGTCGCCTGATATTTCAC
CTGCGGGCGATATGCTGCAGCGCAAAAAGGCGAACAACGCTAGAATTGCGCGCTTAACTT
ATCCACAGGTGGCTGACCCTTGCTCAACGAGTCCCGTCGCCGCGCTTATTTGACCGCCAT
GCAGGTGGTCAACTGGCTGCCGCGCACAGAACTGCCATTCGCCGCGCCCTCGCGTCCGGA
GCTGCTTGCGCCGTTACCGCCGCCGGTCGAGGTGCAGAACATTGCGCCTGCTGCCGCGCC
ATCTGCGCACGCTGCGCCGGTCGAAGCTGCGAACGTTGTGCCGATCACCCGGCAGCCCGA
GCGCCCGAAGGTCGAGGTGCCGCGTCCGTCACTGGCCAGCACGCGCACAGTTGCCCCGGT
CGAAGAGGCCGCGCCTGCGCCGCCCAAGGCCGCGGTTGTGCCGCCACCGCGTTTTGCCCT
GCAATTGCTGCGTGCCGGCCGTTGCATGCTGCTGGTAGAACTTNACCGGCCAGCCGTTTC
AGAGCCGCGATCCGTCCTACCTGCTGCTCAAGGACATGCTGCGCGCTGCCGGTCTGCCCG
ACAGCCCGCAGATTATCGGCGAACCGGTGCGCTGGCCGTTGCTGGTGCGCGGCCAGATGG
ATCAGGGCCCGGAAGCGGCGCGCGACTTCGTGCAAGGCTTTGTCGGTGCCCGGCTTGAGG
ACGAACCCTGTGCGTGCCTGTGGCTGATCGGTTTGCCGTCGATGAAGTTCGCCGGTGAAG
CCGACGCCGAATCCTATAACCGCGAATTGCAGATCGAAGGTCTGGGTACTGCCTGGGCGT
TGCCGGGTCTTGAATTAATGATGGACGAGCCTGAGCGCAAGGCCGATGTCTGGAAAGCCA
TGCGTCGGCTGATGACGCGCTGGAAATCGATCGATGAGTGATGCCGTAACCTTCCGCCCC
ATGACCGAAGCCGATATGGATGCGGTGCTGAAAATCGAATACGCAGCATTCAGCCATCCC
TGGACACGCGGCATCTTTCTCGATGGCCTCAAGTCCTACGAGATCTGGCTGATGTTCGAA
GGGGCGCAGCAGGTCGGGCACGGTGTGATTCAGGTCATCATCGATGAAGCGCATCTGCTC
AATATCACCGTCAAACCTGAAAATCAGGGCCGTGGTCTTGGCTTGCTGCTGCTGGATCAT
CTGATGAAGCGTGCTTATCAGCTAAACGCTCGGGAATGCTTTCTGGAGCTGCGTGACAGT
AATCGTCCAGCCTATCGTCTGTATGAAAACTACGGTTTCAACGAGATAGGCCGGCGTCGC
GATTACTACCCGGCAGTCGGCGGCCGCGAAGACGCTGTGGTCATGGCCTGTACGCTTTTC
GAATAGTGCTGGCTGTCAGCGCTGGGTATTGCCATCCAGCGGGTCGATGATTGCCAGTTC
CTCCTCGTCCAGACCGTTGCCACCACCGATGTCATCTTCATCGACTATAGTCCGCTCCAG
GTCGGCAGGATCGTCTTCGCCCTGCTCATTCGGTGAACGGGCACCGTCTTCGCGGATCAG
GGTTTCCGGAGACAAATCGTCATCGGTCGAATGGTGATCGTCAGTCGAGGCACCGGTCAG
GCCTGCCTCACGCACACGCTGATCCGGAATTTCATGTTGCAGTTCGTCTTCAGGAATAAG
ATCACCGATACGGGCACGATCTTCTTCGTCGAAGTCGAGTGTTTCCATGGAGCCCATACG
GTCTTCGTTATCGTCGATGGGTTCCGGTTCGGCAGCACCGAACGGACGGCGTGAATCGTT
CATGGGAAATCCTCATTTCAGGTGGTCGTAAAAAATGGACCGGCCATGACTTTGAAGATT
CCTTTTTGTTGACCGACGAGCTTTGGTGAATTTTGTCAGTAGTGGCAAATAGGCGTGACT
TGAAGGATTCGACTCCAGTCCAAGGCTGGGCATCATTATCGAGGCGTCAAAGCATGAACG
AGCTACAAGACCTGATTGATAACAATGCACGCTGGGCCGATGCGATAAAGCAGGAAGACC
CAGAGTTTTTCGCCAAGCTGGCCCGCCAGCAAACACCTGAGTTCCTGTGGATCGGTTGTT
CGGATGCACGTGTCCCGGCCAACGAGATCGTCGGCATGCTGCCCGGCGATCTGTTCGTCC
ATCGCAACGTGGCCAACGTTGTGTTGCACACCGACCTCAACTGCCTGTCGGTGATCCAGT
ACGCGGTAGACGTGTTGAAGGTCAAACACATTCTGGTGACGGGCCACTATGGTTGCGGCG
GTGTACGCGCGTCCATGCAGGACCGCCNTGGCTGCGCACGATTCGTGATCTGTATTACGA
AAACCGTGAAGTGCTGGCCAAGCTGCCCACCGAGGAAGAACGTGTCGACCGTCTGTGCGA
GCTGAACGTGATTCAGCAAGTGGCCAACGTCGGTCACACCAGCATTGTGCAGAACGCCTG
GCACCGTGGGCAGAGCCTGTCTGTGCATGGCTGCATCTACGGCATCAAGGACGGCCGCTG
GAAGAGCCTCGACGTAACCATCAGCGGCTTCGAGCAGTTGCCGCCGCAGTACCGTCTGCG
TCCGCAGGACTGACAGCCACCCTCAGGCTGCAGCATCGCCAGCCAGTCTGTTTTTGCGAC
GGCTGGTTGGCGACAGGCAGGTCATCACAGCACGAAGCGCTGCACCATCAGGTTCAGATC
AGCCGCCAGCATCGACAGCGAATTGCTCGCCACGGTGGTCTGCTGCGCGCCTGACGCTGT
CTGGCTCGACAGGTCGCGGATACTGCTCAGGTTGCGGTCTACTTCAGTCGCAACCTGGGC
TTGCTGTTCTGCGGCACTGGCAATCAACAGGTTGCGGTCGTTGATGGTGCCCGTTGAATG
GATGATCACGGTCAATGCTTCGCCGGTTGATGCAGCTTGCTCAAGCGTCAGGCTGGCTTG
CGTTGCCGTGTGGCGCAACGAGCTTGCCGTTTGCTGAGTGCTTTGCTGCACACCGCTGAT
CAGCCCTTCGATTTCTGAGGTCGAGGCGCTGGTGCGTTGCGCCAGTGAACGAACCTCGTC
AGCTACCACGGCAAATCCGCGCCCGGCTTCGCCCGCCCTGGCTGCCTCAATGGCGGCGTT
CAGGGCCAGCAGGTTGGTCTGGTTGGCGATCGCGCGAATCACATCGAGGATGCTGCTGAT
GCTCTGCGTGCGCTCGGCCAGTCCTTCAGCCTGATGCGAGGAGTCCAGTACGTTTTCAGT
CAGTTGCTTGATCGAAAGAATCGTCGCCGACAGTTTTTCCTGCCCTTGCGCTGCCGCCTG
GGTCGACGCCTTTGATTCGGTCACGGTGCTGCTGGCGTTGCCTGCCACTTCGATGGCCGC
CTGACTCATCTGGTTGACGGCGACTGCGGCCTGCTCGATTTCGTTGTTCTGCAATTGCAG
ATTGAGCGCACTGGCTTCGGCAATGGTGCCCATCTCCTGAACCGACTGCGACAGCTGCGT
CGCCGCTGCGTAGATCTGATCAATCGTGCCGTGCAGGTTGGTGCGCATGCGCCCCAGGGT
GATCAGTAACTGCGCGGTCTCGTCCTTGCCATCCGGTATCCGGTGCTCTGTCAGATCACC
ATCGGCGATGGTGCTGGCAATGTGCAAAGCCTGGCGGACCGGGTGAATGATGCTGACGCT
CAGACGCCAGGCCAGCAGCAGGGTCAGAGCCAATACGACGGCGATGGCGCTCAGCGCAAT
GATTCTCGCCTGCTCGTAACGGGTGCCTGCTGACTCTACGGCGGCGGCAGCGCTCTGTTT
GTTCAGCTCGCGCAGCAACTGCACCTGCATGTCCATCAGGTCGCCTTGCAGCGCGAGCAT
GGTATTGGCCAGCATTCGGGCCTCATCCAGCTTGTTCTGCTCGATCAGCGTGATCTGATT
CTGCAAGCCGGGCATGAACGCCTTATAGGCATCCTGCAACGCGACGATAGAGTCATGCTC
AGTGCCCGATTGAACACGCGCAAGGTATTCCGAGAAACCTTTCTCGACTTCGTTCTTGAG
CTGTTCGACATTGATCTTGCTGTTGATGACCGCACCCGGATCGTCGGCATTGGCGATCAG
CCGGGTGGTCTCGCTGCGCAGTTTGACCAGGCCGATGGCGATGGCATCGGCCATGGCGAT
ACTGGGCAGCGCACCACTCTCGACAGCTTCGCCCTGATTGCGGATCTCCTGCATCTGCAG
CAGGCAGAAAGCCCCCAGCGCGACCATCAGCAGGGAAGTGATGCCGAAACAGATCACCAG
GCGCAGGGTAATCCTGAAGCGGCGCAATAGTGTTGGCGTTGTGGATTGCCGACGCAGGAA
ACGAGGCATAAATCTTTTCACGGCACACAACCCCTATAAACACGCAGACCTTCTCGGAGA
GCCGTTTATAGGGCAGTTGTGTGATGTCTTTATGACATCTGATGTTTATATCGGAAACAG
GTAACCCATCATGGCTGAGGCGCGCCGATTTCCTCCATCAGTTCATTCAGAAAACGCTTC
AGCCGGTCGTGCCTGATCTTCGCCATCTGTGTCCCGGTGTCGGTTTGAAAGCTGTCGGCG
AGGTGCAGCAGCTTGGTATGAAAATGGTCGGCGGCGAAGTTCCTGTCGTCATACGGGCGC
TGGCTGGCATGCGGGTCGTTCGGTTCGTAAAGCTGTCTGCCCATCCGCCCTGATACGTAA
AAGGTTCGAGCCACGCCGATCATGCCCAGAGAATCCAGACGGTCGGCGTCCTGCAGAATT
CGGGCTTCCAGTGTCAGCGGGGTTATCGCCGCCGAGAAACTGTGCGCTTCGATAGCATGG
GCAACCGCAGCGATACTTTCTTCGTCCCAGCCCATCTCGGTAAGCAATTCGCGGGCCCGT
GCTGCCGCCAGTCGCGAAGCACTGGAGCGAAACGGTGAGTCTTTCTCGACCGAAACACAG
TCGTGTAACAGCGTGGCGGCGATCAGTACGCGGGCATCGCCGCCTTCCCGGTCACGGATG
GCGCAGACGTTTTTCCAGACGCGCAGCAAGTGCGAGACGTCGTGCGCGCCATCGATTTTC
TCTGCATGAGTATGCGGGATCAGCAGGCTGGCCAGATCCTGAAACGGGGCGAAGCTGGCG
GCGGTCATGCGATGGTCCTCAAGCGTCTGTGCGGGTATCAGCATTACAGACAATGCCGCC
TGATAAAACCCTGTCACTGGTCAAGAATATGGCTGATCTGGCCTGCAAGCAGCCCCGCAC
CCCGGGCGTTGAGGTGGTTGAAATCCTTGTAGTACGAGTTCATATCGCCAATCAGGCATT
GCTTGTCCTTACAAAAGGCTTCATCCAGGGTGATCAACCTGATCTGCTTCGCCTGGCTGG
CGTGCAGGAACAGTTCGCGAGTGAAGCGTTGCAACAGAGCATGTTTTTCGACTGGCACCG
ACAATTCACTGACCCGCTGCAGTTTCTGCGCATCACTGTCCCAGGCATCACGGGCCAGGC
GGTAGTAGAGGCTCTCGGGATTGATCAATTGCTGCGGCACCTGCGCGACGATGAATACCT
CGGTGCCGATATCGCGGTAGGCCTTTATCGTGGTTTCAAATGCCTGCCTGAACACTGCTC
GCGAGGTTTCCCGGTTTTTTTCCGGGTGGGTGCGGGAGGTCAGGAAATACTTGCTCATCT
TCCGCTCGCCGTAATTGCCGTCGGTGTACAGCGTCCAGCGTGCCACCAGCACGACCTTTT
TGATCTGCCGCTGCTTCACGTATTCAAACTCGCGATTGGCCAGCGCCTCGCATACCCCGG
CAGGGTAGTTACCCTTGGCGATGTCCACGCCGAGCAAGGGCAGGCAACCGCCCAGACCTA
TGTGCGCGACGGTTCTGCCCAGATCCCGCGCGGCGGCGTCAAACGTCGATAACAGGGCCT
CTGAGTGGCTGTCACCAAACAGAGCCATCTCCGGTACGACGTTGCTGTCGGCAAGACCAA
ACAGGCAAAAATCGACATTCCAGCCTTGGCTATCAAGGTTCCGGTCGCATTTTTCGCGTA
TCTGCGGGTCGACAAATGCCTGATGCATCGCCGGATCGACAGCGAAGCGCTGGCTAAAGC
CGTTATTGAGATAGCCGACCAGCCCCAGCACGACAAATAGCGTGGAAGCAACGCCTGCCG
AGGCGAAGAGCTGACGGCGGTTGAATGCACCGGCCTTGCGAAAGGGCTGCTCGACGAAGC
GCCAGCTCAGCCAGGCCAGCAGCAGCGAGAGCACGGTCAACGCCAGCATCAGCGGCAGGC
CTGGCTCAATCAGGCTGCGCTGACGAGCGAAGGCAAAGACGGGCTGATGCCACAAATAGG
CGCTGTAACTGATCATGCCGATCAGGACCGTTACCCGTGAGCTCAGCGCGTTGCCGACCC
AGGTCTGGCCATTGGCGAAGACAATGATCAATGCCGCACCCAGCACAGGCAGCAGCGCGT
TGAGGCCAGGGAAGGGTGTACTGCTGTCGAAACAAACCACGGCATAACCAATCAGCAAAA
TCCCCAGCAGCGTCGCCGCCTGATCGAGATGGCTGGCGCTATCAACGCTACGCGGGCGCC
AGACAAAGTAGAAGGCGATGAACGAGCCCGTCAGCAATTCCCAGGCGCGTGCAGGCAGCA
GATAAAAAGCGTTACTGGCGTTATGACGCGCCCCCAGCTCCGCCAGCGCCAGGCTTGCCA
GGGCAGCTGCGATCAGCAGCACAATCAGCCACTTGCGACCCATGCTCCAGGCCAGCATCA
GTAGCGGTGGGAAAAACAGGTAGTACTGCTCCTCTACCGCGAGCGGCCAGGTGTGCAGCA
AGGGTTTGAGTTCAGCGGTTGCGTCGAAATAGCCGCTTTCCAGCCAGAACAGTACGTTGG
ATGAGAAGGTCGGCACCGCCACCAGGCTCTTGGCGAAGTATTTCAGGTCAGACGGATCGA
GCGTCAACCACGCGACAGGCAGGCAGACCAGCATCATCACGAACAGCGCCGGCAGAATGC
GTCGGGCGCGCCGTTCGTAGAAATCGATCAGCGAGAATCTGCCGTTGAGCATCTGCGCAA
GAATGATCGAGGTGATCAGATAGCCAGAGATCACAAAAAAGATGTCGACCCCCACGAATC
CACCGCTGAATAACGGCAAACCCGCGTGATACAGGATGACCGGGATCACCGCGAGCGCGC
GCAGGCCATCGATTTCGGGTCGATAGCCGAGCGCCGGGTTATGAGGAATGCCCATGAAGT
GTGCTCGATACAGGAAGTGGTGAAAGGCGGTAAATGCGCGCTGCAATAGCTACCGCCAAC
GCAGGGCGCAGGCGTTGGGGATGAAGGATCAGAAGGGAATCGAAGGAGAGAGTGATGTAT
TTTTTAGCTCAGGTATTCGCTCCTGTCCAATGGCTGAAGCCGGTTTATATCGACAGGTTT
GCACCAGTGGATCAGCGTCTTCCAACCTGAAAGTGTAAAAGCCCTTTATAATTCATGGTT
TTTACCCCTCGATGCGAGAACCATTGTGAGCTTACCGTCCTGCCCGAAATGCAATTCCGA
ATACACCTACGAAGACGGCAGCCTGCTGATCTGCCCGGAATGCGCCCATGAATGGTCTGC
AGACGCTGCTGGCGCCGATGCAGCCGACGACGTGAAAGTCATCAAGGACTCCACGGGAAA
TGTGCTGCAGGACGGCGATACCATTACCGTGATCAAGGACCTGAAGGTCAAAGGCTCTTC
GCTGGTGGTCAAGGTCGGTACCAAGGTCAAGAACATCCGCCTGGTCGATGGCGACCACGA
TATCGATTGCAAGATCGACGGCATCGGCGCGATGAAGCTGAAGTCCGAGTTCGTCCGCAA
GGTTTGATTCTGTCGAGCAATGGCTTTAGCCTGAACGCCTCGCCGGTCCTTCGACTGGCG
GGGCGTTCATGTTTCCGGGCGCGCCAGGGCTGTTTTTCCTGAACAGGTGAATACCGTGCC
GACGACTACCCCCGCCCCGTATCTGAAACCCGATGAATGTGTCGTGCTGTTCGATGGCGT
CTGCAAACTGTGCAATGGTGTGGTGAAGTTTCTGATTCGCCATGATCCGCACCAGCGTCT
GCGCTTGGCCGCCGTACAGTCGGAGCAAGGGCAGGCATTGCTGAAGTGGGCCGGGCTGCC
GCTCGACGATTTTCATACCATCGCAGTCATCGTTAACAATCGGGTGTTCGTACGCTCGGA
TGCATTTCTGCACATCATGGGGCTGCTGCCTGCGCCGTGGCCGCTGCTGAAAGTGCTGGG
TATTTTTCCACGCTTTCTAAGGGACTGGGCCTACAACCGTATCGCGCTCAACCGATATCG
CCTGTTCGGGCGCTATGATCACTGTCTGTTGCCGTCGCCCGAGAACCGCNGTGATCCACT
CTGGCGGTCCGTAGAATTCGTGTCATCTGGCTTCACTCCCCATATCCACAATAATCCACT
TTGCACACTGCGCCCGATTCAGAAGGTCGAGCGGAGCGTTTTTGCGTTGGTTTTTCAGTG
GGGGCGAGCCGCGGTTCCATACAGGTGTCAGGCGTGCGTGTTCATGCGTGGCGATCGGCC
TTCGGGTCGGAACATTTTCAGGGCGTTGCGATTCTTGATAACTTCACCTCCAAACGAGCA
AGCAGGTAGCTGGCTTGGCGTATTCGCGCTGGCCTTGGCGGCCTTCATTTTCAATACCAC
CGAGTTCGTGCCGATCGGTCTGCTGAGTAACATCGGCCAGAGCTTCGAGATGACCCCGGC
CCAGGTCGGGCTGATGCTTACGATCTATGCCTGGGTCGTGTCGCTGATGTCGTTGCCGAT
GATGCTGGCGACGCGCAACATCGAGCGCCGCAAGTTGCTGATGTTCGTGTTCGGCCTGTT
TGTGGTCAGCCATGTACTCTCCGCAATCTCCCCCAGCTTCGCAATCCTGCTGGTGAGTCG
GGTCGGTATCGCCTTTGCACATGCGGTGTTCTGGTCGGTCACGGCGTCGCTGGCCGTGCG
TATCGCACCGCCCGGCAAGCAGGTTCAGGCGCTTGGCCTGCTGGCGACCGGTACGTCGCT
GGCGATGGTGCTGGGTATTCCGCTGGGCCGCGTGCTGGGTGAAGCCCTGGGCTGGCGGAC
TACCTTTCTGGGCATCGCCGGCATCGCTGCGCTGGTAGTCTTCCTATTGGCTCGCGCGCT
TCCTTTGCTGCCCAGCCAGAACTCCGGCTCGTTGCGCAGCCTGCCGATCCTGTTCAAACG
CCCACGGTTAATGGCGATCTACCTGCTGACCGCGATTGTGGTGACCGCTCATTTCACCGC
CTACAGCTATATCGAGCCGTTCACCCAGACTGTGTCCCGACTCAGCGGCGAAATGACCAC
GATTCTGCTGCTGGTCTTTGGCGGTGCAGGAATCATGGGCTCGATCATCTTCAGCCTGTT
CAGCGACCGCTTCCCTAACGGGCTATTGATCACCGCCATTGGCACGCTGACCGTTTGCCT
GCTCATGCTATTGCCACTCTCCGGCGATGCGACAGCGCTCGGCACGCTGACCATTATCTG
GGGCATGGCGATCATGTGCTTCGGGCTGACCTTGCAAGCGCGTGTACTCTCTCTGGCACC
GGATGCGACCGATGTGGCGATGGCGCTGTTCTCGGGCATCTTCAATATCGGTATTGGTGG
CGGTGCGCTGCTCGGCAGCGTGGTCAGCAGCCATCTCGGGGTTGCCAATGTCGGTATTGT
CGGCGGCCTGCTGGCCTTGGGCGGGTTGGGGTTGTGCTGCTTTACGACGCATTACTTCGG
CAAAATCCCGCCTGCTGCCGAGGTGCAGGCCGAGAGCAAATAGGGCGCGCATAAAAAAGC
TCGCTGACCGCGCAATGCGATCAGCGAGCTTTTTGTTCAGGCCTCGGCGTCAGGCTTTAA
GCCGGCCCAGCCACTCCAGCGACGTTCTCCAGACACAAATTCCGAGAAAATACGCCGACA
TCGCCAGCCACAGCCCCATGACCACAGGACCGTTGTGTGGGTGGTTGATGATCAGCAGCG
CGCTGGACAACAACCACACGGTGGTGACTGCGATGTTGATCGGCATGAAACGACGCACAC
GAAACGGGTGCAGAAACTTCATGCGGGTCAGGGTCAGCAATGCCAAGGCGATGATGGTGA
TGAACGTCAGCCACGGCGCGGGCGACAGAATGTAAAGGCACAGGGCAACTACGTTCCATG
CCGCGGGAAAGCCCTGAAAGTAGTTGTCCTTGCTTTTCATGTCGACGTTGCAGAAGCAGA
ACAGCGACGACACCAGAATCACCGATACGCTGAGCAGCAACGTGTAATCCGGCACTGGTA
TGTAGCGATAGATGAACAGTGCCGGAATGAACACGTAGGTCAGGTAGTCGATGACCAGGT
CCAGCACCGAGCCATCGAAGTGCGGCAGTACCGAGGTGGTATTGACCTTGCGAGCCAGTG
AGCCGTCTACGCCATCCACGATCAGGGCGGCGCCCAGCCACAGCAGGCATGCTTTGGGTT
CGTTGTTGAACAAGGCAATGGTAGCCAGGAACGCAAGGACGACGCCGGTGGCGGTGAAGC
CATGCGCGCCCCAGGCGTTGAGTCTGGCTATGCGTTGATTGGTTATCACGGGGGCGCTCT
CCAGGAAATAATGCTTGCCAGGGTGTGCCGCAAACCTGACCGGTAGCAACTATCGACCCG
GCAATTGCCGATAAGTTTAGCGGTGACTATCCCTTGTTTCCCGGTTACTTTCCAGAAAAC
CACGATCTGTGTCAGACCGCTCGTCTCTGGAATCTTGCGGTTCGACGAAACAGGTAGGCG
CGTCACCGTTGGCATTGAGTTGGTTGATCAGGGTCGGCTGGCCCTGTTCATTGAACATTA
CCTGACCGACACCTGCCGAGTTCCATAAGCGTTCACCGGCCTTGCTGTGCTCGGGCGTGC
GCGGAACAACCTTCATCAGGCGGCGCTTGGTGAACCAGTTAAGAGGTGAGCGGGGAGAGT
ATAACCAGCGATTCAGCCGATCAAAAGTGTCCAGCAGACGACGGGGGAATTCATTCTTGA
TGCCACTGCTGGTGATTTGCCAGATGTGAGGCCCGCCACTGCGCTGACGGATCAGGATTT
CGTAGACGAACGAGTAATGCACATCACCCGACAGAATCACGTAATTGCCCGGAGTTCTGG
AGTGGCGAAAGATGTTCAGAATGACATTGGCTGCGCCACGATGCGCCATCCAGTTTTCCG
CATCGACCAGCAACGGGTAGCCGCACCAACTGAAGACACGCTGTATCGCCTCAATCAACT
TGACGCCGAACACGGGGGCAGGTGACACGATAATCGCCGATTTATGGTCGATCAGTTCCT
GTTGCAGTTCACTGAGTGCTTCCCAGTCCAGCAGGCCGGACGGGTGATTGAAATTCGATT
CACTGCGCCAGCGTCGGGTGCGCGTATCCAGTACCACCAGCGCCGGGCTGGTCGGCAGAA
CGTAATGCCACTGTTGAAACTTCAGCAACTGATCGATCAGCGCGTCCTGGGCCGTGCTGT
CCAGCCAGTTATCCTTGCGCACAGCCGCTGCACTCAGTTCATGTACCTGCCGGACCAGGT
CGTTGAGTGCGTCGGGATTGTTACCCCAGCCCTGGCAGAGCAGATAGGCGAGCAGGGCAT
TGCCGATGATGCGTTTCGAGAAGGGATGGCCGTACGCGGTTTCTTCCCAGTTTGCCGACA
GGTTCCAGTCATCGGTGATGTCATGGTCGTCAAAAATCATCATGCACGGCAGGTGAGCCA
TCGCACGCGCCACGCCCTCAAGCCCCGCAGTGAAATCCTCGACCAGTTGCTGCTCTCTGG
CATAACGCTCGACTTCGTCGGCTTCCAGATGCGGCTTGCCTGGCTCGATCAGGGTCCAGG
GCGTGGGTGACCAGACCAGCAGGTACATCGCCACCACTTCCGCCAGAGTGACCAAATGGT
TATCCGCAGTGCTGCTGGTAAATACCGGCTTGCTGGTGCCACCAAAGAACCGCTCACGCA
GCGTGTCGTTGCTTTTCAGGGCGGGTAGCAGGTCGGCACGCTGGTAATAGCTGGCCGGGT
GCGCATAAAGGCTGGTGCTGTCGTCGACAACAGCACCGTCGAGTTGCTCATCGAACAACC
CCAGCCGTTCGATCAGCACATGAATGGCGCGCAGCATCGGCCCGGCGACATCGTCGGCGT
AGATCTGATCGCCGCTCATCATCAACAGCGCAGGGCGTTGCAACGGGTCCTGGTTGCCGG
CCAACAGGCGATCCACGCAGAGCAGACCCTCGGCCGCGCTGTGATGTGGCTTGCGACACG
AGCCATGCAGGNGAGCTGATCAATGCTGCTGCGTACCACGAAATTCGGATAACGGGCACC
GTCGTACAGCAGGTGCGGTGCCCACTCGGCGATACCGCCAGGTTGGCCATCTACCAACAG
GTCGTAATCGATCCAGGTGTCCAGGGGCAGCTCGGCCTCCAGTTGCAGGTCGATCAGATG
AATGAATGCGTGGCGACCTACCGCGACGATCTGGCATTGCTGATCGGTCAGTGAATGGTC
GTTGAAGTCATCTGCTGCATTCTCAACGCCATGACGCAGACGCAGTATCAGCTTGAGCGG
GCGCGAGCCCACCAGCCACAGCACCAGGCGTCCGGCTTCCTGTCGGCGTAACAGCGGACC
GGCAAGGATGGACGGTAATGGACGTTTTTCGGCGGGCGAAGACGGCATCCTGATTCATGG
CTCTGACTGATCGTAGGCGGGAAATACTAACGCAGTCAGTGTGGAAAGTTCTTGTTACAC
CGCTGGGCTGCGACCTTCAGCCTGTTTCAAAGCATTGCGCCGTTAGCCCTGAGCCCTTGG
CGGTCAATCGGATGAATGTCACTTCAGTGGCGCTCGATGCTGCCGATAGACGCTTTATAC
AGAGCCTGAAGCTGTCGGTCCTCGAGCACCGCAGTCCAGCCTCAGCCAGCTGTTAAAACT
AGAGATTTCTCCATGAACTGGTTCTACAACGCCAAGCTGTCCACAAAGCTGTTTATCTCA
TTTGCACTCTGCGCGGTTATCACCCTCGCGGTGGGCATGGTTGCCAGCCGGGGGATCGGT
GAGCTCGCCAGCAACCTGAAACTTGCGTTCTCCAACAACCTGGTGTCGGTGTCGAAAACC
AACGAGGCCACCATCAATGTTGTCGAGCAGAATCGTGATTTGTATCGCTTGCTTTCGGTC
ACTGCCAGCAACGCGCCACAAAGCGTGAAGGATGAAGTTCTCGCCAGTATGAAAAACAAT
CGCGCAGAAGCAGAAAAAGCTTATGCGACCTATCGTGCAACACCGCTTGAAGATGACGAG
CGCGCTGCAGGCGATAAGATGGACAAGGACTGGCCCGTCTATCAGACGCTGGTTGATCGT
GCTGTGGCTGTTGTCCTTTCCGGAGACGTTGCAGCCGCGAGGGCGCTGATCGAAGGCGAC
GTTCGCAAGGCCTATCTGACCGTGGTGGACGAGTTGTACATCATGGTCGGCTCCAACAAC
CGTCAGATAGGTGAAGGTGCAATCGCCGCTGAAAAAACAGAATCAGCGGCCAATCTCAAT
CTGTATATGGGGATCGGCATTGCCTTCGTGGCCGCCTTCCTTTTGGCACTGTTTATCAGT
CGTGTGATCAGTTCGCCCATTTCCTCTGCCCTTGTCAGTGCGCAGCGCATTGCCGGTGGC
GATCTGACCCAGCCGATCGTCAGCACTCACCGGGATGAAGCAGGCCTGATGCTTACGGCG
CTCAGTGATATGCAGAACAGCCTGAAGAGCACCATCGGACAGATCTCCAGCGCTGCCGAC
CAGCTTGCTTCGGCTGCTGAAGAACTCAATGCCGTTACCGAAGAAGGCAGCCGTGGCCTG
ACGCGACAGAACGACGAGATTCAATTGGCTGCCACGGCGGTCACCGAAATGACCGCTGCG
GTCGAAGAAGTGGCGCGTAACGCCATGTCTACCTCTGACGCCTCAAAGCGGACCAGTACC
GAAGCGGCTACCGGGCGTGATCAGGCGCGTGATGCGGTCAGTGCGATCAACAACGTCAGC
GCCGAGATCAGCAGCTCCACCTCAATGGTTGAAGAGCTTGCCGGGCGGGTTCGTGAGATT
GGTCAGGTGCTGGACGTGATCCGTGGTATCGCCGAACAGACCAACCTGCTGGCCCTCAAC
GCCGCCATCGAGGCTGCGCGCGCCGGTGAGCAGGGCCGCGGCTTTGCCGTGGTGGCCGAC
GAAGTACGTGCGCTTGCCGCTCGTACTCAGGCGTCCACAGGTGAAATCGAAACCATGATA
GGCAGCGTGCAGGCCAGTGCCGATCAGGCTGTGCGGGCCATGGGTAACAGCCGTACCCTC
GCCAGCAATACTGAATCCCTGGCTCAGGCCACCGGCCAGTCGCTGGAGCGCATTGCGCAG
AGCATTGCCGAAATCAACGATCGCAACATGCTGATTGCTACCGCGTCCGAAGAGCAGTCC
CACGTTGCGCGCGAGGTGGATCGCAATCTGATCAACATTCAGGACCTCTCCACCCAGACC
GCTGCTGGCGCTCACCAGACCAGCGCTTCAAGTCAGGAGCTGTCTCGTCTGGCGATTTCC
TTCAACAATCTGGTAGGCAAGTTCAAGGTCTGACACAAGCGTCAGGACGCAGTTACCGGC
AGGCGCTTCTGGAAAAAGAAGCGCTTGCTGCCGGGCGGATAGTCGTCAATCTGCCCGAAC
TCGGAGTAACCGTGGCGGCGATAGAAATCCGGAGCCTGGAAGTCGAAGGTATCCAGCCAA
ATCCCGACACAGCCCTTCTCGACGGCCAGATCCTCGGCCATCTGCATCAGGCGTGAGCCC
ATGCCCTGGCCCCGGGTTTGTTCCGGCACGACCAGCAACTCGATAAACAACCACTGATAA
AAAATGCGCGCGTGCAGGCCGCCGAGAACTTCCCGGGTCTGATCATCGCGAATAAACATT
GCCACCTTCTCGGCCTTACCGTCACCCGCCTGCTCGGCGTTAAAGCGCTTCAGGGGTTCC
AGAATCGCCAGGCGATCTTCTTCTGTAGGGTTACTGTTGACGTCAATGTGAACGCTCATG
CGCTGGCTCCTGGCCTTGGTTTGCGCGACGAGCTTAAAGCGGCCTGGATGTGGGGTAAAG
CCAGGCCCTGCAAAGCGTCATTTCACGCAAAGCAAACACAGTTACGTCCGGCGCGCTTGG
CGGCGTAGAGGGCATTGTCAGCAGCGCTGATCAGATGGTCGGCAGTGGTCTGCGGCGCGG
TTGCACACGCGACCCCCAGGCTTACAGTCACGAACGCGCTTTCGCCCAGCACCGGGTGCG
GCAACTTGAGCGCCGCGACAGCGGCCTGCAGGACGTCGGCCATTTCTCTGGCCTGTCCGG
CATCGCCATTCATTAAAACCAGAACCTCTTCACCGCCAAAACGAAACGCCACGGCACCGT
TTTCATGTGCGCTTTGCTGGATTTTCTGACAGAGCAACTTGAGGCAGGTATCACCTTGTG
GATGCCCATAGTTGTCGTTGTAGGATTTGAAGTGATCGATGTCCAGAAGGATGATGGCCA
CGTCCGCCGGTGTTTTACGCGCGCGTTCCCAAACCGAGGTCATCACTTCGTCCTGATAGC
GTCGATTGAACAGGCGGGTCAAACCATCGGTGCGTGCGAACTCCATCAACTGCACTTGCA
GCAGGCGTCCGCGAAGCGCGAACAGATAGCTCATGCGGCTGGCGCGTTCCAGAAAATACG
AAGCCATTAACAGCAGCGCTACCGTGGAGACGAACAGCACTGCATTGGCCTGCCAGATCA
CAAAGTCTGCGAAATTGGCAATGTAGGTTGTCACCAGCTGGATGATCAGCATGCATGACA
TCGCGACGGCTGCATGGCGCAGGGGCAATTGCTGGATCATGGTGCAATAGACCATGATCA
ACAGCATGCCCAGTTGATAAAAGATTTGATACGGGCTCTGACTGTGAATCATCACCAGCA
TGGGCATGAGCGAGCACAGTACCGTCGCGGTCGCAGCGGTCGTTTCCATTGCCCAGCGAG
TGGAAAAGCGCTGCGCCAGCACTAACAGCACAATAAACATCGGCGTTATCAGGCACAGAC
GCCCCAGCGCCACGTAGACAAACACATCCCGCAGAATCAACCAGTCACTGATCAGAAACA
GGTTGTAGATCAGGCTGCCACCAATCCCCACCGCCGTCAGGAATTCGCGCCGCTGTGGTC
TGGTTTCCGCCTGGTAGCGTCGCTCAAGCACCCGGCTGAAGCGCAACGCACCCACACCTG
AAGTAATCGTCTGCTCTACCTCCGCAAGGAGTTGTGCATCTTCAGGATTGGGGCGTTCAA
GGGCAGAAACGAGCATGTGACACCGGTACATTAACATCGAGAGACATTAGGACATCACGA
ATGATGTCTTAGTGCTATTAGTGTGTAGTGTGTGGGTCCTGAAGGCGACCGGCGGTTCCT
GTCGACTTTCCGGCAAGGCGTCAGGACGACTGCTGTTCTCCTTTTGGTCATCTGCGCTAG
GGTAACCGCACGGTGAGAGTGGTAAACCGCACGGCCTACTTATCCGGTTCTGATATTTGT
TCGGAGCAGCTCGCAAACATAACTTACTGAAAATGACTGCTTGCACATCAGATTCCGCAT
CTATAGTGATCATATGCTTCGACTCAAGCGCTGTGGGTTGCCTTCGAAGCGAGCGTGCCG
AGCGTCATGAATGCAGCTCGGCGTAATAAATGAAGTCGCGTCAGCCCGGACCGGAATCCC
CTATTTATGAATGCACCTAGAGAATCTGTAATTATCACGGGTATCACTGGCCAGGATGGC
GCTTACCTGACTCAGTTGCTGCTGGAAAAAGGTTATACGGTTTACGGCACCTACCGCCGT
ACCAGCTCGGTCAACTTCTGGCGTCTTGAAGAACTTGGCGTGGCCAGCCATCCGAATTTG
CACCTTGTTGAACACGACCTGACTGACTTGAGTGCCAGTATTCGCTTGCTGCAAAAAGCC
GAGCCCACCCAGATTTACAACCTGGCGGCGCAGAGCTTTGTTGGTGTTTCCTTCGACCAG
CCGATAACGACTGCTGAAATTACCGGCCTGGGCGCAGTCAACCTGCTTGAAGCGATACGC
ATAGTAAACCCGAAAATACGCTTTTATCAGGCGTCCACTTCTGAAATGTTCGGCAAGGTG
CAAGAAGTCCCACAGGTCGAAAGCACCTCGTTCTATCCTCGCAGTCCTTATGGTGTGGCC
AAGCTTTACGCGCACTGGATGACGATCAACTATCGGGAGTCGTATGGGATCTTCGGTGCC
AGCGGCATTCTGTTCAATCACGAGTCTCCTCTGCGGGGAAAAGAGTTTGTCACCCGCAAA
ATTACCGATTCTGCCGCACGTATTTCACTGGGTATGTCACAACTTCTGGAATTAGGCAAT
CTGGATGCCAGACGTGACTGGGGTTTTGCCAAGGAGTATGTCGAAGGCATGTGGCGCATG
CTGCAAGCTGATGAGCCCGACTCATTCGTACTGGCCACCCATCGATCCGAAACCGTTCGA
GACTTTGTGGCAATGGCCTTCAAGGCTGTCGATATTGACCTGGAGTGGAAAGGTAGCGCA
GAGAACGAACAGGGCATTGATGCGGCCACGGGCAAAGCCCTTGTTCAAGTCAACCCAAGA
TTCTATCGCCCCTCTGAAGTGGAGCTGCTTATCGGCAACCCTGAAAAAGCCAGGAAGGTG
CTTGGCTGGGAAGCGAACACTAGTCTCGAGCAGCTATGCCGGTTGATGGTGGATGCCGAT
CTGAAGCGTAACCAGCAGGGAGCATCGTTTTAAGCGTCTCTCTTTCATACTCTGGTAGGT
GTAAGGTGGGTGTTTCAGGCGTTGTTGATCGCAACGCCCCTCACGCATAAAACCGGTAGC
TCAAGCCGTTGCAGCTATCTCATCGCGCCAGTAATTCAGCAGTGTCGTGAGTGTAGACTG
CAGCGTTGTGGTGGGCGTCCAGCCAGTGACTTTCTGGATAGCGGAGTTATCACCGAACGC
GCAGGGGATGTCAGATAACCGCATTCGTTCGGGATCGTTTATCACATCGATCCTCTCTGA
GCTCAGTGCCATGAGCTGACTCAGTATTGCCTCGATACGGACGGGCTCGCCGCTGCAGAT
ATTCAGGCATTGAGGATAGACTTCCTGCCTGGTGGCCATGTCCAGCAGGGCGACGTAGGC
ATTGCACACATCACGCACATCGAGAAAGTCTCGCGCCGCTTGCAAGTTGCCGACTTTCAA
CTGTGGTGCTTGCTTGCCTGCTTCTATCAAGGCGATCTGACGAGCAAATGACGCGGTCGC
GAAATCAGCCGATTGCCTGGCACCAATGTGATTGAACGGACGTACGACAATACCGTTCTG
GCCACGACGAAAGTACTCATGAAAGGCCGCTTCGGCGGCAAGTTTGCTGGCGGCATAGGG
ATTCATGGGTTTGCAGACACTGTTTTCGTCGAGCGCAATACCCTGCTTGAATGCCTCGCC
GTAGACTTCCGATGAGCTGACAAACAACACAAATGCCTGAGGGGCCTTGCGTTGCAATGC
CTGTAGAAGGTTCACGCTGCCCATGACGTTGGTTTGCCAGGTGGCCAGAGGGTCCTGGAA
ACTGGTAGGCACATGCGTAATAGCCGCCAAATGCACAACGTGAGTGGGATTTGCCTGAGA
CACCACTTGCTCAAGGCCAGCGGCGTCGCGAATGTCACAATGCAGCGATTCGGCAGCATA
AGCGGAGCGGGGAGAGTCAGGGCTCACCAATGCAACAATATGGTGCCCGGCGTGCTGCAG
CTTACGGCACAGCATCTGCCCGACAAAACCGTTTGCACCGGTGATCAGAATGCGTCGCAT
CATTGAGGGTCCTTAATGGCGTTGCTGCAAGCAAGTGAGTCTAGCAGGCAATAGCTGGTC
AACCCGTTGTGACCTATGGCTCCTGCATTTTGTTTCGCCTTGCACATTCGTTATCAGCCT
GCCCATTCAAGGTTCCGCAATTGCAGGCCCCGGTTATGCGGGCAACCCACATCAATTCAA
TCTGCCATCATCAGACGAAACGCCTTTATCCCGTCTACGCTTAGGCCGATACATACGTAC
AACCCACTACTGGTGCCGTCATGTTCAACACTCGCTTGAAAAAGGAATTACAGGCACAAC
ACGCCGAGTTATCTATGTATCGGCAAATGCAGAAAGGGATGGACGCGCGGATGGTGTCGC
TGAGTCTGGACGCCAACAACCATATCGTCCATGCCAATGACAACTTCCTGAGGGCGCTTG
GTTATTCTGCCGACCAGTTGCTGGGCAAGGATCTGGACCAGATGGTGCCGTCCTACGTCA
AACAGCTCGATTGCTACCGTAACCTCAAGCTGGCGGTGCAGAAAGGCGAGTCGGTGATCG
ACAACTACCGTTTTCTGCATGCCAACGGCAGTCTGGTGTGGATTCGTGCCATGTGGCAGC
CGGTTCTGGATGACCAGGGCAAACTGGTGACCTTGCAATGCTACGGGTCGGACATCACCC
AGACCGTCGAGACCGCTGCCGAGAACTCTGCGTTCATTCAGGCATTGCTGCGCTCTACCG
CCGTGATCGAGTTTGATCTTGGCGGCCACGTGCTCACGGCCAATGACCAGTTTCTGCGTG
GCATGGGTTACAACCTGGCGCAGATCAAGGGCAAGCACCACAGCATGTTCTGTGATCCGG
CTGAAACTTCACTGGCACCGTACCGGGAGTTCTGGGCGATGCTCAACCGCGGCGAGTTCG
TCGCAGGGCGCTTCAAGCGTATCGACAGCAGCGGGCGTGAGGTCTGGCTGGAGGCTACTT
ACAACCCGGTTCATGATGCTCAGGGCAAACTCTACAAGGTCGTCAAGTTCGCCACGCTGG
TGACCGATCAGGTCGCCCGCGAAGATGAAGTCAGCCAGGCGGCCAGCGTGGCGTTTGAAA
TCTCCCAGCAGACCGACGTCAGCGCCCAGCGCGGCGCGGATGTGGTGCAGAACACTGTGC
AGACCATGCGCAAGATATCCGAAGAGATGCAGTCGGCTTCCTCAGGCATCGAAGCACTGG
GCAAGCAGTCCCTGTTGATCAGCTCCATCGTGCAGACCATCGGCGGCATTGCCCAGCAGA
CCAATCTGCTGGCGCTCAATGCCGCCATCGAGGCCGCGCGCGCCGGTGAGCAGGGCAGGG
GCTTTGCCGTGGTCGCCGATGAAGTCCGCCAACTGGCCGGCCGCACCAGCGCCGCGACCG
AAGAGATCGTCAGCGTCGTGCAGCAAAACCAGTCGCTGGCCGATGAGGCGGTACGCGGCA
TGGCCAACAGCCGCACTCAGGCGGAACAGGGTCTTTTGCTGGCCAACGAGGCCGGCGCGG
TGATCGTCGAGATTCAGGAAGGGGCCAAACAGGTGGTAGGCGCAGTGGGTCGGTTTGCCA
ATCAGTTGAAGTAGCGGCTGACTTCACTGTCGGTATTTCAGGTGTTGCAGGGCATGGACG
ACCGGCAACACCTGATAGCTCTGGCATCATTTTTGGACGGCAGGCAGAATGCGCCGCAGT
TGGTCAGTGATCACCTTCGTACTCAAGTGTTGTGAATCACTGGTTCCACTCTGACAAGGA
TTGGTTGGATGCTGCTTGCTGTACTTACCGTTCTCAATGCCCTTTGCCTGATCGGTGGCT
TGCTGTTCAACGCAGAGTTGTTGAACAAGGCAGGCGCCGATATTCCCCTCAAAAACCTGC
AGGCGCTGGAAATATACGGGCAGAGCCTTGCCGCAGTGAGCGTGTGCCTGGCGGCCTGGC
GCCTGTGTATCTGGGCTCATGGGAAATGGGGACATCAGCAGCATCTCATGCGCTCCATCC
TGCTCAGTACCGTGGTACTGGCCCCGCTGACCTGGTGGGTTCAGGGTGTGGTCCCGGACG
CGATTGCTGAAGCGTTTCCGGCCGATCTGCGGGTTTACAGCCTTTACGCCTACGTGACGA
AAAAAGGCCTGCTCTACGATTCGGTGCAGATACCCGGCATTCCCTATCAGGAATATCGCG
ACAAGGGCGAGGGCAAGGCCTTCATCGCCAATCTTGGCGTACTCATGAGTGTTCAGGGCT
CGTACGTCGAGCAGATTGGCCACAATTTTCAGGGCTTCGCCCAAACCGTCTTCAAGGGCT
ATACCCGACGCAACGCCGATAGGCTCTACAGCCGGCTGCAAGCGGAAGTCCTCCCGGTCT
TTGACGATATCGCCCGTGAATACGCAAAGGTAGAAGCCTTGCGGCGCTCTGGCGTAGCGG
GCAATAAACGCAAACCGCTTGCGCTCCCGAACGCAGCCCTGCAACAGGACCCGCCGAGCG
CCGAAGACTACGCGTTGGCGATGCCTTCAGGCCTGCGTACCCGTCAGGCGATGGCCAATA
CTGCGCAGGTGCGCGGCATGGCGCGTCAGGTTCTGGGCCCGCTCTACGTGGAAGGAATGG
ACCTGCTTGTCACGCCCAGTCAGTTCAACACGTACCTCAATGGCATCGCCAGCAATATGG
CCAGCGACGTTGCGCGCACTGATGTGCATGGCGCACAGAGCCTGAGCGTCCTCAAAAACA
TGTGGTTCGTACCCTGGTCGTTGCTGAGTGGTCTTTTCATGGGCGCGCTCAATATCGTCG
GGTTGTTGTTGTCGACCGTCGAGCAGCGCGCGTTCATACAGAAGAGGCTTGTCGCCGTCA
GAGCGGCAGCGGTGGCCCTGATCGTGATGGTTCCATTGCTCGCCGGTAACGCAATCATTC
AATCGCCAGGCTATCGCACTGCGTTCAAGGACATCGAGGCCGGCCCGACCCTCATGGCCG
GTGTCTTTCATTGGGCGATGTCTGCAGAAGCCATGTTGTACAACTTGACCAGACCTCTGC
TCAACGCCGAGTAAAACGTTTCAAAAGGGAGTAAGCCCCGTGCGCAAGAAATTCGTTGCA
TCAATTCTGGCGGTAAGCATCGCCACCTCAGTCACCGGATGCGCGCAGATGGGCATCAGC
AAGGAACAGGCGGGTACTGTGATCGGCGGTATCGCCGGTCTGGCGGTCGGTGCAACGATG
GGCAAGGGTAACGGTCAGATCGCAGCCGCGCTGATCGTTGCAGGCATCGGCGGCTATATT
GGTAACCGCATCGGTCAGTTGCTCGACGACAGGGATAAACAGGCACTGGCGCTGCGCACT
CATGAAGTTCTGAGTCAGCCCGCATCTCCTGTAGCGCAGCCCACGGCCATCTGGCGTTCC
GATCACTCCAATGCAAGCGCCCGGATCACGCCAGGCCCGGAGTTCAAGGCGGTCCGGACC
ATCGATGTCAAACGCACGCCCAACATTCAGGGCGTGCCGTCGATGAAGCTTATCAATCAA
CCCTATGTCACCCGGTCTACCCTCAACGTGCGCTCTGCACCGAACATGAACGCTGACAAG
GTGGGCAGCCTGCCGGGCAATACGCAATTCACTGCCGTGGGTTCTACCGGTGACTGGATT
CTGGTGGGGCGCAAGGGCGTTACCGTGGGCTACGTGCACAAGGACTACGTGATGACGCAG
TCCGATGCCGACACCAGAAAGAGGCTTGCTGCAGTCAGGTTCGATGATATGAACGTAGCG
GCCAGCAAAGAGACTGAAGCATTCGATCTGGGCTCAATCTCTTCCTTGCCCTCCGGCAAA
ACAGCGGCCGAGACTACTTGTCGACCGCTTTCTGTAAGCCTGGAAGCCAACGGTGGCACC
ACTGAAAAGCAGGACAACACATTCTGCAGGCAGGCCAATGATACGTGGGAGTTGATTTGA
AGCCGGGCCTCTACCGAGCAGTCAGTGCCGAATAACTGTTCATCAGGTTACGGTAGTTCG
GGATCCGCTCGGACAGCAGGTTGCCCAGCCCTTCGATATCGTTGCGCCAGTCACCTTGCA
GCTCACAGGCCACCGAGAACCAGTTCATCAACTGCGCACCTGCCTGGGTCATACGCGACC
AGGCGGCTTGCTGGACAGTGGTGTTGAAGGTGCCGGAGGCATCGGTGACCACGAACACTT
CAAAGCCTTCAGCCAGTGCCGACAGGGTCGGAAAGGTCACGCACACATCAGTCACGACCC
CGGCGATGATCAACTGCTTGCGGCCGGTCGCCTTGATCGCCTTTACAAAATCTTCGTTGT
CCCAGGCGTTGATCTGGCCTGGACGGGCGATGTATGGCGCATCGGGGAACATGGCCTTGA
GTTCCGGCACCAGCGGGCCGTTGGGGCCTTGTTCGAAACTGGTGGTGAGGATGGTCGGCA
GTTCGAAGAAGCGGGCCAGGTCAGCCAGGGCCAGGACGTTATTCTTGAACTCGTTCGGCG
TGAAGTCCTGTACCAGCGAGATCAGGCCTGTCTGATGATCGATCAGCAGCACGATGGCGT
CATCTTTGTTCAGGCGGCTGTAAGGGGCGTTTTTCATGGTCAAGTCCTTTCGTTTGGGTA
GGTGAGGTGTGGCGTTCAACGTGGGTTCAGATTAGTAGCTCACCGGAAAGGGAAAAAGCG
CCTGACGCGCGTTTTACTGTCTCTTCACAGTGGACAATACTGTCCCAAGTGCTGCCCTCC
CTACGAATCGCCTACCCAGAAACCGCCCCGGCCTTGCCAGCCTCCACCGCAAAGCGTTTG
AGCGTCGACACACTGGCAGCGGGGTCGAGCACATCCGACACCACCTGGAGGCGGGTCAGC
ATCTGCTGCTCACTGAGGTCCACTGCCACATAGCCACGCTGGCGGCTGTCAAAGAATTTC
ACGTGGGGGTTGAGCCCCAGAATGCTGTTGAAGGCGTCGAATGGCGGTCCGCCGGATGTC
ACCGAGGTGCCGACGAATTCAGTGGCGACGACGGCGGAATCCGGATTGCCCGCATCGGCG
TGCAGGTCGGTGGTCCAGAACGAATGGATATCGCCACCCCAGAACACCGGGTTGCGGGTC
TGCTGGCGTTGCAGGGATGCCAGCATGCGCTCGCGGGTCGCCGCGTAGCCGTCCCAGCCG
TCGGTCCAGTGGCCCAGCGCCTGCGTTTTGAGATTGCGCTGTTCCAGTGGAGCGACCAGC
AAGTCCTGGGCAATGACATTCCATTGCCCAGGTGATTCAGCGAAGCTGCGGTCCAGCCAG
GCTTCCTGTTCCCAGCCGAGCATGGTGCGTTTCGGATCACTCAGATCCGGACAGTCGCTG
GGCGCTACGTAGCCTCGGCGGCTGCCGTTGGCCTGGGNCCTGTTCGGAACGATACTGCCG
ACCGTCGAGTACATGGAAGCGCGCCAGGCGGCCATAGTCCAGGTTCCGGTAAATACGCAT
GTCCGGTCCTTTGGGCAAGCTGCTCGCGCGCAAGGGCATGTGCTCGTAAAACGCTTGATA
AGCGGCGGCTCTGCGACGCAGAAAACTGTCCACCGGAACGTTCGGGTCCTGGGACCACTG
CGCGGCGTAGTCATTCTGTACTTCGTGATCGTCCCAGGTGGCCACGCTCGGCGCGCAGGC
ATGCAGCGCTTGCAGGTCCGGGTCAGTCTTGTACTGGGCGTATCGGTTGCGATAGCCCGC
CAGGTCCATTGGTTCAGGCGTAGCGTGGTAGCGTGGAGCCCGGTTCCTTTCAGATGCGTC
TGACTCGTAGATGTAATCACCCAGAAAGAACACCATGTTAGGTCGCTCTGCAGCCAGGTG
CCTGTAGGCGCTGAAATATCCCGCCTCCCAATGCGAACATGACACGAAGCCGAACCGTGC
CGAGACCATGGCGGTTGCCAGCGGCGCAGTGCAGGCCTGACCCACGGCGCTTTGCGCGCC
CAGACTTTCGAACTGATACCAGTAGGGACGTCCAGGCTGCAAACCGCCCACTTCAACATG
TACCGAATGGGCAAAGCGCGGTTGGGCGGTCGCTTGTCCTGTACGTACTACACGAGTCAT
CGCTGCATCGCTGGCGATTTTCCAGCGCACTTCGACGGGTTTTTTCAGGCCGCCATCGCC
CGTGGCTGTCATCACCTGTGGCGCCAGGCGTGTCCAGATCACGAAGCCGTCAGGCAGCGG
GTCGCCGGATGCCACGCCCAGCGTGAACGGATAATCGACACCCGCGCTGCGGGCAAACGG
GCTGAGGATCGATAGCAGCGTGGCACCGGCCACGCCGGTAATGATGCGTCGGCGATCCTG
ATTGAAGTCAGTCATTGCGCGGCCTCTGCTGGTTCGTACTGCGAGCGCAACAGCCCGAAC
AGCAACATGTCTTTGAAAACACCGTTCTTCAAAAATGCTTCTTTCATACAGCCTTCATAC
GACAGTCCGCACTTCTCCAGCACCCTGGCGCTGGCCATGTTGTCAGCAAAGCACTGACCG
GCGATGCGGTTGAGGTTCATGACGGTGAAGCCATGCATCAGCAAACCCTTCACCGCCTCG
CTGGTGTAGCCCTGATTTCGGTAATCGGCACCGATCCAGTAACCCAGGTTGCCGCTGCGA
TGCGAGGTTGACAGGCGCAGTGAGACGACCCCGGTCAGTTCCCCGGTTTCCTGGGCATGA
ACCCCCAGGCTCAATGTTCGTCCAGCGGCGAATTGTTCCGGTGCATCGGCAATGAAAGCC
TGTGCATGCTCCAGGGTATAGGGCGAGGGGACTGTGGCCGTCATGTTCGCAATCACGGGG
TCGTCAGCCAGTCGCGACAAGGCGCTGGACTGCTCGGCTCGCAACGGGCAGAGCAATAGT
CGTGAGGTGCGGATACTGGGCATATCGAGACGCATCCCGGGTTTTCCGTTGAGTTGAATA
CTCAAGAATTGCCGCGTTTCCATGGCGTTTTTATGACGGCTGCGAGAAACATTTTAGTGC
CATCAAAAGAGCTTACAAAGGCCATGTAACAGTCATGTAAACCTAACTGATCGGTCATAT
TCGGTTGCTAGATTCTCGGCCTCTGACAAGAAGGGCGGATGGTATGAGAACGTGGGACGA
ACCTAAAAAACGCAAGGCGCACATCGAACTGATCCCGATGATCGACGTGATGATGTTTCT
GCTGGTTTTTTTCGTACTGGTCAGCCTGAACGTGATTCCGGCTCTGGGGATGAAAACCCA
GCTGCCGAGCGCCAGCAGTTCACAGCAGCTCAAGCCGCAGAACAAATCGATCCTGACCCT
GGGCCTCAACGGCGAATTACAGCTTGATGGCAAGGCGACCACAGTCGAGGCTCTGGTGCC
TGCCTTGAAGGCGCTGGAAAAGCCCGATACTAAAACCACCATTATCGTCAACAGCGACAA
GGGCGTTGAGGTCGCACGTCTGGTCGAGATCATGGACACCTTGCGTCTGGGTGGCTTTAC
CTCGGTTTCCATTGCCACGCGTAAATCCTGACCATGTATGTCCTGTTTCGTGTACGTCAG
TGGCTCGCAGGCCTGCCAGCGCTGGTGGCGCTCATCGTGATTGTGATGGGGGTGCAGACG
CGGGCCCTTAAGGTAGAGCCGGTTTATGACCAGTCAGCCGTGGAGCTGGCGTTGATCGAG
CCTGAGCCTCCAGCGCCAGAGCCCGTGGTGCCGACCGAGCCGCTTCCGGTTCAGCCTGAA
GAGCCGCCACCACCGCCGCCCATGGTGGAAAGCGAAGACGCCGAGCCTGCTCCGCCACCG
CCCAAGCCCATGCCTAAACCTGTCCCCAAGCCCGTGCCCAAGCCCAAGCCGGAACCCAAG
CCGCGCCCGGAACCTGTACCCAAGCCAGCCCCGGCGCTAGTAAAGCCCGCCGAGCCGGTC
CAGGCCCCCAGTAAGCCTGTGGCCAGCGCTGCCGTCGCGCCGCCTCAGCCACCGGCGCAG
CCGAAAGTAGACACGCAGGGCCTCGAAGGCGGCTACCTCAAAGGGCTGCGTAACGATCTG
GATGGCTACAAACAGTACCCGACCGGACGCCAGGCCTCGCTGGAGCGCCCGAGCGGCGAG
GTAGTGGTGTGGTTGTTGGTTGATCGCCAGGGGCGAGTGCTGGACTCCGGCATTCAGACC
CAGGCGTCCAGCATGCTGCTCAACCGTGCGGCAGCCAACAGTCTGCGACGCATCAAGCAA
GTCAAACCGTTTCCCGAACAAGCCTTCGGCGGGCGTAGCGAACAGCGCTTCACCGCCACC
TTCAACTACAGCGTGCAATAGCACTGACAAGGAACAGAGTGATGAAGTTTTCCAGAATTC
ACCTTGCGTTGGTCGCCGCTGGCATGAGCCAGGGCATGGCCATGGCTGATTCGAGTGCCA
GTGACGTCGGCACCATTGGCGTACAAGGGAAGGCGACGGTGGGCGGTGGCTATATGGTTC
AGGAGGAGAGCATCAAGGCGCGCTCCACAGTAACCAAGGAGGCGCTCGACAAGCAGACCG
CAACAGGTAACGCGATCGATAAACTCAAGTACACGCCGGGCCTGAATATCTCCAGTGAAG
ATGCCACCGGCCTGTCGGGCTTTCGCTTTACCATGCGCGGTCTCAACTCCGATCAGGTCG
GCATGTCGGTAGATGGCATGCCCATCAACGACTCCGGCAACTATGCACTGTATTCCAACC
TGCTGGGCGACCCGGAAAACATCGATCAGATCTTCGTCACCCAGGGCTCTGCCGAGAGTG
ACGGCCCGCACATCGGTTCCAGCGGTGGCAACATCGGTATTGTCACCATTCGGCCCACCA
AGGAAACCGGCGCATTCGTCAAACAAAGTGCAGGCAGCAACGGTACTTACAAGACCTTTG
CGCGGCTCAATACCGGTGAAATCAACGGGCTGAGCAACTGGCTGTCGATGTCTCATACCG
AAGGTCAGAAATGGCGCGGTGACGGTGCCGTGCGCGCTGACAAGGTGGAGTGGAACAGCT
TCTTCGACATGGGCTCGGGCAATACGGCCAACCTGATCCTCAAGTACCACGAGCAGGATA
ACAACAGCTACAGCCAGCTCACCAAGAGCCAGTTCCAGCAGAACGGGCGCAAGTTTGACC
CCTATCCTTCGACTCCCGCGCTGGGCAGCAACGGCAAGCTGTCCAGTTATTACGAGCTGG
CGCAAAACCCGTTCCAGACGTTCACCGCCGTGCTCAATACCCAATTCAAACTGGCCGACA
ATCTGGCACTTTCAGTCATCCCCTATTACTTCTGGGGTAACGGCAGCGGAGTAAACAGTT
CCTCCTATGCGCTCAACCGCGGCTCGAATCAGAACGGTGTATTCGACCTGAGCAACTTGC
CGACGGCTGCCGCTTATAACGCTGATGGCTCATCGACCACCGGCGTGTATTACCGACCTT
CGCGCACCCAGACCTGGCGTCCGGGGATCACCACCAAGCTCAACTGGGATGTCAACGAAG
AGCACAGCGTGCAAGTCGGCTACTGGTATGAGCGCGCGCGTCAGTTGCAGACTCAGCCTT
TCATTCGCCTGAAGAGCAACGGCAAGCCGGAAAGCATCTGGCCAGACTCGGATTACATGG
TCGATGCCAACGGCAATGAGATCCAGGGCCGTGATCGCTATACCGTGACGCCTGCACAAA
AAGTATGGGCTCAGGACACCTGGTATTTCGCCCCGGACTGGACGCTGATCGGCGGCCTGG
CCTACATGAATGTCGAGCGTGAAGGCAATAACCACGGCAGCCTTACCGAGCGGCCGGAAA
AACGTGACCAGACCTACAACAAGCTGCTGCCTAACGTAGGCCTCAAGTATCAGCTGGATG
AGCGTGACCAGTTGTTCTACAGCCTGTCGCGCAACATGCGCATACCGCAGAACTACGTCC
TTTATGACCCAGGCACCGGTTCCATCAACAGCAAGCCGGAGACCAGCTGGAACCACGAAC
TGGGCTGGCGCTTTACCGAACAGGACATGACGCTCGCCGCCACCCTGTTCTACATGCAGT
TCAAGGACCGTCAGGTGTCATCGAGAGACATCAATGGTGACTTTGCCGACATCAATGCCG
GTGCAGTCGATAACAGCGGGCTGGAACTGGAGTGGAGCGGCCTGCTGCCGCACCATTTCA
ATTACTACACCTCGTACACCTACACCCGCGCCAAACAGAAGGATGACCTGACCGTTTTCA
ATAACGGCGCCGCCATCGAGCTGCCTACCAGCGGCAAGCAGTTTGCCAACGTGCCGAAGA
ACATGCTGGCCGCCAACATCGGCTACGACGACGGCAGTTATTACGGCACCTTCGGGGCCA
AGTTCACCAGCAAGCTGTATGGCGACCTGACCAATGACGAAAGCATTCCGGGGCGCACCA
TCTTCAATCTGGGCGCGGGCATCTATCTGCCGGTGGACAAGAAAATCGTCAAGGATGCCA
CCTTGCGTCTGAACGTCGACAACCTGTTCGACAAGGAGTACCTGGACGGCGTGTACACCA
CCAAGACCAACGCAGGTACATACAGCGGCTTCCGCGATGGCGACCCGGCGTACATCGTCG
GCGTCGAGCGTACCGTTACCGTTTCTCTTGAAGCCAATTTCTAATCTTCATTGACCAGAG
GTCTGTGCCATGGACATGAATCAGCTTCACGACATCACCTTCTATGTGATGTACGCCGCC
ATCGCGGTAGCGATCTTTGTCGCGATCGAACGGGGTATCTACTTTGCTTACGTACGCCGT
CAGGCACGGGCGCTGCAAACGGCACTCAGTGCTTCGGTGCACAGTGAAAAGGACCTGCCG
GAGGCGCTGACACGCCGGGCCGGTTTGCCGCTGAGCATGGTTCTGCCGGTGCTTGCGCAA
AAAAATGCTCAGGGCTCGCGCAGGGATCTGGATGATGTCATCGAAACCCAGTACCTGAGC
ACTCGCGCGCCGCTGGCCCGCAGCCTCTGGCTGATCGAGACCATCACTACCGCTGCACCT
CTGTTGGGGTTGCTGGGCACCATTCTGGGCATCATCGACACGTTCAAGGCGCTGGCCAGT
GCCGGGGTGTCCGATCCCGGGCAGATTTCTGCCGGTATCGGCACGGCGCTGTTCGCGACC
GGGCTGGGTATTGCCATCGCCTTGTTCTGCGTGGTCTTCCACAACTACTTTCAGGACAGC
CTGGAACGCATCAACGATCAACTCAAGATCCTGTTGATCCGCGCTTCCAGCGGCGCACGG
GTGCAGGATGAAACCGAGCATTCGGCTGCCCCGGTCCAACCGAAATACCGCACTGCCTGA
TCAACCTGCCGGCGTGTGCCCTTGGCATGCGCCTTCCTGCCTGCGTCCGGCGATGAGGCC
CGCATGTTCTTTAATCTTCCAGGTCGTAGGGTACTTGCACGCTCCCGTGCCGTGATCGTT
GCGTTACTGCTGACGAGCTCGTTTGCGCAGGCCGACTTCGCTATTCCAGGTTTCGAGCTG
GTACACACCGTTCCGCTCGGAACCGACCTGCAGACACCTGACCTGCGAGCGCCCGGCGAG
GTCTGGCGCGAGCTGTTCGATGGTGCCCGCAAGGGTATCGATATCGAGCAGTTCTATGTC
GCAGACCAGGCCGGCTCGGTGATGGACAAGGTGCTCGAAAGCCTGACTGCAGCGGGGCAG
CGCGGGGTGAAAATCCGTTTTCTGCTGGAGGAAAAAGGCCTGAAAATGTCCGATCCGCAG
ACCCTTGAACGGTTGCGGGCGATACCCAACCTCACCTTGCGCGTACTGCCATACGCCAAG
CTCACGGGCAGCGGCATCATTCACGCCAAATTCATCGTCGTGGATGGCCGGCAGGCGTTC
ATAGGCAGTCAGAATTTCGATTGGCGCTCTCTGGAGCACATCCATGAAACCGGCCTGCGC
ATCGACGAGCCGAATGTCGTGCGCCAGACGCAGGCCGTGTTCGATCAGGACTGGCTAGCC
CAGGCCGCCATCGCCGAAGGCAAACCGATTCCGGTGCCACACTCGAACAAGAATGCTTTG
CCTGCTGGCAACTATCTGGTCGCCAGTCCGCAGCGCTATAACCCGCCCGGCGTACTCGAC
TCCCAGGCCGAGCTGCCGCGTTTGCTGGCGCAAGCCAGACGCGAGGTTCGCGTCCAGTTG
CTGGATTACGCACCCTTGTCCTACGGACCTGACAAAACCCGGCCTTACTATGCGGTCATC
GATAACGCCATCCGCAGCGCTGCCGCCCGTGGCGTGTCGATCAAACTCATGGTGTCGGAC
TGGAACACAGGCATGCCCGAAGTAGCCTATTTGAAGAGTCTGGCCCTGGTGCCAAACGTG
CAGGTGCGCATTGTCACACTGCCCGTAGCTGCCGAGGGGTTCATCCCGTATGCACGCGTG
ATTCACAGCAAGACCATGGACATTGATGATCAGGTCGCATGGGTCGGCACCAGTAACTGG
CTCGGCGGCTACCTCGACAACTCGCGCAACCTGGAAGTGGTGATGCACGACAGCACAATG
GCCAAGCGCATCGGCGCTCTGCATGAGCAGCTATGGGGCGGGCCGTACGCCAAACCAATC
GACATCAACCGCGACTACCCGGAACCGCATCCGGGCCGGCCTTGAAAGTAAGCAGGCCAG
CAGCCGGAAGGGCGACGCCGGGCGCTAAGCATGGCGGGCTGTATCGACAATCAGAATGCG
TCTGAGTCCGGACGGAACAGGTCTGGCAAGGAGTCTGAAATGAGTTTGATCGTTCGTGCG
ATGGCAGACAGTGACTGGTCTTCGCTGGCTCAGATTTTTGAACAGCCGGTGTTCCGTTGG
TGGACGCTTCGTATGCCATACCAGTCAGTCAACGACATAAAAAAACTTGTTGAAGGTCGC
AGCGCTTCAGGCCTATCCCTGGTTGCCGAGCGAGATGGCATCGTTGTCGGGTGCGCCATG
CTCTATCGCTTTCAGGGGCGAAGGCAGCACGTAGCTGATTTCTGGATGGGGGGCGCAGAC
GGTCATCATCGCCAGGGCATTGGCGACGAATTATTGAAAGAGCTGTCTGCAACCGCCTGC
CGATGGATGAATGTAAAACACCTGGAGCTTACCGTCTTCGTTGATAACGAGCCTGCTATT
GCGCTTTATAAAAAGAATGGCTTTGTCATAGAGGGGACGCACCGGAAATTTGCCTATCGG
GATGGTGAATACATAGATGCTTTTAGTATGGCGGCAGTCTACTGAGGTGCTCTGAATGGG
GTGGCAGGAGCGGCCTTCGATAGACCCGCTCTTGATAGCAATATGCCCTGCTTTGGTGAT
GAATGAAGCTCCCCACTAGGCCCCTCTGTCCGCTTCAGCCACAATGACGCCTTTTACCCT
CCAGCCTGCTGTGGGCTGTAAAAGGATTGCTGCTGATGATGCTCTCTTTCAAGCCATGGT
TCCGGGGGCTGGCGCTGGCTTTGCCGCTGGCTGCCCTGCTGACCGCGTGTGACAAGTCCG
ATAAGCCGGTAACGCCGCCTGCACCGCCGCACACCACGTACACTCAGGCTGGTTGGGACG
CGCTGCCCGCCGTGTCGGACGCCGACTTGCAAGCCGGGTTTGCCTCATGGCGCAGTGCGT
GTGTTCGTCTGAAGGCTGATGCCGTGTGGGGACCGACCTGTGCGGCGGCGGGCAGCCTTG
TGGCGGCTCCGGATGCGGCGCAGATCCGCACGTTTTTGCAGAGTCAGTTGCAGGTCTACA
GCCTGCGCGCTGATGGCGGCAGTGCCGATGGCCTGATCACCGGTTATTACGAGCCTGTCT
ACCCTGGCAGCCTGACTCAGACCGCCACGGCTAACGTGCCGGTTTACGGCATTCCGGACG
ATCTGATCGTGGTCAATCTGGACAGCATTTATCCCGAACTCAAGGGCAAGCGCTTGCGCG
GTCGGCTTGAGGGGCGGGTGCTCAAGCCTTACGACGATGCCGCGACGATCAACGCGCAGG
GGTTGAATGCGCCGGTGATTGCCTGGCTGACCGACCCGATGGATGTGCAGTTCCTGCAGA
TTCAGGGCTCCGGGCGGGTAAGTCTGGAGGATGGCTCGCAGCTGCGTCTGGGCTATGCCG
ATCAGAACGGCCGCCCTTATCGCGCGATTGGTCGCTGGCTGGTGGAGCAGGGCCAGTTGA
AGAAGGAAGACGTAACCATGGGCAGCATCGCAGCCTGGGCCAAAGCGCATCCGGAGCGGG
TCAGCGAGTTGCTGGCCAGCAACCCCAGCTATGTGTTTTTTGCCCGTAACCCCGACAGCA
ATGAAGGCCCGCGCGGCTCGCTCAACGTGCCGCTGACACCGGGCTACAGCGTAGCCATCG
ATCGCAAGGTGATTCCTCTGGGTAGTCTGCTCTGGCTCTCCACCACACGGCCGGATGGAA
GCAGCGTGGTGCGCCCGGTTGCGGCGCAGGACACGGGCGGTGCGATTGCCGGTGAAGTGC
GGGCTGATCTGTTCTGGGGCACGGGAGATGAAGCGGGCAAGCTGGCAGGCGATATGAAAC
AGAAAGGCAATATCTGGTTGTTGTGGCCCAAGGGCATGCCACTGCCTCAGTCCACGGAAA
CAGTTCCTGCAACAACCCCGGCTCCTGCCAGTCACTGACATCCTCTCACCTCGATAGCTA
CCGTCCTGCTCAATGGATAGGTAGCTATCCATTGAGAACCCCCGTTTTCCTTCCAAACGC
ATTTGAAACAGCCAAATGCACGTTTTTCAGAGACAGAAATATATACAGAAAAGAAAACTT
AACGTTCATATGTAAATCAGGGAAGTAATACATCGGATTATGGGGGGCATCATAATGATA
TTGCGCGTTGGTATTGAGGCTTTTACACAGGGATCGTGCATGCCTGTCCTACTTCTACAC
CCTGCATTCCGCCAGACGCCATCCAACCTGCTCATATGGGAAATCTCCGAGCGGAATCGG
GGGGGCGACAAGTCAGATGTAACTGTAAAATAGACGTAGGGCATACGCTATTCGAGGCAC
GGTTACTATATCAAGCTCTAGATGGAAGAACGCCCGGTCGAAGTCGGGCGCTCTTTAGAT
GTGGTGAGGTTTATTGAAAAGTATATTTTTTCTCAGCGATGAAAGCGGGCTCTTTCCAGT
TAGGCCCTTTAGCCGTGCGACCATTTTCATCTAACGCCAGAATGCCTTCACGGAAAAGTC
TGGTATAAGTGCCCCAGAGTTCACCGGACTGGAGAGCTTCAAATTTATAAGCGGTGTAGA
GTCTGTCTATTCGTGGTTGGGATGAATTTAGAGCAAGGACCGCCAATACATCTGCCACGG
TTTCGTTAATGATAATGTCTTTGATGTTAGTCATTTTATAGGCCTCTCAATGCGTCAGCA
TGATCTTGTCTGTCACCAGCCGATTGAGCCGCTTCGGTGTAAAGAAAATCACGGTTTTCG
TTAATTCTGTAATCCTCAAGGGCTGCCGTATGAGCGTTATTCCATACGTTACCTTGCACG
CCATCAGCCACTCCCAGTGCCCTGTAACGTTCTAATTCCCTGAGCTCGTGGGTGTAAAAT
CTTTTATCAGTATCCGTCACGACTAACTCGCCCCGCAAAATTTTCTCCAGACGATCAATC
ATTATAGTATTTGCATCTGATGCCCCGAATCGGCCTGTGTGCAGCTTAACGAGATCAATG
CCGTCCTGAGTGACTGAGGCGGTTGTCCAGTCGAGGTTTTGGGTGGGGCCGCCCGCTTTT
TCAGGATCGTACATTCGACCACTATGCTCCCCTCTGGTCGTTGCTCCGTCATAGGGGCTG
TTGAACACCACATAGACCGGAGGCAGACCCGAATTTAACGGGTAAACGTAAATGGCATCC
CGAATGTCCATCTGGCTGGTGCCGGGTAAAGGTTCGGCCTTCACCTCGATAGGCTCCAGT
GTAATTCCAGCGTACGCCGGAGTTTCGACTGGTTGCGCCACTGTCGTCGTTGAGCTGTTT
CCAGGTGCTGCGATTGGAAGCGTCAAGGTGATGGGCGGGGTGTCCGAAGTGGTAAATGTG
TAGGCGTTGGCCACTGGGTCCAGTGTCAGAGCCCTCACAGGCACCCTGGGAGAAAATCCG
CCTTCGGCTTGTGTTGCCACGACTGAATACTTCGACCGATCGCCGTAAATTCTATAGGGC
ATATCGATCGTTCCACCTGTTGCCGCCACGTCATTAAAGGCGTCGGGCAGATCAGGCATA
AGAACCCTGGCCGGAAGGTCCAGCATTCTTCCCGGTAACTCTCCATTGCCAAGCGAAGGG
GAGTACAGCAACGTGCCGATGCCTACGGCTGTGGTAGCGCTGACAGCCGTGCCTGCGAGA
GCCGTTAATATTTCGATAGCGGCTTGAATGGTAGCGTCCAGAAAGAGGCCGGATCCTGCT
GTAACGGAAATGACTCCTGCAACTGCACCCAACTGCGGTGTAGCAGCTTCCTGGAGCTTG
AGCGTCTTGCCCGCTTCTAGCGCTTGAGCTTCTGCCGTCACGCGCGCGTGCTCGTCAGCA
TCACGCTGGACCTGCGCCTCTGCCTCCGCCTCCATACGAGCTTGTTCAGCCGCTTCGGCA
GCTACTCGGCGAGCTTCTGCTTCGGCAGCAAGGAGTGTTTGCTCGTCCGCTACTCGCTTG
GCTTCAGCCTCAGCTGCAACTCGGGCTTGTTCAGCGGTTTCGGCAGCAAGTCGAGCGTGC
TCTGCAGCTTCAACGGCCAGCCTCGTCGACTCGGTTTCTGCCGCGATACGTGCGTCCTCC
CTGGCCTGCGCTGCAGCAATAGTATGGCTCAGTGATACAGACCTCTCTGTGAGAATCCTG
ATTTTCTCTTCAAGAATTTTTGCTCTGTAGGCTGCTGTAACTGAGGCTTCCCAGCTTTTA
TAAACGTCAAGTGGAGAGCCCAGGTCTCTTCTTGTTTGAAAGATATTTAAAAAATCCACA
GCGTTTTTTTTAATATCTACCGCCAATGCATGCCTGCCAAAGAAAGCATGAGCGCCTTCG
TTGCTTTTGGCTAACTCAGCAGCGCGTTGTGAAATCAGGCTGTCCACCACGTTTTTTTCA
ATCGTAGACTTTTCTAACTCAGAGAAGGGGTAGTCTCCTACGCCGGCAGATATTTCCGCG
TCAACGTCAGCCGGAAGGAAGGGCAAAAAGTCTATGTAAGACTGATCGATATTTCGCTGT
GTTGAAGAGGTCGTCACGATAATGGATATCGTGTACTGCTCGTTTCTTATACCCCTTTTA
CTGAAGAATGCATCCATCTCATGGTTTGCAGGAATAGTGCCGTCCCATCGCAGCGGTCTG
GCGATTACTCCGGCTCCCGATAGCGGGCCTAATGGCCTGGGCAACGGCTGGCCAGGTGTT
ACGATGGTGGGTGGAAGAGTAATGACGTTTTGCGGCATGTGCTTATCCTTAAGGTTTAAC
TAGCCGAATGATATCTCCTTGATATTAGGTAGTATTAATAGTCACGAAGTGCGGTATATA
GTTATAGGTAATTGTTTTTTTGTTCAGGCTTTCAGGCACGCGATTGAAGCGCATGCTGGT
GTAGGACTGGTCAGCGGCCGCACGTAGTGTTGCCGGTTTTATAATCCATCGCAGTGTTCA
GGCGTTACATCAGGTGCTGAATGCATTGGTCGCGGCGTACATTGCTTTAAACCCATGTGG
CAGCAAGAGCCTCCCATAGCTGAGCTAACCGTTCAGCCAACTCACCCCAAACGCGGATCA
ACCACAAACTCCAGCTCCTTGGCCGTTGCCACAACGGCCAGGAATTCCGGGTGCTGGACG
TTGAGCAGGTAATTCGATTCACGCGGGATGATCACGCTGGGCACCGCCAGTGCCAGGCTC
TGACCCGAGGCAAGCCAGTCGTCGCCGAACGAGGCTGTTGCCGGTGGTGCGGGCTCTTCG
CGCCAGTCGGGAGGCAGGGTGTCCGGCCGTGCATTGAGAATGTGCTCTTCGCCAATCTGC
AGCTCAAGCATCGCGTAATGCCGGGCCACGCCAGCATTGCCCAGGTGCACCAGCACTTCC
AGCAGCGCCAGCGATTCGCTGCCTGCGCAGTACACACAGGCGTTGCCTTTGCTGTTCCAG
CGTCCGCCATAGAGCTTGGCGCCTTCACCGTCGAACGCCTGAGCCAGCCATTTGCGCTTT
ACCAGTCGATAGACTGCAATCACGCCACGACACCGTGTTCCAGCCTACCGATCAGGTCGA
GCACTGCCTGCGCCTCTGCCGAGGTAGCGAGCATTTCCAGCGGCCTGCGATTGCCCAGCC
CATAGACCGGATTGGCCAGCCACAGACGGGTCGCTTCGGCATCGTCTTCGAACAGGTCCA
GCGCCGCTTTGTAAACCGCTGCCAAGCGGAACAGCCGATCGCTTTCCTCGGCATTGAAGC
GGCGCACCTTGAGGCGTCGCTGCAAGGTGGCGGGAGCGATGCCCAGATGCTCGGCCAGGG
TCGAGCGGTTCAGGTCGGTGTAATGCGCCAGACGCTCGAATACTTCATACGGCAAACCGT
CGTGCAGCGCCGAGTACAGGCGCGTGCCACGGGGCGGAATACCCAGATGCTGCCAGAAAT
CGTCCTGCCGGGGCAGGGCCGGATGGTAGTCGCTTATGGGCAGAGACATGGACACACCTG
TCTATCGAGTGATTACTATTAAATCTATCACTTGATAATAGGCTGGTTTGGGTGGGCGCG
GTAGTGATTTGCAGCAACAGAAAGCGACTTAAATTACAGAAACTGCAAACATCGCCGACT
TAAGGCTATAGGTTTAGTTTGAATGTTGCTGATCGAGCGTTATAGGCTCAGTGTCAGTCG
ATTTCGATAGTGCTGTCGAACGTATACGTGCTGTCCGCCGTTGTCAGCCTGATTTTTTTG
CAGTGAGAACCACACGATGTCCACGCTTGCACTATTGATATGCGATGACTCGAACATGGC
GCGAAAGCAGCTTTTGCGTGCCCTGCCTGCTGATTGGGATGTATCGGTAACGCTCGCTAC
CCAGGGGCAGGAAGGTCTGGAAGCTATCCGTAAAGGCCAAGGCCAGGTGGTGCTGCTCGA
CCTGACCATGCCGGTGATGGACGGTTACCAGACCTTGACGGCGATTCGTGCCGAAAACCT
CGACACCAAGGTGATTGTGGTGTCGGGTGACGTGCAGGACGAAGCGGTGCGCCGGGTCAT
GGAGCTGGGCGCGCTGGCGTTTCTGAAAAAACCTGCCGACCCGGACGAACTCAAGAGCAC
GCTGGAACGCCTGGGCCTGCTGGGCAAGCCGGCGGTGTCACCTGTTGCGCTGCCGGCCCT
CAACAACAAGGGCGGGGTGATCAGCTTTCAGGATGCCTTCCGCGAAACCATTAACGTTGC
CATGGGCCGCGCTGCGGCGTTGCTGGCCAAGGTGCTGGGCGTGTTCGTGCAGTTGCCGGT
GCCCAACGTCAACATGCTCGAAGTCGGCGAGTTGCACATGGCGCTGGCCGATGCCCACGC
TGATCAGCGTTTGACGGCGGTTTGTCAGGGCTACATCGGTGGCGGCATTGCAGGTGAAGC
GTTGCTGATTTTCCATGACTCGGAAATCTCCGGCATGTCGAAACTGATGGGCGACGATAA
CTCCGACAGCTCCAACATGGAGATGCTTCTGGACCTGTCCACGATCCTGATCGGTGCCTG
CCTGAGCGGTATTGCCGAGCAGATCGACATCGCGTTTTCGCAAGGCCATCCACAGTTGCT
GGGCGCGCAGGGTGGCATTGACGAGCTTATTCGTATTAATCAGCAGCGCTGGAAAAAGAC
CCTGGCGGTTGAAATCAGCTACAGCGTAGAAGGCCATAACATTCATTTCGATCTGTTGAT
GCTGTTCACCGAAGACTCGGTCGAGCTGCTTACCAAAAAACTCGCCTACATGATGAGCTG
ACCCATGAGCAACGCTATCGAAATCAACGAGCTCCATTGGTTGCTGGCCGTCACGCAGAA
CATTGACGTAGGCATTGTGGTGCTGGACCTGAACTACCGGGTGACGGTCTGGAATACTTT
CATGGAAAACCGCTCTGGCGTGGTGCCTTATGTGGCCATCGACAAGACCTTCTTCGAGTT
GTTTCCGGAGGTCAACCGCCAATGGCTGAGCAAGAAAATCGATAACGTCGTGACCCTTGG
CACACCGGCATTCACCATCTGGGAACAGCGGCCGTATCTGGTGCGCTTCAAGAATTACCA
GCCGATCACCGGGCACGAAGAGTTCATGTACCAGAACACCACGCTGTTTCCGCTGCGTTC
AACCACCGGGGCGATCAGCCATGTGTGCCTGGTGATCTATGACGTCACCGACGTGGCAGC
CAACCGCAATCAATTGCAGGCAGCCAATGACAAGCTGCAGCAACTGTCGGGTGCTGAACA
AAAGTAAACGGCTGTCTGGCTCGTTGGGGCAGCAAAACCGCACTGCGGGCTTGATCCCGC
TCGTGCTAGGATCGCGATTTTTCCGCTGACGCTCAGGGACATCATGCGACCTCAAGCCAC
CCTCACTGTTTTGCCTGTCGAGCGCCCGCTGGTCGGGCGCGTCAGCCCGCCGGGCTCCAA
GTCGATCACCAACCGCGCATTGTTGCTGGCCGGGCTGGCCAAAGGCACCAGCCGCCTGAC
CGGCGCGCTGAAGAGTGACGACACCCGCGTGATGTCCGAAGCACTGCGTCTGATGGGCGT
GCAGGTCGACGAGCCGGATGACAGCACCTTCGTGGTCACCAGCAGCGGCCACTGGCAGGC
ACCGCAGCAGGCACTGTTTCTCGGTAACGCCGGAACCGCAACGCGCTTTCTGACCGCTGC
ACTGGCCAACTTCGAAGGCGACTTTGTGGTCGACGGCGACGAGTACATGCGCAAGCGCCC
GATCGGCCCGCTGGTCGATGCCTTGCAGCGCATGGGTGTGGAGGTCAGTGCGCCCAGTGG
CTGNTGGCGATCAAGGGCAAAGGCGGTCTGGAAGCCGGACGTATTGAAATCGATGGCAAC
CTGTCCAGCCAGTACGTGTCAGCGTTGCTGATGGCCGGAGCCTGCGGCAAGGGCCCGGTC
GAAGTCGCCCTGACCGGCAGCGAGATTGGCGCGCGTGGTTATGTCGATCTGACCCTGGCG
GCCATGCAGGCCTTCGGCGCCGAGGTTCAGGCCATCGGCGAAACCGCCTGGAAAGTCTCG
GCCACTGGTTATCGCGCTACGGACTTCCATATCGAACCGGATGCATCGGCGGCCACCTAC
CTGTGGGCCGCCCAAGCATTGACCGAGGGCGATATCGACCTCGGCGTGGCCAGCGACGCA
TTCACTCAGCCTGATGCCCTGGCCAGTCAGATCATCGCAAGCTTCCCGAACATGCCTGCC
GTGATCGACGGTTCGCAAATGCAGGACGCGATTCCGACGCTGGCGGTACTCGCCGCCTTC
AACCGTCAGCCAGTGCGCTTTGTCGGCATCGCCAACCTGCGGGTCAAGGAATGTGACCGT
ATTTCAGCACTGTCCCACGGCCTGTGTGCCATCGCGCCGGGCCTTGCTGTAGAGGAGGGC
GACGATCTGCTGGTGCACGCCAACCCGGCGCTGGCAGGCACCACGGTAGACGCATTGATT
GACACCCACTCCGACCATCGCATCGCCATGTGTTTTGCGCTGGCAGGCTTGAAGATTGCC
GGTATTCGCATTCTCGACCCCGATTGCGTCGGCAAGACCTACCCGGGTTACTGGGATGCA
CTGGCTTCGCTGGGGGTGCGTGTTCAGCGCTGAGAGCAGCTATGGAGCCGTTTTTCAGAT
CCCGAAGAACGGCTGCATCATCCGCGCCAGCAGCCCGTGAAAGCGCAGCCTTGATTCTGT
CGCCAGTACGCAGATGCATTCCCGGTCAGGGTAAGCGATGGGCTGGTGCTGGATGTGGCT
GTCCAGATCGGCCACATCATTGAGCGCGAACGCTCCCTGTATGTCGTGATACGCGCCCTT
GAGCACCATAGTCATCTCGCCGCTTTCATGGCTGTGCACCGGCATGCTGACGCCGGGGGC
GATTTTCAGCAGCATCAGGTTGCCTTGTTCAATACCTTGCGCACGTACTCGTTGCACGCC
AGGAACCAGTGTCTTCCACTTCAGTGTGCTCAGTTGCCGACCGAAATGCGCGTGCATGCA
GACAGGCAGCAAGTCCGGGTCCTGATTGGCTGCCGGCGTCGAATACATTGCCGGCTCAGC
GCCCGTTTGCCGTTCATCGAGGCGCGCCAGCATTGCTGACCTGCCCTTGAGCGGCACCAC
GCTGCTGGTGTGCTGCTGCATCAATACACCGCCAATCTCTTCGGCTTGCCTGAGTCGCGC
ACGGCACTCGGCACAGCGTTCAAGGTGCGCCGCAGTCACCACCGCAAGGACCTGCGACAG
CGCCCCTGCTGCATAGCTGACCAGCGTCGCGTCATCCGGATGATGTCGTGGGCTCATCAT
GATTCCTCTATCCGCGAACGCAATTTTTGAAACGCCAGGCGCAGGCACGATTTCACCGTG
CCCAGTGGCATACCAAGGCGTTCGGAAATTTCCCGATGGCTGAGCGCTTCAAAATAAGAC
ATTCGCAATACCCGGGCCTGATCGGTTGGCAGGTTCTGAATGGCAATGTTCAGTTGTTGC
TCCTGGCGCTGGCTGTAATCGAGCGTTCGATCTACCGGGGCCTCCAGGCGCTCGAGTTGT
TCCAGCGAATTCTGCACCTGCACCCAGCCGCGGTCCTTGCGCACGCTGTCGATGTACAGG
TTGCGGGCGATGCGAAACAGCCATGTCCCCAAGCTGGCCTTGGTCGGGTCGAAGGAATCG
GCCTTGTGCCACAGCTTGAGCAGCACTTCCTGCACCAATTCTTCGGCTTGCCCCTCAGGC
ACATTCAGCCCGGTCAGATAACGTAACAGGCGCGGCGCGAAGTGATCGTAGATGCGCATG
AAGCTTTCGCGGTCCCTCTGGCGGGCCACGGCGGCGACTTCATCAATCCAAAGTCGGGTT
ATTGTCGATTCGCTGTGAGGGGGGGACAAGTGACAGAAGGTCCTGAGACTGGCAGTAGTG
CGCATGATCCACCTTCTGATCACCATTGTCTGGTTTTGGTTCGCAATGCAGAGGTGTTAC
GCAACGGGATGGGGAGTGGATCACAGGATATGACGAGCGGCGTGGAGGAATTTTACAGGT
GCTGCCATGACAATGACCACGGGCCAGTCATGCAGACAGTCGCTGTCATTTCTGCCAGTA
GCGCTATGAGCAGCTGGCTGCTTAACCTGTGATCTGGATGCTATCAAGGTCAGGGAGACC
ATTATGGACACTCACGTTGCACGTGCTTCATCTACGCTGGCCAAGCTGGCGTGTGTACTG
CTGGTTATCATTTGTATGGGGCTTCTTTTTGCACCTTGGCGAGCTCAGGCTGAGGCTGTA
AATCTGGTTACCTGTACAGGAACCCATACTACAAACTGGTCGCCAGGATTGACCAACACC
AGTAAGACGATTGTTGTATCGACGACGAGCAGTTGGAACCCGTGTGTTTCGCTCTCATTC
CCTTTGGTTACCAGCGCTTCGTCCAGCGAAAGCTTCCAGTCTACGTTTTCCTGCAAGTCG
TTACTGCTACCAACGTCCAGCAGAACATGGGTCATTAGCTGGAGCGATGGAGTCACCAGC
ACTTACAAATTCAACGCGACGATCAATAATATTGGTACTTTGAACACGACCATTGTTGGT
GTCGGGACAATTGTGGATGGCCGTTATAAAGGCGCCAATGCGACAAGTACATTTTTACTT
GGCAATCTTCAGTCAACGTTGGACAACAGCTGCGACACCGACACCGGCGTTACCCTCGTC
AGCGGTCTTTCAACACTGTTGATTACCCCGTAACGAAAGGCATGGAGCATGCACGCATAA
AGCCTGCTACAAGGGCTTGTAGTGCAGACTGACCCTCAACTCCATCGACTCGCCTTGCCG
CAACAGCTTCAAACCAGGATGCCCAGGCAAATGATGGGCATTCACCGGGTGGCTGACCGG
CTCGAAGCAGAAGAAACCCAACCCCGGTGGGCAGAACACCAGAAAGTAGTCGCTGCCAGT
GGCCTGACAGTGCAGTTCATAGCCCAGGTCCGGCTGGCTGATGATGCTGTGGCCGTCCCA
GCCGGTGAAACCGTTGTCCAGTCGTGCTTCAGGCAGCGTATTGCTGTGCCGGAAGTCCCA
CTCGGCGGGTAAGTCCTGCAACTCGGCAGGCAAGCCAGCGTCGTCGCACATCCATACCTG
CGCAGCCTTGGCCTGCAAGCGTGTGTGGGGCGTGCGCGGCAGGTAAGGGTGCAAGCCCAG
CCCGTGCCAGGCGGCACGACTTTCCAGGTGGGTGGTGGTCAGTTCGATGCTCAGCTTGCC
GTCTTGCAGGGTGTAGCGCAGTTGCGCGCGGTAGGCGAACGGCGTCTGGCTGTCGAGTTG
CAGGCAGACCTGCTCTGCGGTCTGCTCGATAACACTCCAGACCTGTTGCCAGGCGCTGCC
ATGAATCGGCAATGGGTCGTTGGCGCTGTTGGCGGCCAGTGCGAGCCAGCCATCCGGCGT
GTCGAAACCGCCGTTGCCTATCCGGTTAGACCAGGGTGCCAGCGGGTAGCAGGCCAGTCG
GCGAGGTGTACCGGCAGCCAGTGCCAGTTCGTCGCTCGGGCGCAGCAGGGGGTGCCCGCT
GGCCAATACGGTCCAGTTGACGATACTGCCACCGATGTCGGGAGCCAGAGTGAGGCGGGT
CAGGCCATCTTCAAGGGTCAGTACGTTCGCGGGCATGATGCAAAACCTTCTTGGATGATG
GGCTGGATGGTTGAGAGGCAGATGGCGTGGCGCGCCGCCAGGTCAGCAGGACGATACCGC
TGACGACGATCAGCCCGCCGATGACCTGGCCGCTGCTGAGTAACTGATCAAGAATCAGCC
AGCCGAACAGCAGGCTCGCCACCGGCTCGATGTTCATCACCGGCGCATTGCGGGCGATGT
CCAGCCGCGCCATGCAGATGAACAGCAGCGAAAAGCCCAACCCGTAGAGCACCACCAGAC
TGGCCAGCGCAGTCCAGCCGATGCGGCTTGACGGCAGATCCACGCCACCGGGCAACAGGC
CACTGGCACCGGCCAGCGCAGCCGCCGCGAACACCACGACCATGGTCAGCATACTGCGCA
CAGTGCCGCGCATGCTGGCCAGTTTGTTGTCGGTGATCCATAGCGCAAAGGCGAACACCA
CCGCTGCGGTAAACGCATAGGCGATACCTTCCAGCCACTGCGGTTCGTTGCTGCCAGGGT
TCGACAGCCGCTGCGGCACATCCAGCGCCAGCGTCAGGCCGAACAGAATCAACGCCATCA
GGCCTGCGGCACGTCGTGTGGGCCTTGCGCCGCCCAGTGCCCAGGTCAACAGCGCCAGCA
GAATCGGCGAGACGTTGACCACCAGCAATGCCAGAGCCACCGGAATACGTGCTACCGCCG
AATAAATGCAAAAACTCTGAGTCGCGATCAGCAAGCCCAGAAGTAATTGCCAGCGCCAGG
TGCTGGCAGGAAGACTGAGCTTTTCACGTTGCCAGAGCACCAGACTGACCAGCACCAGCA
GGGTCACGCCGGAGCGGCAGAGAATGGCCAGCAGCAAGCCGGTGTCATGATCGAAAGCGA
TGCGTGCCGCAATGTGGTTGCCGGCAAACGAACAGGCCAGCAATGCCAGGATCAGCACGG
CAATGTGGCGGGGGAACAGGGCAGGGGCAGACATACGCAACCAGCCTCCTTGGCTGGACA
ACAGAGGTGCATACCGGAGCGGTTTGAGCGCTCCGGTAGCGTTGCAACTGATGACGTTAG
AGCACGACGCTCGGCAGCCACAACGAGATGGCGGGAATGTAGGTGACCAGCATCAACACC
AAAAACAGCGCGACGTAGAACGGCAGCAAAGCTTTCACGGTGGCTTCGATAGTGACTTTG
CCCACCGCGGCACCGACGAACAGCACCGCACCCACCGGCGGTGTTATGAGCCCGATCCCC
AGATTGACCAGCATGATCATGCCGAAATGCACTGGGTCAACGCCGACACCGACGATGACC
GGCAACAGGATCGGAGTCAGGATCAGAATCAGCGGGGCCATGTCCATCACAGTGCCCAGC
AGCAGCAACATGACGTTGATGCACATCAGGATCACGTAGCGGTTGTCCGAAAGGGTCAGG
AACGCCGTGGTGATCTTCATCGGGATTTCCATCAGCGTCAGGATGTACCCGAAGCTGGCG
GCAAAACCGATGAGGATCATCACGATGGAAATGGTCCGTGCGGCCCGGTGCATCAGCTTG
GGCAGATCGCGCCATTTGTAGTCGCGATAGATGAACATGGTGACGAAGAACGCCCAGAGC
ACGGCAATGGCGGCCGACTCGGTGGCGGTGAAAATACCCGACAGAATGCCGCCGAGAATG
ATGACCATGGCCATCATGCCCCAGAGCGCTTCACCGGCAATTTTCAGCGCCTTGCGCAGC
GGAATCACTTCACCCTTGGGGTAATTGCGCTTGCGCGCGAAAATCATGCACAGGCCCATC
ATCACTGCGCTGAGCAACAGACCCGGCATGATCCCGGCCATGAACAGCGAAGCAATCGAT
ACCGTACCGCCTGCCGCCAGCGAATAGAGCACCGAGTTATGGCTGGGTGGCGTCAGCAAG
GCCTGAACCGAGCCGCTGACGGTCACTGCCGTCGAGAAGTCCCGAGGATAGCCGTTGCGT
TCCATTTCCGGGATCAGCACTGAGCCTACCGAAGCGGTATCGGCCACCGAGGAACCCGAA
ATCGCGCCGAAGAAAGTGGATGCCACAATGTTGACCAGCGACAGCCCACCGCGCACGAAA
CCCACCAGCACAGCAGCAAAGGCGACCAGCCGTCGTGACATGCCGCCTTCGGCCATGATT
GCCCCGGCCAGCACGAAGAATGGAATCGCCAGCAGCGAAAACTTGTTCACGCCGCCCGCA
ATCTGGATCATCAGCGCATCGGCTGGAATATCGATCCACCAGGCGCCTATCAGGGCCGAA
AGCCCCAGCGCATAGGCGACAGGCATGCCGATGAGGATCAATGCGATGAAGCTGCCCAGC
AGTATAAAAGCGTCCATTTATGCGGCACCTTCGCTTTCTTCAATGACATCGAAGCGCATC
ACCGCGCGATGACTCTGGTCGCCCAGAAACAGTCTTTCCAATACGAAAATCAGGGTTACG
ATGCCGCCGATGGGGATTGGCAGGTAAGTGATGCCGACCCTCAGAAACGGTAGCTCGCCG
ACAAACTGATTCCACGTGGTAGCGCACAGCTTGAAGCCCTTGAAGATCATGAACAGGGCC
ACGATTGCCATCAGGATCTGCACGACCATCGAGGCGCTGCGACGCACCTGTTGCGGCATA
CGGTCCACGGCCATCGAAACGGCCATATGTGCACCGGCGCGGTAACTGGCGGCAGCGCCG
AAGAAGGTAAATACCACCATCAGCAAAATGGCCGTGGGTTCCGGCCAGCTGGAGCCGCTG
CCGAGTATGTAACGGGCAAAGATGCCCCACGGGATGATCAGGGTCATGATCAGCACCGAC
AGACCGGCAATGCCGATGCAGACCCGATAAATCGTGTCGTTGATGCGCAATAGCGTATTT
TTCATTGGGCTCACCACTGCGGCGGCGAACGAGCTTTCACTCATTCGCGCAGCATAATCG
GACAGGCTTATTGGGCCGCTTGGGTGCTCGGTGCAGCCAGTGCCGGATTGGTCTGGACCG
CTTCGATGCGGCTGATCAAATCCTTGTAGGGCGCACCGAATTTGTCACGCACCGGCTGGG
TGGCGTCGTAGAAGGCTTTCTTCTGCTCCGGCGTCAGGGTGATGAACTCCACGCCTGCTG
CCTTGAGTTTGGTTTCTGCGTCGGCCGAAGACTTGTCCCACAGCGCGCGCTCTTCCATCT
GAGCTTCACGCGCGAGCTTTTTCACCAGCGCCTGTTGTTCCGGCTTGAGCTTCTCCCAGG
TGGCTTTCGCCATCACGATGGGCTCGGGCAGAATCAAGTGCTCGGTAATCGTGAAGAACT
TCGCGTTCTGGTAGTGGTTGTGCTGGAAATAGGTCGGCGGGTTGTTTTCCGCACCATCGA
TTACGCCGGTTTGCAGGGCGCTGAAGATTTCGCCAGTGGCCATGGCGATACCGTTACCGC
CCATGTCGTTGATGGTTTCGATGAATACCGGGTTGCCCTGAACACGGATCTTCATGCCTT
TGAGGTCGGAAATCTGGCGTACCGGTTTCTTCGTGTACAGGTTGCGGGTGCCGCCATCCA
TCCAGGCCAGTGCGACCATGTTGAATTGCGAGTTGGTGATCTTGTCGAGAATTTCCTGGC
CGATCTCGCCGTCGATAATCGTGCGCATGTGCGCTTGATCACGGAACACGAACGGCAGGT
TGAAGACGTTGACGTCCGGCACGACCGGGCCGACGATGCCCAGGCTGACACGGGTCATCT
GCACGGCACCACTCTGGACCTGTTCAACGACTTCCTTCTCGGAGCCGAGCACGCCGCCAG
CGTACATCTTGAAGGTAATCTCGCCCTTGGATTGCTCTTCGAGTTTCTTGCCCATGTTCT
GTTCCGCCACGACCGGCGCGTAGCCTGCGGGGTGAACCTCGGCGAACTTGATTTTGACTT
CTGCCTGAGCCATGCCTGACACGCAGAAGGCCAACGGAAGTGCAGCGATGAGAAGCTTGC
GTTTGAAATCCATGGATATCTCCGATTTTGTTATTTTTGGTCGAGCTATGGGATTTTCGT
TGGGCACTGTCAGCCCTGAAACTCGGGTTCCTTCAGGCCTTTGACACCAGGGCGCAAAGC
GAACAGACCACCGGCGAATGGCTGGTCGCTGATATCGCCACCCGGGCGAATGGACGTTAC
GAACAAGGTATCGAGATTGGGGCCGCCAAAAGCGCACATGGCCGGTTTTTTAACCGGCAC
GACCAGCGAGCGGTCGAGTTTTCCGTTGGGCGTAAAACGGTGGATCAGGCCCGCGTCATT
GCCGCAGATCCAGTAGCAGCCATCGGTGTCGATTGCTGCACCGTCAGGGCGGCCCAGGTG
GTGGTTCATGTCCACGAACAGGCGACGGTTGTGCGGCGTGCCGCTATCGGCGTCGTAATC
GAAAGCCCAGATCTTCTGCACGCTGGGATGCGAGTCGGACAGGTACATGGTCTTGCCGTC
CGGGCTGAACGCCAGGCCGTTGGGGACAATGAAGTCCTTTAAATGTGCATCGAGTGTCTT
CTGCCCGGTGCTGTAGCGATACATCGCACCTACCCCTGCGCCTGCTGCCATGTCCATCAG
CATGGTGCCGGCCCAGAAGCGTCCTTGCCGGTCGCATCGGCCATCGTTGAAGCGCATGCC
TGTCTGTGCATGTTCGACGCTTGCCAGAAGAGTACTGATCAGGCTGCCGTCTTCGCAGGG
CTGCAGATGATAAATGCCGTCTTCCATCCCCGCAATCCAGCCGCCGCGGCTGTCGGCTGC
GCTNGCGATGCAGGCCAGCATCTGCGGCGCTTTCCAGCTGCGTATGCTGCCATCGGCGAA
GCTCCAGCGCAGTAAGGTGCCCTTTGGAATATCCACCCAGTACAACGCTTGGTCATGTGC
ACTCCAGACCGGGCTTTCGCCAGTGGCGTTTTGTGCATCTACAATCAGTTCGGCATCCAT
GACAGGTCGTATCTCCAACGTTCTGCAACCAGAGTTCTGTAGTCGGAAGGGGGTGTTTAT
TGATCGCCGAAGGGGCCGGAGGCCACAAACGCACCGCCCTGATAAACCATCGCCGGGTCG
TCAGCCGCAGGCTCCGGTTGGGCTTCAACCTTGGCGCGGAAAATTTCCGAGCTGTCTTTG
GGGGTGTAGTCCAGTTTGCTGGCGAAACGGTTGTCCCACCATACGGTTTTGTTGTCCGAA
ACACCGTAGACCACTGTATGACCGACGTCTGGCGTGTACAGGGAGCGCTCGATCAACTGG
GTCAGGTCGCCAAAGCTCAGCCAGGTGCTCATCATTCGACGGTTCTGCGGTTCAGGGAAC
GACGAGCCGATGCGGATGCTGACGGTTTGGATGCCGTAACGATCGAAGTAGAAGCTGGCC
ATGTCTTCGCCGTAGGACTTGGACAGACCGTAGTAGCTGTCCGGGCGGCGCGGGGAGTGC
GCGTCGATGGTTTCGGTCTGCTTGTAGAAACCGATCACGTGGTTGGAACTGGCGAAGATT
ACGCGTTTAACGCCATGACGACGGGCCGCTTCATAGATGTGGAACACACCGCAGATGTTG
GCACCAAGGATTTCCTCGAACGGCCGTTCGACTGACACACCGCCGAAGTGCACTATCGCG
TCCACACCTTCGATCAGGCGGTATACGGCGTCCTTGTCAGCCAGATCGCAGACCTGAACT
TCTTCACTGTTATCTACCGCCGGTGCCATCTCGGCAATGTCGGACAGGCGTAGCACGTTT
GCGTAGGGGCGCAGTGTTTCGCGCAAGACCTTGCCCAAGCCACCTGCCGCACCGGTCAGC
AGGAGGCGATTGAAGGGAGTTTGAGTGGTATGAGCCGATGCCATGAGAAAAGTCCCGATT
GTTATTTTTGTCATCTGTTGTCGTATGACTTGCCGAATTATCGGCACCGCATACGCTGAT
TGTCAACGCGGCCAAAGTATAAAAACGACCTGTGTGCCCGCCTGTGCAGACACATTTGTA
ACAAGGCAAAACCTGCCCCTGTAGATGGGCTTTCAGGCAGGCTTCGCCACAGGTTTCACA
GCAGCGAAATAGGGTAGCTGATGAACACGCGGTTCTCGTCGAACTCATTGGTGCTGAAGT
CGCGACGCAGGCTGGAGTTGCGCCATTTGACGTTCAGGTTCTTGAGTGCACCGCTTTGTA
CGGTATACGCCAGTTCAGATTCTCGTCCCCATTCCTTGCCGTCGGTGATGTTGCCGGTAT
GCACATTGTCGCCGCTGATATAGCGGTTCATCAGGGTCAGGCCGGGTACGCCGAGCACTG
CGAAGTTATAGTCATGGCGTAACTGCCAGGACCTCTCCTTGGCGTTGTCGTAGCTGGAGT
TGTAACTGTCGTTGGCCAGCGTGCCGCCGCTGGTGCCGTTGACGCGCATCCACGCCGTAT
CGCCGGTGAGCTTTTGCAGGCCGACATAGAACGTGCTGCCGCCATAGCGCGCCGAGAGCA
ATGCGTAAGCGGTCTTGTTGTCGAGATCGCCGGCCAGTTTGTTTCCGTCTTCCTTGCCGA
TGAAGTAACCCAGGTTGGCCCCCAGGGTCCAGTCGCCGACCGGCTGGCTGTGCAGCAGGT
TGAAAAACTGCTGCTGGTAGATGTCCTGCAGCTCCGAGTACCAGACACCTACCTGGGTAC
GCTTGTCGTTGAAGACATACTCGCCGCCGCCGAAGTTGAAGCGATCGGACGTGAAAGCGC
CTCGGCCGTTCATCGACATGTCTTCCATGCTTGCATCGTTGCGCGGGCTATTGCCGCGGA
ATTGCCCGCCATACAGCGTCAGGCCGTCGATCTCCTTGGACGTCACCTGGCCACCGCGGA
AAGTCTGCGGCAACGAACGACCGTCATCGGAGCGCAGAATTGGCAGCACCGGCATCCATT
CACCGACTTTCAGTTCGGTTTTGGAAACCCGCGCCTTGCCTGCAACGCCGAGACGGCCGA
AATCATCGGCCGGGCGACCGTCGCTGTGGATCGGCAGCAACTGAGTGCCCCCTGTGCCTT
TGCCACCATCGAGCTTGAGCGAATACAGGCCCAGCACGTCAACCCCGAAACCGACCACAC
CCTGGGTGAAGCCCGACTTGGCGTCGAGAATAAAGCTTTGTGTCCATTCCTCGGCTTTGC
TCTGCGGAGCTGCGCTGTTGGGAAAGGCCGGGTTGGTGAAGTTGCGGTTGAAGTACGCAT
TACGCAGCGTAAGTGTGGCTTTGGTATCGTCGACGAAACCCTCTGCCATGCCGAGCATCG
GGAAAATCAGTGTCATGCCGCCAATACCCAGCAGGATGCGTGAGCGGGAAGTGTGAGATG
TCATTATTGTTTTGCTCCCTTGTTTATCGAAACCGTCCTCTTTTCTGGCCGCGCGCAAGC
AGCAGCCGACACCTTTGAGGATTACGTGATGCCTGTTGCCAGGCATGGCCTCGACCGACA
GACGGCCGAGTACCGTTCGCCATGTATCAGCGAATGTTATGAATCTGAAAGGATGTCGGG
TGCTGCGAAACTGTCGGAACAGATGAGGCTTCGATAATCGGTGGAGCAGACGTACAGACG
AGAGTTTTCATGGTTGGCCCAGTCTTGTTTTTATTTTTGGCGTTATAGGTTGTCGTACAA
CCGCGGTGATATTTGCAGCGCGGCCTCGGTTTGTCAACGCGCTGTTAGTCGAGGTTTACC
GATTCACCTGATTTTTAACCCCTCGTAAGGCAGTGAATGATTTGGACTGAACGCTGTGTG
CAACCGGGCAGTCCACCTCATAACCCCATTATTTTTTTGGAGCTGCTGCATGAATCGTTT
CACCCAGAAAGTTGTTGTCGTGACCGGGGCTGGTTCCGGGATCGGCGAAGCCACCGCCAA
GCGTTTTGCCCAGGAAGGTGCAAGCGTTGTACTGGTCGGCCGTAATCGCGACAAACTCGA
CAAAGTGGCCACGCAGCTGGCGGGCGGAGGGCATTTGGTCCGTGCTACCGATGTGGCGGA
CCCCAGCGATGTGGAAGCGCTGTTCAAGGAAGTCGCCACGCATTTCGGCCGTCTGGATGT
ATTGGTCAACAACGCCGGTATCGTCAAATCCGGCAAAGTGACGGAGTTGGGCGTAGACGA
CTGGAAAGAACTGATGTCAGTGGATCTGGATGGCGTGTTCTATTGCACCCGTACCGCCAT
GCCGGCGCTGATCGCCAGCAAAGGCAACATCATCAACGTCTCGTCGGTTTCCGGCCTGGG
CGGCGACTGGGGCATGAGCTTCTACAACGCGGCCAAAGGCGCAATCACCAATTTCACCCG
CGCGCTGGCGATGGACCACGGTGCCGACGGTGTGCGCGTCAACGCCGTCTGCCCGTCACT
GACTCGCAGCGAACTGACTGAAGACATGCTCGGCGACAAGGCACTGATGGCCAAATTCAT
GGAGCGCATCCCGCTGGGGCGTCCAGGTGAAGCTGAAGATGTCGGCGATGTAATCGCCTT
TCTGGCAAGTGAAGACGCACGCTTCGTGACCGGCGTGAATTTGCCGGTGGATGGCGGATT
GTCCGCGTCCAACGGACAGCCGCCGCAAGCTTGATGCCGTCGACGAGAGTCATATGCCCG
CAGCCCGGAAACGTTCCGGGCTGCTTCGCTACGTTGAATGCAAACCTGTGTTTACACCTG
CCTGAAACAAACAAGCCCGGCAAAAGCCGGGCTTGAAGGTTGCTACGGGAGGTCAGATCC
GGAAGTGGCTGACCATCGTTTGCAACTGCCCGCCAAGGCGTGCCAGTTCGACGCTGGAGG
CAGCGGTTTCCTCGCTGGCCGAGGCGGTTTGCTCGGACACATCGCGGACGTTAACGATGC
TGCGGCTGATTTCCTCAGCTACGGCACTCTGCTCCTCGGCTGCGGCAGCGATCTGCTGGT
TCATTGCCTGAATGTTGGAGACCGTCTGGGTAATACTGCCCAGCGATGTACCCGCCTGAC
GGCTGAGCTGTACGCTGCTGACGGTCAGTTCGCGGCTGCTGAGCATGATGCTGGACACCT
GGCGCGTGCCGCTTTGCAGGGCTGCAACCAGTGTTTCAATCTCGACTGTGGACTGCTGCG
TGCGTTGTGCCAGGCCGCGGACTTCGTCGGCAACCACGGCAAAACCACGTCCGGCTTCTC
CGGCGCGGGCCGCTTCGATGGCTGCGTTGAGGGCCAGCAGGTTGGTTTGTTCGGCCACAG
CCTTGATGACGTCCATGACCTTGCCGATCTTGTCGCTTTCCTGCTCCAGCTGGTTCATGG
CATCGGCCGAGCGACCCACTTCGTTGGCCAGACGCTCGATCTGCACAATCGCTTCGCCCA
CGACTTTGTCACCGTCACGCGCTTCGCGGTCGGCGTTGGACGCTGCCTGCGAGGCCTGTT
CGGCGTTACGAGCCACTTCTGCAACCGTTGCCGACATCTCATGCATGGCGGTGGCCACCT
GGTCGGTTTCGACTTTCTGGCTGTTTTCGCCGNTGGTCTGCTCGGTAACCGCTGACAGCT
CTTCGGCGGCACTGGCAATCTGCACAACGCTGTCGCGGATACCGCCAATCAGCTCGCGCA
AGGTGCTGCCCATGCGTTGAATGCCTTGCTGCAGAACGCCCAACTCGTCACGACGAGTGA
CTGCCAGGGTCTGGGTCAGGTCACCTGATGCAATACGGTCGACCACTGCCAGAGTTTCCT
GCAATGGACGGGTAATCTGCCGGGTGATGATCACCGCTGCAATCATGCCCAGAATAATTG
CCAGCAGCGTACAGGTGATCTGCGTGGTGCGAGCCTGTGCGCTTTCCTGATCGCGGCGAT
CCAGTTGCAGTTGGTACATGGCTTCGCTGATCTTGACGATATCCTGGCCCTGTACGGTCA
TCTCCTTACGAGCCTGAGCGATGTCGGCAGTTGCGGCCTTGAAGCTCTGCAGGGCTTTGC
GGTACGCGGCCAACGAGGTTTCCAGCTGCTTGAGCTGATCAGCCTGGGTGCCGCTGAACG
TCGTTTTCAGCGTGTCCAGATCCTTGATGGCAGAATCCAGCCTTGCAACGGCGGTCTGTT
CAGTTTCTGCCGTAGGGTTGGTGGTGTAGCCACGCACCTCATAACGCGCGAGCCTGAGGT
TTTCCTTTGCATCGGTGACGATCTGGTATTGCTCGAACCGATTGGCATCGGCAGGGTCCA
TTTTTTTCACTTCAGCCTGAAGCAGCTCAAACACATCAATGCTTTTGCCGGCATTCGTGC
TCAGCTCATCACGCGCCACAATGCTGGCCTTGTAACCGCCGCGCATGTTGTTCAGCGATT
TCTGGTAGTCAGCGATCACCACTCCCAGTTGCTCGAGCATTTTCACGTTTTCGGGACTTT
TGAACGAGGTCAGCAGCTTTTGCTGATAGTTCTTGAAGCCGTCCAGCGAGACCTGAACGG
TCTCTGCAACTTTCTCGTCGCCGTCAGCGACCATGTATTGCAGACGGGTCACACGCAGTT
TGGTCAACTGGGAGTTGAGCGAAGTAATGTCACTCATCCAGTTGCTGCGATTAATCAGTC
CGCTCATGCTGGTCCAGCCAGTCAGCGCAAGAATCGCAGTAAAAACAAGTACTAGACCGA
AACCGAGGGCCAGCTTCATATTGACGCTGATGTTTGCAAACCAGCTACTCATTGAATTCT
CCAACAACAGCCATTTAAAAGCAGTAGAGCCCCTGAAAGGCATGGCATACAGGTCAGGGG
GGAAGGGGGTGGTATACAGACACTATCGGCAGGTGGTGGCCAAGCTGAAATAAAAAAAAG
AAAAAGTTTCAAAACGCTTGAAATACTTTTTCAGGCCCTATCGTTCACGGCAATGCACCG
CTATAAAGAATCGCTGAAAAGACTGAAATAGAGCGCCGCCTCTCATAGGGTGCGGCAAAA
TATTGTCTATGCTCGCGACAGTGGAAACCTTACCCGCTTCAGGTTCATTGCTTTTGCAGT
GCGTGACATTTTTACGTCACAAGTTGTTCTGGCATCTGAGCCTTCTTCCCGTCACGTTGA
GATGCCTTGTCATGAATTTGAAGTTTCGTCATAAAATTCTTCTGGCTGCGGCCGGTGTTG
TGGTGTTGGCCTTTGCCTTGTTCACCCTTTACAACGACTACCTGCAACGCACCACCATCA
ATCAGAACCTTGAGTCCTCGGTGGGCCAGGCGGGTCAGTTGACGGCCAGCAGCGTGCAGA
ACTGGCTGAGCGGACGCATTCTGGTGCTGGAAAACCTCACCCAGAACGTAGCCTTCCAAG
GGGTCAATTCCGACCTGAGCGGACTGGTGTCGCAGTCTTCGCTGGTGTCGACCTTTCAGT
TCACCTACGTCGGTGACAGCAAAGGTGTGTTCACCCAGCGGCCCAATGTCGATATGCCGG
CTGGCTACGATCCACGTCAGCGGCCCTGGTACAAGTCCACCGTCGACGCCGGCAAAACCA
TTCTCAGCCCGCCTTATCTGGCTTCCGTGGGCGGCCTGGTGGTGACTATCGCCAGCCCGG
TCAAGACTGCAGGCCAGATAACTGGCGTGGCTGGCGGTGACCTGAGCCTGGACACGCTGG
TCAAGATCATCAACTCGGTGGAGTTCGGCGGGCTCGGTTACGCCTTTCTGGTCAGCGGGG
ACGGGCAGATCATTGTCAGCCCGGACAAGGAACAGGTGATGAAAAACCTCAAGGACGTCT
ACCCGGGCCAGCCCCTCAGTCTGGATGCACGCCTGCGTGAGGTCACGCTCAATGGTCAGC
AGAGGTTGCTGTCGTTTACCCCGATCACCGGGCTGCCTTCGGCCGACTGGTACATTGGTC
TGTCGATCGACAAGGACAAGGCTTATGCACCGTTGAGCCAGTTCCGCAGCTCGGCGATGG
TCGCCGTACTGATTGCGGTGGCCGTGATTGCCTTGCTGTTGAGCCTGCTGATCCGTGCGC
TGATGCGGCCGCTGACCGACATGGGTCGTGCGATGCAGGACATCGCCCAGGGCGAGGGTG
ATCTGACCCGTCGTCTAAGCATTCAGGGCAAGGACGAGTTTGCCGAGCTGGGTGGCTCGT
TCAATCAGTTCGTGGAGCGCGTGCACGCGTCCATCGCTGAGGTCTCCTCCGCAACACTGC
AGGTGCATGACCTGTCGCAGCGAGTGGTCAATTCCTCCAACTCTTCAATCGTCGGCTTTG
ACGAGCAGAGCGCCCGTACCAACAGCGTTGCCGCTGCGATCAACGAACTGGGCGCGGCCA
CTCAGGAGATTGCCCGCAACGCCTCGGACGCTTCGATTCAGGCCAGTGAGGCCCGCACCC
AGGCTGAAGACGGTCAGGTGGTGGTCGAAAAAACCATCCACGCCATGAGTACGTTGTCCG
CCAAAATCAGCGACTCGTGCACGCAGATCGAGCAGCTTAACGCCAGTACCGACAACATCG
GCCACATTCTGGACGTGATCAAAGGCATCTCGCAGCAAACCAACCTGCTGGCGCTCAACG
CTGCCATCGAAGCGGCCCGTGCAGGTGAAGCCGGACGTGGTTTTGCCGTGGTTGCCGACG
AGGTGCGCAACCTTGCTCATCGCACGCAGACATCGGCTGATGAAATTCACAAGATGATCG
GCGGGCTGCAAACCGGGTCTCAGCATGCCGTGCTCAACATGAATGAAAGCCAGGTGTCGA
GTCAGGAAAGTGTCGAAGTTGCCAATCAGGCGGGCAGTCGTCTGCGCGATGTAACGCGCC
GCATTGGTGATATCGATGGCATGAACCAGTCGGTTGCCGCTGCCACGGAAGAGCAGACCG
CGGTTGTGGAAACACTCAATATCGATATCAACCAGATCAACACACTTAATCAGCAAGGTG
TGGCCAATCTTAATGAAACCCTCAAGGATTGTGCCGCGCTTTCGCAACAAGCCGGTCGTT
TGAAGCAACTGGTCGACAGTTTCAAGATCTGACCGTACATCCAGTAACAGAGGTCGGACC
CTTTATACGGGGTCCGACTATAAAAGCCTGCTCGATGGCAGGCTTTTTTTCACAGATCTT
TTTTAACCTCTTTATCGACATGCTTGTCAGCCTTGTGACGTTCCTTGTCATCATGCTTTG
CACCTTTGTCGACCTCGTCAGCATCATGCTTGACGCCCTTGTCCACTTCTTTGGCGTCAT
GATCAACACCCTTATCCAGCTCACGGTTATCGTGTCGGACGCCCTTTTCCAATTCACTCT
CTGCAAAGGCCGCGGGCGCCACAGCGCCAGCGAGGAAGAGAGCGGCAGTCATTGAGAGTA
CGAGTTTGCGCATGCTTTGCTCCTTGTGAAAAATGCTGGCCCTTCATGAACCATCAATTT
CCAGCATAGACCAGACAGACGACGTTGAGGGCTGTGATTCAGCTTCGCAAGCCAAGAAGT
TTAAGCACCGTCAGTCCGCATAAACATTCGGACTGTAGCTTCATTGCATCCTCGGCAATG
CTATTGGTTTCAATCGACGAAATAGCCCTCCTTCAAAGTTTGATTTATTTTGGAAACGGC
TCATCTGCCAATGGCGCAGCTTTCAAGGTGGCCCCATACTGATGGGCCTTACACTTACAC
GTGCTCTCACATTTTCCCTTGAGGCTAAAATGACTCTACCTCGTCCGATTGTCTCGACGG
GCAATGCCGGATTTGACTCGATCCTTAAGGGTGGTCTGCCGAACAACAGGCTTTATTTAC
TCGAGGGTACGCCTGGAGCAGGCAAGACAACGCTGGGTCTCCAGTTCTTGCTCGATGGGG
TGAAGGCCGGTGAGTCCGTGTTGTACATCACGCTTTCAGAAACCAGCGAAGAGCTTGAAA
GCGTCGCTCACTCACATGGCTGGTCATTGGACGGCATTGATTTGTTCGAGTTTTCCTCAA
CAGAGGAAGTACTGGGCGATGAGTACGAGCAGTCTATTCTGCATCCGTGGGAGGCGGAGC
TGGGCGATACCATCAAGCTTATTCAGCAGCGAGTCGATAAACTTCAGCCCAGGCGGCTAG
TATTCGACAGCCTCTCCGAGATGCGGCTTCTGGCTCAGGATCCTCTGCGTTATCGTCGCC
AAGTGTTGGCGCTCAAGCAATATTTTGCAGGTCGGGATATCACGGTCCTGCTTGTGGACG
ATCTCACGGCTTCCACGGGGGAACGCGATAACCATCTGCATAGCTTATGCCACGGTGTGA
TCACGCTTGAGAGGCTGACACTGGATTTCGGTGCCGCCCGCAGGCGACTTCAGGTGCAAA
AGTTACGAGGCGTTGACTTTGTCGCAGGCTTTCACGACTTCACTATTCGCAGGTCGGATT
GGAGGTGTATCCGAGGTTGATTGCGGCCACTCACCATGTCCCATTCAAAGCGGAGCCTGT
GCCTAGCGGTGTCAAGGAGCTGGACGACTTGTTGGTCGGTGGCCCGCTCAGGGGAACCAG
TACCTTGGTCACAGGGCCTGCTGGCTCTGGAAAGACCACCGTTACCCTTGCCTATCTGGC
GGCAGCCTGCGCACGAGGTGAAAAATGCACCATCTACGAATTCGATGAGCGCATTGCTAC
TTTGATCTCCCGGGCAGACAGCATGGGCATGGAGTTAAGTCGCCACGTATCGAGCGGTCA
GTTGATCATCCAGCAAATCGATCCTGCCGAGATTTCTCCCGGGGAATTTGCGTGGCGGGT
TCGCACAGAGGTCGAAGAGCGCGGCAGTACCATGATCGTTGTCGATAGCCTTAACGGCTA
CATGGCGGCGATGCCACAGGAACAGCAATTGATCTTGCAGATGCACGAGTTGCTTTCATA
CCTGAGCCAACTGGGCGTCGTTACGTTCTTGATCAATCCTCAGCATGGGCTGGTAGGGTC
GATGTCAACCAACCTGAATATTTCCTATGTCGCGGACTCTGTCATCCTCATTCGTTTCTT
CGAGGCGCAAGGGCGTTTGCGCAAGGCCATCTCTGTTCTGAAACATCGCACCGGAGCCCA
TGAGGACGCGATTCGCGAACTCCGGATTGATTCCAAGGGTATTCGTGTCGGTGCGCCATT
AGTCGATTTCCGCGGCGTGTTGACGGGTACTCCAGAGTACTTCGGTGCCAACCTTCCGCT
GATGGAAGAGCGCAAGCGTGGCGACTGAGCAATTCTCTGAACGCAAAACCCTGATGATTG
TGGCTCCCTTCAAGGGAGATGCAATCAGCCTCGGTAAACTGCTTGGCGATATTTACCCCG
TTCAAGCTCACCACGACCTGGCCTCGCTTTCAATCGCTCTGGGTGAAAGCACTGGTCTGG
TGATACTCACGGAGGAGAGCCTTTCCGGGGATGTGCTGAGTTTCGGAAACGCTTTGGACC
GGCAACCGGGATGGTCGGAGATCCCCGTCATCCTGCTCGCGTCGAATAAAGGTCGTTCTG
GGCGAGACACCGAGATGGCCAGGCGCAGGCTGCCAAAATCGGCAGGACATGTGATCGTCC
TGGAGCGCCCTCTCAGCTCGTCCTCGTTATTGAGCGCGATCGCCGCGGCCTGGCGAGCCC
GTGAGCGTCAGTTCGAGATGCGGCAAAGTCTCACTCAATTGGCTGAAGAAAGAACCCGGT
TGCAGATCCTGCTGGAAAATATTCCGGTTGGAGTGTGCTTCATGGACACACAAGGGACCT
CCCTGGTGAGCAATCCCTTGTATCGCCAATATGTGCCGGACAATGTGATTCCTTCCAGAC
AGACAGATGGCGCTGCACGGTGGGTAGGGCTCGATACGCAAGGTCAGCGCCTGGAGCCCG
ACATGTTCCCTGGTGCCAGAGCTCTGAGAGGCGATGCGGCAACCGGCGTGGACTTTTATC
ATCGCCGGGATGCAGGTCGGGAATCATGGATGCGTGTCAGTGCTGTACCTCTGTATGACG
AAAAACACCACATAATTGGTGCGGCCTCCGTCATCGTTGATATCAACGATGAAAAACAGG
CTGAGCTGAATTTGCGCAGGTTCAATGAAGAGCTAGAGATTCAAGTCAAAGCCAGAACGC
AAGAGCTGAACGCTGCTGTTGAGCAGCTCAAGGCCGAGAGTGAAGAGCGAGCCCGCGCCG
AAGAGCAGTTACGACAGTCCTTGAAGATGGAAGCCGTAGGTCAATTGACCGGCGGAATCG
CCCACGACTTCAATAATATGCTGACCGGGGTAATTGGCTCGCTCGACCTGATCAAGCTCC
GAATGGCCAGTGGGCGACTGGAAGGCGTTGAGCGATTCATGGACGCCGCACTCATTTCAG
CCCAAAGGGCCGCGTCACTCACGGATAGATTGCTCGCATTCTCCCGACGCCAGTCTTTGG
ATGAAAAAGCAGTATCGGTCAATAACCTCATCACTGCTCTTGCCGACCTGCTCCAGAAAA
CCGTTACTGAAAAAATTATTATCAAGTTCGATTTGAGCCCCGAAGACCCCTGGGTTTTTG
CAGACGCCAACCAATTGGAGAACGCCGTACTCAATTTGGTGATCAACGCAAGAGACGCCA
TGCCGCATGGCGGTGGTTTAACCATTGCTACATGCGTGGAGCAGGAAGCCCAGGACGAGC
CTTTGCGGCATGTATGTGTGCAGGTGCGCGACACAGGGCATGGTATCCCCAAGGATATGC
TGGACAAGGTAACCGAGCCCTTCTTCACGACCAAACCTATTGGTCAAGGCACAGGCTTGG
GACTGTCGATGGTTTACGGGTTTGCCAATCAAAGCAATGGACGTCTTTCAATCGAAAGCA
CAATCGGAGTCGGGACGACTGTTTCAATCTGCTTGCCCAAATATAAGCAGGTTGAATCGG
ACCCACCGTTTACGTCCTCGGAATTCAGCACGGGTCAGGGTCAGGTTATTCTTCTGGTCG
AAGATGACGACTCTGTGCGCTTGATCAACCAAGAGGTTCTTGAAGAGCTTGGATACCGGG
TTCACGTCGCACGTGACGGTGAAGAGGCCTTGAGGGTTTTCAACGACCTGGAAAAGGTCG
ACTTTCTGCTCACGGATGTCGGATTGCCAGGAATGAATGGTCGTCAACTGGCCGAAATTC
TCCAACAACTCAGTCCGCGTCTGCCGGTTTTATTCCTTACGGGGTATGCGGAAGGTGCGT
TGACCAGGGCTGATTTTCTCGGCCCCTATATGCAGCTTCTGACGAAGCCCTTCACACTGG
AGTCGCTTGCTATCAGGGTGGCAAGCATGCTGGAGGGCGATGTTAGTGCGGTTCTGGAGT
AGGCGTTCCGGCATACGTCTGTAGTCGGTGAACATGCCTCGTGTCGTTAACCTGTTACCC
ACTTCCCGGGTCAATTTTTATTGAAGCATTGGAGAGGGCATACACGGGAGCGATGGTCGG
GGGTAGACCCGGATGGAAGCCAGAAACAAGAAAGCCCGCACGAGGCGGGCTTCTTGTTGA
ATGACAGGCTTCAGCTGAAATCTGTCATTCGGTACTTGGTGGCTACACAGGGACTTGAAC
CCCGGACCCCAGCATTATGAATGCTATGCTCTAACCAACTGAGCTATGTAGCCAAGTGGC
GCGCATTATTCTCGGAGAACGCATGTGTGTCAAGCGTTGTTGTGAAAAATAATTGCGTGC
GATCAACCGGTTAGCTGGCTGACCTCGCAAAAGGCAGGTTTTTCGGGCTTTTACCGGAGC
AGGGTGTCCAGCAACTCCAGATCATCGAATTCTTCTACCCGCTCCAGCATCTCTGCCATG
TCGCGCTGATCCCTGAGCCAGGCTTTAAGGCTTTTCGGGTCAGTCAGTGCGTCCAGTTCA
TCCTGCGCGTCGTCGAGGTGTTCACGTATGGCCTTGAGCTGCTTCGCACATTTTGCATTG
ACCGTCTTGGGTCTGATGTCCTCATAGGGGTCCATCAGGAATTGTTCCCGGATCAGCATT
TTGCGGTCGTGGATCTCGTCTTCCAGCTCTCTGAGTTGTTCGCTCAGGATACGGTTGAAG
TGCTTCAGGCGTTTGTCAGTGATGTTATCGATATGCGTCTGGTCGATCTGCTCGATCTCC
ATTTGCATTTGCAGCAGCGCCAGCAGGTTGTCATTTTCGTACGCTTCGTTGACCCGTTGC
ATGAGCGCCGTTTTCCGCTCGCGCTCATCGGCATCCTGCTCGCGGTCCGGGTGCAAGGCG
CTGGCCAGTTTGCGGTAGATTTCGCGCAATGACTGGCTGCCTTCCGCCTCTTCCTGTTCA
CGGCGAATTTCGCTGGCAGTGGGCTTCTTCGGCTGTTGGGTGCTTTGCGCCTGTTCGGCC
TGCTCGCGCAGTTTCTCTTCAATGTGCTGGGTCACATCATCTATGGAGTTCAGGTCGACA
TCGTCTCCCAGTTCCACGCCCAGCTCTTCTTCCAGCGAGGACTTGAACAGCTGGTTTTGC
AGGCGCTCATCCTCGTCGTAATCGCTGCCGGTGTATTTGAGGTAGAGCTGCTTCAGTTCT
TCATCGTGTTCGCCGCCCATGAGCGACATCGTCATGACACAGATGATTTCCAGCAACGTG
GCTCTGTCTTTCTTGCTCAGACGGAACTGATCGAAGGCCCCGTCGAGCAGGCGCAGCTTG
GTAATTTCGTTTTCGGCCTGCTCGCTGATCATCGGGACCACTTCTTCGACCCAGAGCTTT
TCGCAGGTTGTTGAAATAACGAGCCATTGCTGCAGAAGTTTGCGCTTGGTTTCGAGCTTT
TCCATCAACGTGTTGAATTTCTTCTGACCGGCGCTCAGTTGAGGCCTGGACGGTTGCGCG
ACGATACGCGGTGAGGCGGGCGGTGTGGTCATGGCAAGACCTCCTTGACGAGGGGAGCGC
TAAGACGGGGTCAATCGGTTTGCCGAAGTTTACGTTTCCAGTGCCCTGTTCGGGATGAAT
ATTGTGCTGCCCTGAAAGAACGTTCCCAGCCTCGTGTACGGTCCGGTTCTTGCTTCAGTG
TCGGCGGTACGTCAATTGCTACGCCATAGGGTACGAAAACCCATCATCGGCCGTGCTTTT
CGTACCAATGTGAGGCGACACGTATCGCCATTGAAACAAGAACATGGCATTTTGCTGTTA
GCGTTTTTTTAAAAAAAGCATCGCCTCTGTTTGCTCAGATCCGGCAGGTGTTCACGGGGA
GTCGCAGGACATGAACAGTCTTTTGTCACCAGGCATGCGCCTGATGGGACATTTTGGTTT
CGCTCGCAAGTTTCAGGTCTTGTTCCTGCTGTTCATGTTGCCGTTGGCGGGCAGCGCATG
GGTCATCACCAAGGAGTACAGCAACAAGCTTGATGTCATTTCCGGCGAGCAATCGGGCGT
GCGTCAGTTGCTGGCACTTGATGATCTGAATATTGAACTGGCTGCCCAGCGCGACCATGC
CGCTCGCTGGAAGGCTGCCGACATTCTGCGCGAGCCGACCCCGGCCGCGAAAGCTGCGAT
GGCCAACGTCGATGCAGGTATCCCGCGTATCAGCAAAGCCCTGGAAGGCGTTGATGCCGC
ATTGAAGCGCGAAAACGCGCCTGCCGACACGATGACCCGTTTCAAGGCGCTTCAGGCGGC
AGTCACTGGTCTGGACACTGCGTCATTGCGTACAGTGGGCTGGTGGCCCGATGGTTATGA
GCGCTTCACGACGGTGTTGAACCTGGTTCAGGCGCTGCGCGAGCAAATCGCAATGGACAG
CGGGTTGATTCTCGACCCCTGGCTTGAAACCTACATGCTCATGCAGCTTTCCACCCAGCA
AGTACCGGACCTGATCGAGCGTATCGGCCGCCTGTCGAGTGTGGGGCAAACGTCGGTGGC
GTCGGGTCAGTTCAGCCTGCAGAGCCGCTTGCAGATGCGCGATCTGCGCGGTCGTATCGA
TGATTCCAAGGATCAGATGCAGAAGGCTGCCAGCCTGCTGTTATCCAAGCTCCCCGAACA
GTTGCAGCCTTGGGCCGACAAGTACGCTGCGGTCAAACAAGTGCTGGAAACCGAACTGAA
GGTCATTGATGACGGGGTTTTCGGCGGTAGTATCAAACTCAAGCCGGAAGAGTTTGAAAA
GAGCATCGACACCTTGACCGGCAGCACGGCAGGTCTGCGCAGGCAGTCGCTTGATGCGCT
CAACGGCCGTCTCGATTACTACCATGAAACCTCCAATATGGAGTTCATCCCGATGGCGGT
GATCTTCTGTGTTCTGGTGATCATGGCCATCTATCTGTTCGCCTGCCTGCAATCCTCTAT
TCGCAACAGCGCCAGCGGCATTACCACGCTGGCTGAATCGCTGCGTGACGGCAATCTGTG
TGTCGAAGTGGCCGTGCAGGGGCGTGACGAGCTTGCCGCTATCAGCAGGGCGCTCAATGT
CGCGGTTGTGCAGCTGCGTAACAGTCTGCTGGGCGTCAATCAAGAAACCGTGCGTGTCGG
CGATGCAGTGCTGACGCTGAATGCTCAGTCCAGCGGGACGCTGACCGAGGTCGAAGACCA
GCAACAGCAGATCAGCCAGATCGCTGCGGCAGCAACCGAGCTGGCCGCTACTTCTCAAGG
TGTGGCCAGAAGCTGTGAGCAGGCATCTGAAAGCGCAAGGCATACCCGGCGTATTGCCGA
GCAAAGCAGCCAGGACAGCCAGCGCACCACCGATAGCATCCAGNCAGCTCAATCAGCGTC
TGACCGAAACCGCCGCCGCCCTGGGCCGGGTCAGCGAGCAGGGCCAACAGATTCAATCGG
TGGTGGACGCTATTCGCGGTATCGCCGAGCAGACCAACCTGCTGGCGCTCAACGCGGCGA
TCGAAGCGGCGCGGGCAGGTGAGCAAGGGCGCGGGTTCGCGGTGGTTGCCGATGAAGTGC
GCAGTCTGTCGCAACGCACGCAGGCCTCGACCGCTCAGATCGCCGGGACGGTCGACAGCT
TGCGCTCCACCGTGACTCAGGCGGTCAACCTGATGGAAGCTGCCTGCGGACAGGCCGTCA
ACGATGCGCAGTCGGTAACCGGCCTGGGTGTTCGTCTGGGCGAAATCGCCACGGCAGTGC
AGGGCGTTACCGATACGCTGGCGCAAATATCGACGGCCGTGGAAGAACAGGCATCGACCG
CCGACGAGGTCAGCAGCAACATCCAGCAGGTCGATCAGGCAGCCGGACGTTTGCTGGAAG
GTGCGCGAGCGGTCAATCAGGCAGCGGATACCCTGAGCCAGGGCAGTCGGGCGTTGAATG
ACAATACGGCGCGGTTTCGATTGGGGTGATGTCGGAAGGTTGCTTGTCCCGAGTCGCTCG
ATAGCGGCCTCGGGCGATGGCTTCTGTTCTGCAGTGAAGCAGGACTCAATGACTCTCGTC
CAGACAGCGTCCGGCTTATCTCATGCGAGTCCTGCCTCGCGGAATGACGGTCGGCTGTTA
CGCTTGCTCCTCAAGACCTCGATTCGATAAGCTAGCCGGCCTGCTTAGCTGCTCATAAGC
AGGAAGCGGGTTTTTATCAAATGAATGGTTGGGCTTGGTGCAGACCGTCACAAAGGGGAG
GGATACATCCCTCTACCGGCCATGTGGTGCTTTCCTGATCAGGGAATTCGCCAGCGTTTA
ATAACCTTACCTTAATAGTGACCTCGTCTCAGATGCACGAGCTATCGGACCCTTACACGA
TGATTGTAAAAAGTGAAGCGTTTCTCGAAAAAATGCCGGTGTCGATTGTGCTGTTTGCGG
CCTTCATCTTTTATACGTTTAACGCTGTTACGGCGGGCTCACCGATTTTCGCGTCGGATG
AATATGTTTATTTTATCAGCGGCAAGTACATTGGTCATTTGTCTGAGCTGTATGGTCTCG
ATCCAGGGTTGCAACGACTGTCCAACCTTCTCTTTTTTCATGAAGTGAACGTGCTGGGAC
AGCTTTTTGGTGATCACTTTGTTTCGTTATTTCGCCTTGTTCACAGTTTGGAATACGTGT
TGGCAGCAGGCTTATTGTATGTCTCTGCGAAGAGTTTCATGCCCAAGCCCCACGCGTTGA
TGGGGTTGGCGGCGTTTCTGGCGCTGCCAAGTCATATCTATATTTATGCTGTGATGCCTG
AAGTCGAGCTGATTCTGTTATCTGCCCTGGTTGCTTTCGTACTGGTCACGCAGTATCCAG
AAAGGCCTGTCGTCACGGCGGCGATCATTGGCTTCCTTGTCTCAATCGCTTTGTTGATAA
AACCGCATGCTGTGGCCTCATTGGCTGCGCTGCTTGTCCTGCTGCCGATTTTCAATTTCC
TGTGTTTCAGAAACACTTGGGTGCGAGTAAGCGTTCGGACGGTCGTAGGCTTTCTAATCG
CTCTTTATATTGGCGTGATCGGATTATGGGCGTTGATGGATGGAACATTTACGTTCAATC
CAGCAGGCGCGTTGGGCCTGACCTTTTACGGAAAGTATATCGATGGCCCCGCTGCTAGTG
TGGGGCTGTTGACAAAGCTGTATCAGGTGATGCTCTATTTTGTGGCGAATTTTACGGTTG
TGTCGCTGCTCTTTTTGCCCGTTTTCATATGGGCCGCCAGTCTGGCTCTGGCGCGTATTA
AGGGGCATTTGAATATAGGTCACGGTGAAAATGAAACATCACCCAAGGCCATTATTCTGG
TGCTGTTCGCGATGCTTTCAATCGCTGCGCATTTGGCGATGACTGCCTGGTTTACAGCCG
GGGCCGCTATTTTGAACGCCGGCGAGGCTCAGCGCATACACGGCCGGTATCTGGGACCCG
CACTTGTCGCATTTCCGTTTCTGTTTTTCTACTCGCTCAGTTGCCTGTCGCAGGCCTATA
AAAAAATCCTGGTCGCGTTGACGCTCTTCACGTTGGCGGTCTCCTATTGGTTCGTCAGCC
AGCATTTCAAGATTTACCCTTGGGATAATCCTCTCTTGTTTTCTTTCTTCAATGAGAATA
ACTGGTATGGGTGGGGGTTCAAAAATCTGGGCGTCAGGGTCGGCAATGGTCTGTATGTCA
TTATCTTTTTAGGTTTCGTGGCTTCACTCTTGTATCGTCACTGGCAGATGGCGATCAGTT
CGGTCGTGCTGTGTTCGATCCTTTTAGTCGGGTGCTTTCAAAGCTATTTCTGGATGTATG
TTCATCTGTACGGCAATAGTGAGGTCTCCCAGGCGGGGCGTCACTTTGCCGGATTGATAG
GTGATGTCCGCCACGGAGACGGGATTCTGGTAGGGCATGAGCGTTACGGACGGGAGTCTT
ACCTGCTTTTCAATCTTGCCAGCGCACCCAAAGTGATCGATCGCCCCGAAGGGCTTGATA
TCACGCCGCAGGATGTTGCCGGGTATTCGTGGTTGATCACTGACGGGAGTTACAATGTCG
AGACTCTGGCGCTTCCGAGCGTCCAGGTCGGGAGTCTGAAATATTATGCGCTCAAGCCTT
CTGCCAGGATTGTTCTGGATACGCCAAAGCCTTCCCTCAGCCCTGCGAATAAACCGTTCC
TCAAGCCGATGTCCAGCTTGGATATGCCCTTGGCCAACATGCCGGCCGGTATAAGCCTCC
AAGGCTTCAATAGCGTCGAGCCGTGGGGGGGCTGGACTTCTCAACGGACAGCGGTGATTG
AGCTGCCTGTTCAGTTAAAAGGCCGCATCCGAATCAAACTTTTTGCGTGGGCACTTGAAC
AAAATCTACGCGAGGGCATATCGCTGCAAGTGGGGGATGTTGTCAAGCGTATATCCGTTG
GTAGCAGCGGGGCCGAGGTAGAGGTTGATTTTGACGTTAGCGCAGAGACAGACCGTATCG
TCATAACGTCTGCTGTGGATAGGCCTTCGGGGTCGGGGCGGACGTTAGGCGTCGCAATTG
CCAAGGTCTCGGTGGAGCACCTATAAGAGGGCGTATGCACGATTCACATGGCTCTCTGTG
GTTGTAACTCGCTATAACGCCTATGTGGGGCAAGGGTGGATGGCGCTTTTACGTCCTTCA
CCCGCTTGCTGGAATAGCCCAAAAGGATTCATGGCTTTTCGGGCGGAGGGCACGTTTTTT
CTTCGAGTATCTGTCCCCGGCATTGCCACTGTGAAATCTAAAGACCTAGAATGGCGCCTT
TATAAATTGTGCCGCCGGTCTGGTGGTGCGACCCTACACGGATTGCCCGAAATCTCGAGC
AATGGTCGAGTGGGTTCAGGGCAGGAAACGGCGCAAAAAAATATGACAACCTCTGATCTA
AAAATTGCAGTTATCATTCCGTGCTACAAGGTAAAAGCCCATGTTTTGGGGGTGATCGCC
GACATAGGTAGTGAGGTCATCAAGATCTATGCTGTTGATGATTGCTGCCCTGAACAGTCG
GGTGACTTCATTGAGGAACACTGCAAGGACCCTCGTGTCACAGTGGTACGTAACGCAGAG
AATCAGGGGGTTGGTGGAGCGGTGATGGCAGGCTATCAAGCTGCTATTAACGACAATATG
GATATTTTCGTAAAAATTGATGGTGACGGGCAAATGGATCCTCGTTTACTCCCGGGGTTT
GTGGCACCCATCATCCATGGCGAGGCAGACTATACAAAAGGTAATCGTTTTTTTGACCTT
GAAGAAATACGCCAGATGCCAAAAATCCGCTTGTTTGGTAATGCGGCGCTCTCTTTCTTG
ACGAAGTTGTCGTCAGGCTACTGGGATTTGTTCGACCCCACCAACGGCTATACTGCAATA
CATCGCGATGTTGCCCGTCACTTACCTTTTCATAAAATCAGCCGTCGCTACTTCTTCGAA
ACCGACATGTTGTTTCGCCTCAACACGCTGAGGGCAGTGGCCGTCGACATCCCAATGGAC
GCCAAGTATGCGGATGAAGTAAGCAACCTCAAGATCTCCAAGATCATCGGTGAGTTTTTC
ATTAAACATATGCGTAATCTTGGGAAGCGTATTTTTTACAGCTATTATTTGCGCGATATG
TCGCTTGCTTCACTGGAGCTACCGTTGGGGCTACTGTTGGTTACATTGGGCAGTCTCTTT
GGCTTGTCCCATTGGGCGGCGTCGGTCAGTTCTGGTGTGCCTACTTCTGCGGGTACAGTG
ATGCTTTCTGCTCTCCCGGTGATACTGGGTACGCAGTTTATCCTTGCGTTCATAGGGCAC
GATGTTCAGGCAGTCCCCAAGCGTGCGTTCCATCTGTTGCGCAAGAACAGGTCAGCAGCA
GAGCAGGAAACCAAATGACCTATTTCATTGCGCTTATTTGCGTGCTGGGCATTGCAGCTG
GCCAGATCCTGTTCAAGCTCAGCGCGGCGACCTTACAGCGAACGGGAAGTTTCTTTGACC
TGGCCACGCTAACCACGCTGTTTTCTGCATTCGCTCTGTACGGTATTACAACAATCGCCT
GGGTGTGGGTGCTTCAGAAAATTGAGCTCGGTAAGGTGTACCCGCTCATGGCCTTGGCGT
TCGTTATTGTTCCGATAGGCAGTCACTTCGTATTTGGTGAACGCTTTCAGTCTCAGTACT
TTATTGGCGTTGCCGTCATTATCCTGGGCATCATCATTACGGTAAAAGCGTAGCATTTGC
ATGGGGCGGGGCGGCCGTCGCGACCGATCTGTTTTGCTGGAATGCTTTTATAGGTGCCTG
GCTTGTTTAGGCCTTGTTCTAGAAGGGCCGTTTGCGGTCAGCGCCAAGCGCTGACACGCA
GTTAATGACTTCGTCACTTCTCTTCGTATCTTCCAGAGTGCAGAAAAAAGGGCCTTTACA
TTCGTTTCAGCAACGCTGCCAATATGAGGCTGATATTACCTGATGCTGTCTGCCGATAAA
TGCCTGACTTATACAGCTCACACAGTCTTCCTGGCAGCTTCATCTTGCGTCCAGAGGCAA
AGTGCTGGAGTGCAGCCTGACTGTCCTCATTGGTGCAGTGGGAGATGTCTTTAAGGATCT
GAACATTCGTGTCATTCCATTCTGAAAACCGGCCTGACAGCATTTTCCGGAGGCGTGTAA
TACGATCACTGAAACTCGAGTTTGCTCCGATGAGATTGCCGCTATGTTGGCGATAGTCGA
GACTCGGTTCACCGTCGTAGCACGCTTCTCCGCCGCACGCCGTCACGATGATGTAGGTCA
ACCAGTCGTGAGCCACAATCTTCGCGTCATCCGGTATAAGCATCAGCAGCTGACGCGCAG
CGTGGTTAACCAGCATGGTGTTGGCACCGGCGATGCTTTGCACCAATGCATTTCGAAATG
AAGGCAGGCGTGGGAATAGCGGTGAGAAGCCGATAACCCTGCCGGTCGCATCAATGAGTC
GTGTTCTTGAACAATACAGGCCCGGGGTCTTTTCAGTGATGGCTTCGAGTCGCTTTACGC
TACGCTCCAGTTTGTCGCTAAACCATACATCGTCCTGATCACTGAATGCGTAGTAGTGCG
CCTGAATTTCCTGTCTTTTGAGCAGCGATATGAAGTTTTTGCCAAAGCCTTGGCAAGGTC
CGTTGAAAATCACCACCTTGTGTTCACCCCAGCGGCGCCGGTAGTCAGTCAGGATGCTGC
GCGTTGCATCGGTTGAGGCGTCGTCGGATACGTACAGAGTCCAGTTCTGAAAGGATTGAG
CACGGAAGGATTCGAGCTGCTCGCGCAAGTAGGTCGCGCCGTTGTACGTGCACATCAGGA
TCGCAACGTCGACACGACCTGCGTTGTAGTCTTCATCCTTCTCCACAGGCTGGGTTTTCA
AGAGATTCTTCACTGGCAAAAGATCAGTATCTTAACGTCTGAAACTCTCTGCGTCAGCCA
CTGGTTGTCTGTTTGGGCTAATGGCGTGTAGCCACTTATTGTCAGTATTTCGACGTCGGG
TGCGGGTGGCAGGGGAGGCGCTACTGTGAGATGATCTCTTGTCAAAAAATGCCCCCTGTC
TTGCTCTATTGCCGAATTCGCTCGACATACTCAAAGCGCCAGGTAGTCAGCTGAGGGCTT
CGTATGTCGGTTGTCGTAACCTGCAGCAACGTAACAGTATTGGTTTGGGAGGCCTGCCTT
TGCAGGCTCCCGCGGAATGAGGAATTTGCTGAATGTTTGGGACGGGAAAAACCGGGGTCG
AAGGCTAATGCAAGATTTTTCCGCATCTCCAAGGGAAATGGTTGCCAGCTTCGTACGTAA
TCGGCGACTGATATCTGCTTTGATCAAACGTGAGGTTTTGGGCCGGTATCGAGGGTCGTT
CATAGGCATTCTGTGGTCTTTCCTTAATCCGATTTTTATGCTGGCCGTGTATACATTTGT
GTTCAGTATTGTTTTCAAGGCGCGCTGGGGCACAGGCAGTGACTCCAAGACAGAGTTTGC
ATTAGTACTTTTTGCCGGCCTCATAATGTTCAATTTGTTCGCCGAGTGCGTGGGGCGGGC
ACCCGCGGCTATTTTGGCGAACGTTAACTATGTTAAAAAAGTTGTGTTTCCTCTTGAAAT
TCTTCCATGGGTCAACATGGGCGCTGCGCTTTTTCACATGCTGGTCAGTGTCGGCGTATG
GCTGGCTGCCTACTCGATTTTCTTCGGGGTTCCGTCTGCCACGCTTCTGTTGCTCCCCTT
GGTCATTCTCCCACTGATTCTGTTCATCATGGGGGTGAGCTGGGCGTTGGCGTCCCTAGG
GGTTTATTTTCGAGACGTCTCTCAGTTCATTGGCATCGTGATCACGGTCCTGATGTTTAT
GTCGCCTATCTTTTATCCTGTGACGGCGCTTCCTGAAGAATATCGCGGCATGCTTGAGTT
CAATCCGCTCACCCCGGCTATCGAAATGGCTCGTGAGGTGATGTTCTGGCGGCAACTGCC
TGACCTGCTCGTACTGCTCCAGTATTACCTGGGGTCTATGGTCATCGCCTTGCTCGGTTT
TGCATGGTTTCAAAAGACAAGGAAAGGATTTGCTGATGTGCTCTGAAATCGCAATAAATG
TCAGCGCCGTCAGCAAGTGTTTTCATATATACGATAAGCCCCGCGATCGACTGATGCAGA
TGCTGTCCCGTGGCAGCAAGCGCTACTATCGTGAGTTCTGGGCGCTTAAGGATATTTCTT
TCCAGATCGAGCGGGGCTCGACCGTAGGCATCGTCGGCCGAAACGGTTCAGGTAAATCAA
CACTCCTGCAGATTATCTGTGGAACGTTGAATTCGACAGAGGGAAGTGTTGAAGCCAATG
GCCGCATTGCTGCTTTGCTGGAATTGGGCTCGGGTTTCAATCCTGAGTTTACGGGGCGGG
AAAACGTCTATATGAACGCCTCGGTTCTGGGGCTGACCAAGGCGGAAACTGATGCGCGGT
TTGATGAAATAACAACATTTGCAGATATTGGACTTTTCATTGACCAGCCGGTCAAGACTT
ACTCCAGCGGGATGCTGGTTCGACTGGCTTTTGCCGTGGCCATCAACGCCGATCCGGAAA
TCCTCATCGTCGATGAGGCTCTTTCCGTCGGCGACGAGTTATTTCAGCGCAAGTGTTTTG
CCAGACTTGAGGCCATCAGGAGCAGGGGGGCGACCATACTGTTCGTGTCTCACTCTGGAA
GCACAATTGTCGAGTTGTGTGATCACGCAATATTGCTAGATTCAGGTGAGTTGCTCGCTC
AGGGACACCCGAAGGCAATCGTAAGCCAATATCAGAAGCTCATGTATGCGCCAGCTGAAA
AGCGCGAAACTATCCGCGCAGCGATAAAGGACGGTCTGACCATTCAGGCGGTGGAACTTG
ATGCGCTTGACTCTGCGGTCACTGGCGAGGGCGTTGCGGCAGATATTGATGCAGATGACT
TCTTTGATGAGAATCTCAAGTCCTCGAGCATGGTCGAGTTCGAGTCTCACGGTGCCTACA
TTGATCATCCCTACATCACTGACCTGAATGGGCGCGCGGTGAACAACCTCGTCCGTGGCA
GGACGTACATCTACAACTATCGAGTCCAGTTCGAGCGAGCCGCCGAAAGAGTGCGTTTTG
GTATGGTTATTCGTACCACAACCGGGCTTGCCTTGGGAGGTGCGCATTCCAGCTCTGGAA
ACCAGGCCATATCGGTGGTCGAGTCCGGTACCGAATTGCTCGTCAGTTTTCAATTCAATT
GCCTGGTGAACCCAGGGACCTACTTTGTCAACGCAGGTGTCTTTGGCACCTCCAGTGACG
GCCAGGAAGAAACGGTTATGCATCGCCTTGTCGATGCCGTGGTATTTAGAGTCGCCCCCA
TCCAGAATAACCTTGCAACCGAGTTGGTCGATTTCGGTTGTACTTCCAGTGTGACTTATC
TATGAGTGGTCTTTTTTCAAACCTGTTGGTCTCCTCTCCTAATGGGGGGGGATTGTTTTT
TATCAACGCGAACAGTGTCAAGAAACTCGACAGTTTCAACACGGTTGGTCTTTTCGCCGA
GTCAGGCAGGTTTTTCAGGGGGATTCAGCCCGATTCCCTCTGGGTGTACGGCGACACGGC
GCTTGAGATAGACAGCGGTACCGTCCCGGTCGGGGATGTTCATGATGTTCTCGAGTTTGA
AGATCACATCTATGTTGTCGGTACTACAGGCAATGAAGTCATCAAGCTCGATAAGCAAGG
TGTGGAGCGGCAGCGCTGGCGTTTTCCCGGTGAGGATGATTCACGCCATGTCAATTGTCT
GGGAATCTGGAACGGTACAATTGTGTATTCGGCGTTTGGCGAATTCACCCGCCACCGCGG
CTACAAGGGGCTTTCGGACGGTCAAGGTTTCGTTAATGAGCTGTTTTCGGGTAAGCGACT
TGTTTCCGGGTTGTCGCAACCGCATACGCCTGTCGGGCATGGGGACAACCTGTTGCTCGC
TAATTCCGAGCGAAGCGAGCTGCACGAATACGGTCCGGGCGGTGATCTGATCAGGAAAAA
AGTGCTGCCAGGCTACACGCGAGGTATCTGCGTCACCGGCGACGCCATCTATGTGGGTAT
GAGCAAATCAAGAAACCTGGACGCCGGAGGTCTGGCTTCTGCCGTGCTGATAGCACTGGA
CACTGATACCTGGGAAGAGTTAGGGCGTATTGCATTACCTGCTTCTGAGATTTATTCGGT
AATCAGTATTTCCGATGACGCCGAGTTGTTATGGGCCGTTTCAGAGATCGCTAGTCATAC
GGTCTCCCGACTGGAACACCGTGTTTCGGACTTGCTTGAGCAGGCAACTAAAGAGCATGT
CAATTCTCTGAGCCGTCGTGAGTTTATCGACGCCATCAGTGATCAACTCCGTGATTGGTT
GAATGCGTTTCGTCAATCCAGCGACGACAGCCATCTCGGTAGAGATGCTTCACTGGGCGC
CGTTATCCAGGCGCATGCACTGGAACAATTTTTCGCAGCTCCAACTGCTGATAATGAAGG
GGCTGCGATTGCTGATATCAAGTGCATGCTTGACGCGGTAAATGCTATCTCCCAAGCTCA
GGAAGCTTCCTATCGCGAGCATATTCGGCACTTGGAAGTACTCGTAACCGGCTACCTTGA
AAGCGAGCAGGCTTCCAGAGAGAAGCTGCTGGAGCTTGAAGAGGCGATCGTTGTCTTCAA
GCAGAACGAGCACTATGACCATGAGCGTCTCCAGCAGTTGGAGCAGATGGTCGAAGACTC
CGAAGCCAGTGGCAGAGCCAGTCTGGAGCGGCTAAAGCAGCTCGAGATGATGCACGAAGC
CTCCGAAGCCAGTGGCAGAGCCAGTCTCGAACAGCTAAAGCAGCTTGAGATGATGCACGA
AGCTTCCGAAGCCAATGGTAGAGCCAGCCTGGAGCGTCTAAAGCAGTTCGAGATGATGCA
CGAAGCTTCCGAAGCCAGTGGCAGAGCCAGTCTGGAGCGGCTTAAGCAATTCGAGGTTAT
GATCGAAGCTTCTGAAAGCACTAGCAGAGCTAGCCTGGAGCGTCTCCGGCAGCTAGAGAC
GATGATTAGTGATTCCGAAACCACTGGCAGAGCAAGCGTGGACCGCCTGCTTGAGCTTGA
GGCGACATTGGCAGCGCTGACGGTAGATGGCGAGGCATATCGCAATGGTTCGGAGCAGGA
AATAAACACCTATAGAGCGTTATTGGAATCTATTCAAAATTCTAGAACGTGGAGATGGAC
GAAGCCTGTGAGAAGAGCGAATGCGGATGTGTCCAAAATGAAGAGAAGAATAAAGAACGG
CCTTGTTAATGTTTATCGTGACCTGCCAATGGCGTCTCATAACAAGCAAAAGCTTAAGGG
CGCGCTTTTCCGCTATTTTGGATTTGTATTCAAGGATTTGGCCGCTTATAAGTTATGGAA
AGAATATCAGGAACGCTCAATCAGCTGGCCAGTGGCGGAAAGCCAGGAAACTGACCTTGC
TGAATTGCCTCCCGTGACGAGTCAGCCTAACGTCGAGCTGCCCAACGCAAACGGCGTCTG
GGAATGGAAAGATTACCCGGAAGTGCGGGCTAGAATTGCCCAGCTCAAAGCTGCCGAGCG
CGCCAGATTTGAACCACGAGCGCTTGATATTCTGGATATCAAGCCTTCGGCTTTTGCGTC
CACAGTATCCGGTTACAGTTTTGCCGATCCGGGTCCCACTCCGCTCGTTTCCGTTATCAT
TCCTGTGTTCAACAATGTGAAACTGACGCTTGAGTGCTTGTCGTCCATACACCAGCACAC
GCCGGCAGATATAGCCGTTGAAATCATTATTGCTGACGATGCTTCCACCGATGAAACGCA
GACGTTGCTTCAGTCCGTATCGAGCATAAAATATATACGCAACGAGCAGAATCTGGGGTT
CTTGCTTAACTGTAACAACGCACTTGATCAGGTGACGGGCACGTTCACTGTTTACCTCAA
TAATGATGTTCAAGTGACTGCGGGATGGCTGGAAGCGCTGCTGTCGACGTTCGACGATTT
CGAAAACGTCGGCGCCGTCGGACCCAAGTTCGTTTATCCCTCAGGGCATTTGCAAGAGGC
GGGTGCATCGCTAGCTGTCGACGGAACGGCAACCATGGTAGGCCTCAATGGCGACCCGGA
TGAGCCGCGTTATAACTACACTCGGCGCGTTGATTATGTTTCCGGGGCTTGCCTGCTTAC
ACCAACAGATTTGCTGAAAAAGTTGGGTGGGTTCTCCGAAGATTTCCTGCCTTGCTACTG
CGAGGACAGCGACCTGTGCATGAATATCCGTGGTGCCGGGTACGATATTTACTACAACCC
GGGCTCGACGATTATTCACCACTTGTCCAAGACCACCGCCGCCGTGGATGAGTCGTTCAA
AATGTCGTGCATTGCCAAGAACGTGAACGTTCTGAGCCGCAAATGGGCACCGACTATAGA
GAAGAAAGTCGACCCTCGTCTCATCTCGTTCTACCTCCCTCAATTTCATCCAGTGCCGGA
AAATGATCTCTGGTGGGGAAAAGGTTTTACTGAGTGGACAAACGTTAGCAAGGCGCGCCC
TAATTTCATCGGGCACTATCAACCGCGTATTCCTGCCGATCATGGTTATTACGACCTCCG
TTTGCTGGAAGTTATGCAGGCTCAGGCCGACCTTGCCCAGCGGTATGGTGTTCACGGGTT
CTGTTTCTACTATTACTGGTTTGATGGTAAACGTCTGTTGGAGCGGCCGGTAGAACAGCT
GCTGCTTAGCAAAAAACCGGATATCCCGTTCTGTCTCTGCTGGGCGAACGAGAACTGGAC
CCGTCGCTGGGATGGCCAGGAACATGAGGTTTTGATGGCCCAGGCGCACACCAATGAAGA
TGACGTGGCTGTCATTTACGACCTGATCAGGTTCTTCAAGGATGACCGCTATATCAAGAT
CGATGGTCGGCCTTTGATCCTTATTTACCGCGCCACGTTGTTCCCTGACTTTGCGAAGAC
TGCCATGACCTGGCGTAAGGTCTGCAGAGAGCAGGGACTGGGCGAGATATATATCGCCAT
GGTCGAATCGTTCGAGCTCGTTCAGTCCAATACTCATCCCTCTGCATTGGGATGTGATGC
AGCAGTAGAATTCCCTCCACAGGGCCTCGCTGAAGTGAAGCAGCCAACCGGTGAAATCAT
CAATCCCGAGTTCGCTGGGCACGTTGCAGATTACCGCGACCTGGCCGTGCGCTATGCCAC
ACGGCCAGCGCCGGGATATACACGATTCAAAGGGGTGATGCCCGGCTGGGATAATACGGC
GCGCCGTCCACATACTAGTTTTTGCTTCGAAAACGCGACCCCTGGAGCCTTTCAAGCTTG
GCTTGAAGAGTCCATTGCAGATACCAAAGAGCAGAACTTTGGAGACGAACGCCTGGTATT
CGTCAACGCGTGGAACGAGTGGGCCGAGGGTGCTTATCTGGAGCCTGATCGTCGCTTCGG
TCACACCTATCTGGAAGCTGTCAAGAATGCGACTGAAGCCTCGCTTCTCCTGAAAAAAAA
TTGAGTAGTGGGTGATTGATGACTCGTATAACCAACAACAGTGATATTTGCCTGATCGGC
CATCCTTACGCGCCCATCGGAATGGGTGAGCATGTGCGTGCTACCTTCCGGTCGTTGCGT
GCGGTTTACAACACGCCCAAGCTTCATGACATTTACAAGCTTGAGAATGCCGCAGCGGCA
GATGTCGTTGAGTTCTCCGGAGCTATGGTAGAAACCCCTTCACCGATCAACATATTCCAT
ATCAACGGGAATGAGGTTGATCAGGTGTGGAAGCATATGAACTACAACCGACCGTGGACG
GGATACAACGTTATCTATCCGCTGTGGGAGCTGCCTCGTTACCCGAAAGAGTGGGCAGCG
GAGCTGGACCGCTTTGATGAAGTCTGGGCACCCTCGAAGTTCATAATGGAAGGGCTGCAG
GAGGTCTGTAAAAAGCCCGTGATACACATGCCACTGGCAACCGAAATCAAACTGGACTCC
TTGTTGAGTCGACGTTTTTTTGGGCTGCCGGAAGCGGATTATGTGTTCCTGTTTTTTTAT
GACCTGCGCTCTTACGCCACGCGAAAGAATCCTGAGGGCGTGTTGAACGCCTTTAACAAA
TTCCTGGCCAAGAGGCCCTATGCCAAGGCGCACCTCGTCATAAAGGTGAATGGCGTAGAG
ACGAATCCGAAAGAGTTCGACGCTCTCAGGGAGCGCGTTCAAGAGCTTCAAGGCAGGGTG
ACGCTAATTCACCAAAGCATGAGCAGCAACGATGTCAAAAACCTGCTGAGATGCAGCGAC
TGCTTTATTTCCTTGCACCGCTCTGAGGGTTATGGCTTTGGCGTCGCAGAAGCAATGGCA
CTGGGTAAGCCTGCCATCGCGACAGCGTACTCGGGAAACATGGACTTCATGACAGAAGAC
ACTAGCCTGGCGGTGAACTACCACCTGGTTCCTGTACTCGAGGGTGAGTATCCTCATCAT
GAGAACCAGCGTTGGGCTGAACCGGATTACGAACAAGCGGCCAAATATATGATCGACCTT
GTGGATGACCCGGCCATGGGGCGGACTATTGGCAATCGTGCTCGGCTGCATATGCAAGGT
TACTTTGACTATCGCTCCACAGGCCTGCGGTACCGTGATCGCTTGAGCGAAATCAGTGCC
CAGCTATAGAGCAGGTGTGTGCCAGGCCCGCTGCGCTTAAGGGGCACGCTGTAGCTCAAC
CGGTCTTTGCACCTACTTAGTAAAACAAAGGGCGCTCGATAAAATCGGCGCCCTTTTTTA
CACGAACATATAAAGCAGGTTTTATTTCGAAGAGCTTGTCTGTTCTCGCCAGTAGTTCAG
GACGCTGGCAAGCGTCTGCGAAAATGGCGTTGCAGGGCTCCATCCCAAGTCGGTATGAAT
ACGTGCGTTCGAACCAGCTGCAACTGGAATGTCGGAAGGACGCAGGCGTTCCTGATCTGT
CTGAATCTCGATCGGATGCGAGGTTTGGGCAAGGAGTTCGTCGAGGACTGTTTGAATCTT
GCGTGTGGATCCTGACGAGATATTGTAAACGGCGTGAGCGAATGTACTCTGGGATTGCCC
CAGTATTTTTACATACGCATCGCACACATCGTTCACGTCCAGGAAATCTCTGCTTGCTTC
CAGATTTCCAACCCTCAAGACCAGCGGTTGCAGGCCAGCTTCAATCAGAGCAATCTGTCG
GGCAAACGAAGTGGTGACGAAATTAACACTTTGCCCGGGACCGATGTGGTTGAAAGGCCG
AACGATAACGCCTCGTTGGCCTTGCCGCAGGTACTGCTTGACGGCGATCTCCGCCGCCAG
TTTGCTGGCCGCGTAGGGATTCATGGGGTGACAGACGGCCTCTTCGGTCAGCAGTTCGCC
GGTTTTGAACGATTCGCCGTAAACCTCAGATGAACTAACGAACAACACAAAACAGTCCGG
AGTGTTCTTTTTCAAGGACTCCATGAGGTTAAGGGTGCCGATAATATTGGTGTTCCAGGT
CAGCAGTGGATCCTTGAAACTATTGGCAACACTCGAAATAGCGGCTAAATGAACAAGGTG
TGTGGGTTTTACCCGTTGCACAACCTCGTCTACTTCATCGCGATTACAAACGTCCAATAA
GCTGTACTGTTGGTCCGACATGAGCGAATCTGACGACGACCTTACAGTGCCGAACACCTC
ATGGTTTTCTTCTAGCAAACGCTTATGAAGTGCCTTTCCCACAAAGCCGTTGGCCCCGGT
CAACAGGATTCTACTCACTTGGACTGCTCCACATCATCATGCTAATTGCTCATCATTGGG
TTTTACGGGGCGCAGATAGGATGTCGCACTTGCCTTAAAAGGAGAAACCCTTTTCATTTC
GACGCAGGTCTGCTTCAACCATCATTCGGCACAGCTCTTCGAGACTGGTCTTGGCTTCCC
AACCCAAGATATCTTTTGCTTTTTGCGGGTTACCCAGCAGTAGGTCAACTTCGGTAGGAC
GATAGAACTTGGGATTGACCGAAACGATTTTCCGGCCGGTCGCCTCGTCTATACCGACTT
CGTTTTCATCCTTACCTGTCCAGGTAATGTCGATATCGACTGCCTTGCAGGCCAGTGTGA
CGAAATCTCGTACCGATTCTGCCCGGTTGGTTGCGAGTACGAAGGTATCCGGCTGGTCGA
TTTGCAACATGCGCCACATGCCTTCCACATACTCTTTCGCGTAGCCCCAATCGCGCTTGG
CATCCATGTTTCCAAGCTCCAGATGCTGCAGCTTGTTTAGCTTGATCTTGGCGACGCTGT
CGGTGATTTTCCGCGTTACAAATTCGCGACCACGCAGTGGGGACTCATGGTTGAACAGAA
TACCGCTGGTGCCGAATATGTCGTACGACTCTCTGTAATTGATGGTCATCCAATGAGCAA
AGAGCTTTGCAACACCGTAGGGGCTCCTTGGATAGAAGGGCGTACTTTCCACTTGTGGAA
TGGCTTGCACCTTACCGAACATCTCGGATGTCGAAGCCTGGTAAAAACGAATTTTGGGGT
TGACGATGCGGATGGCTTCTAGCAGATTGACCGCACCCAGTCCGGTGATTTCTGACGTTG
TCATCGGCTGGTCAAAGGAAACTCCCACGAAGCTCTGTGCCGCGAGATTGTAAACCTCCG
TTGCCTCGGTCCTTTCCAGCAATCGAATGCTGGTTGAAAGATCGGTCAGGTCGTATTCGA
CCAAATGAAGATTAGGGTGCTGTGCAACGCCTAACTCTTCTATACGCCAAAAGTTGACCG
AACTGGTACGGCGATACGTGCCGTAAACGGTATAGCCTTTATTGAGCAGGAGTTCAGCTA
GGTAAGCTCCGTCCTGACCCGTGATACCAGTGATAATGGCTTTCATAGAACCTCCAAACT
TAAAATAGCCCCCTCGCCGCAGTGGCTCAAGCGAGGGGAGACCGCCCGCGCAGCATGATA
CTGGCTACTCGCGCTGAACACGAGTTGAGATGACGCCTCTTGTCGTGTTGCAGTGATTAG
TGAAACAGGTGATAGCAGAGTAGATCCTTTGAGGCGCAAGGCAGGAAATTTTGCCGACCC
AGTCGGCAGTTGCAGTTGCCGGCCATCATGAAGCCGCTGTGAAGGGACGTCCCTCAACGG
GCTCTGAACCCCACGAGCTAACTGACCTTGCCTGAATCGTCATTGAATCGCTGGGCAAGA
CGAGCTGCGTGAGCACTGACGTGTTGACGAAGCTCCGGAACCGCCGTTGCTTCCCAGAAC
ATTGATTTGAGCATCGGACCTACATAGCTGAGCCAACTGACAGCTTTGCTCTCTGAGGAG
ACGACCGATAAGTCCTCACCCAGCACTATGCCTAATCCTAAAAGATCGGGAACGATGATA
CCGTCCTTCAGCAGCTGCTGAACAAGAGGGGACTGAGTGCTCGCGACAGACGTATTCGGT
CCCGTACAGTTTATAACAACGTCAAACGTGCTTTTGGTGATGGTCCTGTCAGGTGTTCTT
GATATTTCACAGACAAGTTTATCGTCGAGCGCATTGACTGCGAGAAGTCGTCCCTTCACT
ACTGAAAGCCGGCCGGACTGTCTCGAACGTTCAAAAAACTCATTCGCTTCCGGTGCGGCG
CGGTGGCGATGGTTGTCCCAGTAGGGCCTGACATGACGAAGAAAACGGCGTTTCTCCAAG
AGGGGCAAGCGTCGCCAGAGTTCCGGAGTACAAGGCCTTAGCGCGGCGACAATATCCCTC
CAGTCAATATCCAGAGACTCGCCTATTAATCGGCGCACGGTCTTCATATAAGCGAGTGCG
GTGGCTTCAGCGTTGCAGACAATATCTCGTGTTGCTTGTGCACGCTTTGCTGTGTAGTGC
GAGTGCCCTCGATGAGCCTGAGGATGCAATCCTCTTCTGGACAATGCTGTTACTTTTCCG
GTGTGGCCGCCTTCCGTCAGTCTGGCAATCATATCCAGCGCCGTAAGACCGCTTCCAACC
AGGAGCACCGAATCAGATGGGGAGATGGCTCGCCTATCGGCCTGCGATGAACCCCACGGT
GCATCTTGATAGGCAGAGTGATCCTTGAAGGAAGCTAAAGGTCTTGGTGTCGAGGGCGGA
AAGTTACCGCAGGCAAGCAGGACATGCTCCACGTTCAAGCAACGTTGGTTGCGTAATACC
ACAGTGGCCCCGCCAATGCTCTCCTTGAGCTGAATGGCCTCGGCATGGACCCGTTCTACC
TCTAATGTCTCGCAGCAAGAGGCTATTGCGTTGTCCAGCAGGGTACTGAGGTAGCGTCCA
TATTCCTGTCTCAGGACAAAGTCGCCAGGGTGAGCCTTGATATCATTGCTGAGGCAATAT
TCAACAAATGAGTCGGGATGGTCCCGAAGGGCCGACATGTTCCCGGCCGGGACATTCAGT
ACATGGCTCTGGTTTTGATCTCCATAAGCTAGCCCAGGACCAAAAGTACCGGTCTGCTCA
ATAATGATGAGCTTTGCCGGTACGCGGCAGGCCTTAATGAACTCGATTGCCGCAACGGCC
CCGCAGAAGCCCGCTCCTACGATAGCCAGGGTTTTCAAAGCTGACGCTCATCCAGGTAAT
GAACAATTTTTGTGACCGCTGTTTCGATAGATTCGTTAGTGGTGTCTACTTGGATTTCAG
GGTTCAAGGGAGGCTCGTAATTAGAGCCAATGCCTGTGAAGTTCTTGATGAGTCCCTGGC
GGGCCTTGCTGTACAAGCCTTTTGGGTCACGCCGCTCGCACTCTTCAAGCGTTGCGTTGA
CGTACACCTCAATGAACCTCTCGTTACCCACGACAGTTCTCGCCAAGGCCCGATCCTTGG
TGAAGGGTGATATGAACGCGGTGATAACGATCAGTCCAGCGTCAACAAACAGGCTGGCGA
CCTCTGAAATCCTCCGAATATTTTCCTCGCGGTCTGAGTCGCTGAATCCCAGGTCTTTGC
AAAGGCCTAATCGAACGTTATCTCCGTCGAGCAAATACGTGTGTTTTCCCTGCGCCAGAA
GCGCACGTTCAAGCCCGTTGGCAATTGTAGACTTGCCAGCAGCGCTAAGGCCTGTCAGCC
AGATCACTACAGGTCGCTGGTCCTTGATCATGCTCCTTTCACTTGCTGAGACGGACGACA
GATGCCTGGTTAGATTATCAGAGATGGACATACCTTAACGAAATCCTGCTTTTTGCAAAT
TTTATGGATCCTAGCACTGCCGGCATTCGTTGACGACTCTTCTTGGTTGCGCGGGCAGTA
CGTATGCAGTAAACGCGCAAAACACTCGGTGACTTTCGCCCCGTGTAACTGTATGACAGA
ACACTCATCTGCCCCAGTCGTAGTGGCGTTATGACGGCTTGACTGGGGCAGTCGCTACTG
GTTTGAGGTATCCTCGCGTAAATGACGCGCCGCCGGCGGTAAGCATGCAGTTTCGTTATG
ACTTGACACACGCTCATAAGGCACAGAGTAACGCTACAACGAAACCACCTTTACGATTCT
GCGCCAGTGCCAATAAGCGGCGGCCACTTCGTTGTGGCAAGCATGGTGGCCCACGATGGC
AAGCAAGTTTCGCTGATTTATGACGGGGACGAGGGATTCAGCTGGGCGAGAGGTTGATCA
CCGGGTTAGGCTGTATCATTTTTTCAGTAAAGTTTTATTCGTACGGTGAGGATCGATGAA
GTCGCTAGGCAACGGATCAAAGCAGCAAGAAATAGTGAATGATCAACACATCCCTTATCG
ATCCGATATAGATGGGCTTCGTGCTCTTGCGGTGCTTTCCGTTGTCATTTATCACGCCTT
TCCCTCAGTCTTAACTGGAGGCTTCATCGGCGTTGATGTTTTTTTTGTAATATCCGGGTA
TCTTATTTCTTCTATTCTTATCAAGGATTTTAACAGCGCACAGTTTTCGATCTCCGGATT
TTATCAGCGTAGAATCATTCGACTATTTCCTGCGCTGATCACGGTTTTGTTATTTTGCGT
GGTTTTCGGATGGCTGGCGTTGCTGCCTGATGAGTATAAATCGCTTGCTAAGCACGTCGT
GTCCGGGGCTGGATTCGTAGCTAACCTGACGTTGTGGAGCGAGGCAAGTTATTTTGACGT
GGCTGCAGAGGCAAAGCCGCTCTTGCACTTGTGGAGTCTTGGTGTAGAGGAGCAGTTTTA
TCTGGTGTGGCCTGTTGTGCTTTTGGTGGTTTGGAAAAGGCCCACGCGGCTGACCGTTTC
TCTGCTGACTATTATAGTCGCGTCATTTGCGCTGAATATCTATCAAGCCTCCAATAACCC
TACAGCTGATTTTTATTCGCCCCTGACCAGGTTCTGGGAGTTGTTGGTCGGTGCGCTGAT
TGCCGCAAATATTGATAGAGTGTCGCTTGGTGAGAAAAGTGCCAACATTGTATCGGTCTG
CGGTATGTTACTTGTCCTTGTAGGGCTAGTTACCATCACGAGCAAGGATGCTTATCCCGG
ATTCCTTGCGCTTATACCTGTTTCAGCTGCCGCGATGCTCATTGCGAGCGGTAGGCGGGG
CGTAGCGAACCGTATAATACTTTCAAACCCGTTAATGGTTGGTGTTGGGGTCATAAGCTA
TCCATTGTACCTTTGGCACTGGCCGCTCCTGTCTTTTTCAAGGATTGTCGAGAGCGCCAC
ACCTTGCTTGACGATCAGAGTGACAGCGCTGTTTTTGTCGTTTGTTTTAGCCTTTGCTAC
CTACAAATTTATTGAAACTCCGTTCCGTAAAGGGCGGGTGGGCAGGCGTCAATCTGTTCT
GGCTCTTTCCAGTGCAATGATATTAATTGCATCTTTCTCAGCGGTTGTATATGTGGCTGA
TGGCGTTTCAACGCGTTCAGGTGCAAATCCTGTCGTGCACCACCCTGCTGATCTAGGGCG
TGATCCTTACCTGCAGTACATAACCAATCACTTTAGCCGATGCGCTGACCCAGTGCTGCT
CAATTTGTCTGTACTGGACACGAGTTACGGTTTTCGATGCTTTCAGTCGCAACCCAACAT
ACCCATAGAGGTGTTGTTGCTCGGCGACAGTCATGCCGAACATTGGCTCCCGGGTCTTTC
CGATCAGCTAAGAGGTGTGAGTGTAGGTTCCCTGATACAGCCTGATTTGCCTTCAATGGG
CAGCGAGCTTTTCAAGAATGCGATACCCGCAATCTCATCTCGCACAAATATTAAAACAGT
GATTATTAGTGCGATGTGGATTGATAAGATAAATAAAACGACAGTGGATCCCGTCGGGAG
GCTAAAGGGTATGCTTGATGAGTTTGTCCGCAGTGGTAAAAAAGTTTATGTGTTGGATGA
TATTCCGGTCTACGATTTTGGTCCTGAAAAATGTATGTATGGCCGGCGCTTTTCTACAAA
AACTGAAGCGTGTGAGATGAGCGCTTTACAAAACAAGTCCCAAAAAGAGTTCTATTCGAA
TGTGTTGGGTGAGGCCATGAAAGGTGATGAGCAGGTTACCTTTGTGCCAGTGTCCGACTT
TGTGTGCGATGAGTCTAAGTGTAAAATGTTGATTGACGATACGTTAATATATCGCGATAC
CAATCACCTGAATATAGCAGGGTCAAAGCTGCTGATGTCAAAAATAGTAGAGTGCGGGTT
CAGGTTCGGGCGTTGAGTTAAATAGCCGGATCTACCCGGCTATTTCTTTAGTCTGCTTTG
ACGCTACGAGGAGTGTTGCTCTTTTATGGAGGTCAGCAGTCGATGAAAAAGCGGCGATTG
GATAAACGCCGCTTTTACACGCCGGATAGACACCTTTTAGGTTGCTCGGCCGTAAATGTC
TTCCAGTCGTATAATGTCATCTTCTCCTACGTAGTCACCGCTTTGTACTTCTATAAGTAT
GAGATCAATCACGCCGGGATTACTAAGGCGGTGCTTGTGGCCTGCGCGGATAAATGTAGA
TTCATTAGTGTTGAGCATGATCTCCTGCTCATCATTGACCACTGACGCCATGCCGCTGAC
GACAATCCAGTGTTCACTGCGGTGGTGGTGCAATTGCAGGGATAATGATGCCTTGGGTTT
TACGACAATACGCTTGATCTTAAAGCGTTCACCGCTTTCAAGGGTTGTATAGGTTCCCCA
TGGGCGGTGGACGGTCTGATGCAACTGATGAAGGGGGTGGCCAGAGTTCTTCAGCTTGGC
GACAATATGCTTCACGTCTTGTGCATGATTTTTATCTACGATCATCAGTGCATCGGGTGT
GTCCACGACAATCAGGTTTTCGATGCCCACCAAAGCGGTCAGCCGATCCTCACTTTTAAC
GTAGTTGTTATGAGCGTTATACGAAAGTACCTCGCCTTCAAACCGATTGCCATTTTCATC
CGCGGGAGTTAGCTCACTCACTGCGTTCCAGGAGCCTATATCGCTCCAGCCAATATCGCA
TGGCACGGTCACAACTCTCTCAGAGCGCTCCATCAGGGCATAGTCAATGGAAATGTCAGG
GACTTTGGCAAAAGCGTCAGCGTCTATGGAAAGGCAGTAGTAATCATTTGCTTGACTGAG
TCGCGATTGCGCAAGCACATGCTCTGCCGACTCCAGTACGTCAGGCGCATGCTTGCCAAG
TTCAGCCAGCAGTGTGCCTACTTGAAAACAGAACATGCCAGAGTTCCAAAGATAGCCGCC
TGCAGCGATATAGGATTTTGCTGATTCCAGGTCTGGTTTTTCTAAAAAACGTCGCACCTT
GAAACCAGGCTCAAGCGTAACGGAAGTGTCTGTTTCTATATAGCCAAAGCCCGTCTCCGG
ATAGCTAGGCTGTATGCCGAACGTGACGAGCCACCCTTTTTCAGAAAGCATAACTGCATT
ACTGACGGCGGCAGAAAAAGCCTCTTCATTCTGGATGAGATGATCGGCAGCCAATACGAG
CATCTGCGCTTCAGCGCCCTTAAGCTCTTTAATTTGCAAGGCGGCCATGGCCACCGCTGC
GGCGGTATTGCGGCCAAAAGGTTCGAGGATGAAACCTTGTGCAAGTCCGCTCCGATTGAC
AGTGCGATATTCATCTTCTGTTTTAAACAGCAGTTCACGATTTGTAACAGTGAGAATTTG
TGAAACCCCTGCCAGCTTGGAAGCTCGCAGAAAGGTTTTCTGGATCAAATTCTGACCATC
CGGCAATTTCATGAATGGTTTTGGATGGGCCTCGCGAGACACGGGCCACAACCGGCTACC
TACGCCACCGGACAAAATTACAGGTATCAAGTCCATCTATTATTCACATCCTCTCGCAGA
GTTGGCAGGTAGTCAGCATGATGGAGCGCGGTCGGGGGGGCGAGGCCTGTATCGGCGACG
CCGTACTGCCTTTTCCTGAACATCATATCCGGCAATAGTCGACGGTTAGAATATCAGAGA
AAAGGCACGAAGGATGGTTGTTTTCCTCTCGATCAGCGTGGTCGACTTGACTGTCTGAAG
GTTCTTTTTTCAGCAGTTTTTTCTGGTTTCAAAGATCGCTTTCAAGCGCGTGGTATCGTC
GGCTATTCGGTTTATGGCTGAGGATTTGAAGGGGGTGAGGCCGCGAGACTTATTGATCCT
ATGTCGGTATGGCGCCAAGTCACGCTCTGAGGCAGACTCGTTGCGTGGCCCCGCAGTGCA
GCATCCATCGCTAATCTGGCTTATCAGAAGCTTGAAACCATACTGCAGTCTTACCACTAA
GTTACTTAAGCAGGAAAAAGCTTTTGATAAAGTAACGTTCGATCGCCGTCTAGCGCTATA
GCACTTGGGCGACGCCATTGCGTTAGCCATATCACACAGATTTCGTTTTAAATTAACCTG
GAACGCTGGAAGCTAACAAAGTCAGTGAGTAGAACTTTTATTAGGCAGCGATATTGCAGC
CGCCAGGCAGGCAATGACAAACAAAAATTTGTCCCGTTGTCGTCTGCGACAATGCCTTGA
TACGAAGATCAGCTTGAGAAATAGCAAATGTCTGGAATGCGCTTTTCCAGTCGTCGATAA
ATTATGGCTGTCAATGAGTTGAGCAATGAGCAATACTTGATCTGGCCACCAGCCATTAGT
GATCGTTTTTAATCTTGTCAGGAACGCAAGGACGCCGGTATTGGCACCCACCTGATTATT
TTCGTGTTGCCGGTAATCCATACTGGAGATCGGATCTATGAACCATCGAAAACCATGGCT
ACGAGCGAAGGCATAGCAGTACCAGTCATGGAGGCTGACGTTCTGGGCGTACTGCCATTG
CTCGATCAGCGAAGCTTTGAAGGCCTCTGCAAGACGACGCTTCAACACGTAGGTACAACC
GGGGCCAGCGGCTTCAAATAAATGGTCCCAGCGCACCTGAGGTTGAGCCTTGTCAAGAAG
CACACGGCGACCGGACGGCCAGAAGGCCGTCACGTTACTGGAGTAGGCGTCCCAATCCGC
TGACTGAAGCTTGGTGGTAGCTCTATCAAGCTTATCCAGGTGCCAGATATCGTCTTGGTC
GGACAGCGCCACGTAATCAAATGTCGATAAGTCGACATCCCGAATCAACCGGAAGAAATT
ACGCGACGCTCCACCAAATTTTCCCACTGGCGGAAGCAGGATTACATTCTTGTACTGTTG
TGTATATGACTCACAAAGCGCCTCGGTACCGTCACTGGACGGATCAACACTGATGAACAC
GCTGATGTGCACATTCACCTGCTTCAATATGGAATGAAGCTGATCATCAAGCCATGACGT
GCCGTTGTAGGCCGCCAATAGTACGGCGACCCTGGGTAGCTCAACGCTCATACGTTATGC
GGCTTTGCGTTATGAAATACACGGTTTAGAACGAGCCCAGATCAAGCAGCTTCTGCAGAT
ACTGCCCGTAGCCAGTCTTCTTCAGTTTTTGAGCTTGTTCACCTAGCTGAGCAGCTGTAA
TCCAGCCGTTGGTGTAGGCGATCTCTTCAAGGCAGGCAACTTTCCAGCCCTGACGCTGCT
CGATGGTGTGTACGAAATGGCTCGCTTCCAGCAGCGACTCGTGGGTGCCGGTGTCGAGCC
AAGCGAAGCCACGACCGAGAATTTCTACGGTCAGGCTCTTTTGTTCAAGGTAAGCACGGT
TCACGTCAGTGATTTCCAGCTCGCCGCGCTCGGAAGGCTTGATATTCTTCGCGATTTCGA
CAACCTGATTGTCGTAGAAGTACAGGCCGGTTACGGCATAGCTCGACTTCGGTGCGGCAG
GTTTTTCTTCAATGCTCAAGGCGCGACCGGTTTCGTCGAACTCGACAACGCCAAAGCGCT
CAGGGTCGGAAACGTGGTAACCGAAGACAGTAGCGCCACTGGTCTGCTGGCTGGCCGAGC
GCAGGTTGTCGGAGAAGTGCTGACCGTAAAAGATGTTGTCGCCCAGGATCAGGCAGCAAG
GATCTTCACCGATGAATTCTTCGCCGATGATGAAGGCTTGTGCCAGGCCATCAGGCGTTG
GTTGCTCTGCGTAGGTGAGCTGAATGCCATATTGGCTGCCGTCACCCAGCAGCTTGCGGA
AGCTCGGCAAGTCTTCTGGCGTGGAGATGATCAGGACTTCACGCATACCTGCCAGCATCA
ATACCGACAGAGGGTAGAAGATCATCGGTTTGTCGTAGATAGGCAGCATCTGCTTGGATA
CGCCAAGGGTAAGCGGGTGCAGACGAGTGCCCGAGCCGCCAGCCAGGATGATGCCTTTAC
GATTAATGGTGGTCATTTGTTCAGAGTTTCCATGAGCATTCGGGCTACACCACTTTGCCA
GTCAGGCAGGTGCAGAGAAAAATTGTGGCGCAGCTTTTCTGTGTTCAGACGCGAATTCAG
AGGGCGTTGCGCGGGTGTAGGGTATTCGATCGTGCCAATGGGATTGATCGTTTCTACCGC
CAGGGGTTCCCCGTTGGCACGGGCGAAATCAATCACATACTGCGCGTAGGCATGCCATGA
CACTTCGCCGGCAGGTGCCAGGTTGTAGATGCCACACAGCTCCGGCTTGGCCAGCGTTTG
AAGCAGGGCAGCCGTCGTTATGTCGGCCAGCAACTCTGCACCTGTAGGCGCTCCAATCTG
ATCGGCGATCACATTGAGCGTTGGGCGATCTTTCGCGAGGCGCAACATGGTTTTGGCAAA
GTTGTTACCACGTGCCGCGTAAACCCAGCTGGTTCGGAAGATCAGGTGCTTGCAGCCTGA
GGCAGCTATAAGTTGCTCGCCTTCAAGTTTGGTTGCGCCGTAATAGTTGACCGGCGACAC
GACATCGCTTTCTTTCCATGCGGTGTTGCCCGAACCGTCGAACACATAGTCGGTCGAGTA
ATGAACCAATAGCGCGTCCAGCGTGCGAGCTTCTTCTGCCAGGACCTGACTGGCCAAGGC
ATTGACCCTGTGCGCGAGCTCACGCTCGGTTTCGGCCTTGTCGACAGCGGTATAGGCTGC
GGCGTTGACGATAACCTGAGGTTTGACGCTGCGAATGGTATTGCGCAGGCTTTCCAGGTC
AGACAGATCGCCACAAAGGTCGCCATAGGCCGTCGATACGGTATGGCGGTCAAGAGCAAC
TACTTCACCCACTACAGCGAGTGAACGTTGCAACTCCCAACCCACCTGGCCATTTTTGCC
CAGCAGAAGAATTTTCATCATTTATCGGCGCGCGCTGTGTAGTTCTTGTCGATCCATTGC
TGGTAGCTTCCGCTCTTTACATGAGCAACCCATTCAGGATTATCGAGGTACCACTGTACT
GTTTTGCGAATACCCGATTCGAAGCTTTCTTCCGGCGTCCAGCCCAGCTCGCGCTGAATC
TTGCTGGCATCGATAGCGTAGCGCAGGTCGTGGCCCGGGCGGTCCTGAACGTAAGTGATC
AGGCTGGCGTGCGGACGATGGACTGAATCCGGGCGCAGTTGGTCGAGCAGCGCGCAAACG
GTGTTGACCACCTCGATGTTCTGTTTCTCGTTGTGGCCACCAATGTTGTAGGTCTCGCCG
ATCTCGCCTTCGGTCACAACTTTGTACAGTGCGCGGGCATGGTCTTCGACATAGAGCCAG
TCGCGAACCTGATCGCCTTTTCCATAGATAGGCAGCGGCTTGCCTTCCAGTGCGTTGAGG
ATGATCAGTGGGATCAGCTTCTCCGGGAAATGGCATGGGCCGTAGTTGTTCGAGCAGTTG
GTTACCAGGGTCGGCAGGCCATAGGTGCGGCTCCAGGCGCGTACCAGATGGTCGGAGCTG
GCCTTGCTGGCCGAGTAGGGCGAGCTTGGCTGGTAAGGCGTTGTCTCGGTGAAGAGATCT
TCCGGGCCTTCCAGGTCGCCATACACTTCGTCAGTCGAGATGTGGTGAAAGCGGAAGCTG
GCTTTGCGCACTTCGTCCAGCTGGCTCCAGTAGCCGCGTGCTGCTTCAAGCAGTACATAG
GTGCCTATGATATTGGTCTGGATGAACTCCGACGGACCCGTGATGGAGCGGTCTACGTGC
GATTCGGCTGCCAAGTGCATCACAGCGTCGGGCTGGTGCTCTTTAAAAACACGGTCCAGG
TCTTCACGGTTGCAGATGTCCACGTGCTCAAAGGCATAACGCTCGCTTTGATCGGCCGAC
TGAAGTGATTCAAGATTGCCTGCGTACGTCAGCTTGTCGACATTGACGACTGAGTCGGTT
GTATTGGCAATGATGTGCCGAATCACTGCCGAACCTATGAAACCAGTACCGCCTGTTACT
AAGATCTTCAAAAGAGTATCTACCTTGGGTTATGACAAGGCTCTGCCCGGTCCGTGGAAA
CGATCGCTGATCAGTCGCCGTCTTGAGATATCTGCCTGCGTTAAACATGAATGTTTAAAT
GACGTGGATGAGCGACGGTTAAAACGACATTTTACATAGAAAATAGACATCCCCATCAAA
TGATTTGAGGGCGCCTGCAATAGTTTGGCGAGCTCCACGGTGCCAATGCGTAGAAACGCG
AAAGCCCCGGATAATGGGGCTTTCGTGATAGAGGGATCTGCACTTGCCGAGATCCCGCTG
GACGCTGCCTATGGCCTAGACGTTAAACCTGAAATGCATCACATCACCATCCTTGACGAT
GTATTCCTTGCCTTCCAGACGCCACTTACCCGCTTCCTTGGCACCGGCTTCACCCTTGAA
CTGGATGAAGTCGTCATAGGCCACGACTTCGGCACGAATAAAGCCTTTTTCAAAGTCGGT
GTGGATGACACCTGCGGCCTGTGGTGCGGTGGCACCGACGCGAACGGTCCAGGCGCGGAC
TTCTTCGACGCCAGCGGTGAAGTAGGTCTGCAGGTGAAGCATTTCGTAGCCAGCGCGAAT
AACGCGGTTCAGGCCGGGTTCTTCGAGGCCCAGCGCTTCGAGGAACATGTCTTTTTCTTC
GCCGTCATCCAGTTCGGCGATTTCGGCTTCGATCTTGTTGCAGACCGGCACCAGCATTGC
GCCTTCTTCTTCGGCGATGGCGCGGACCACGTCCAGCAGCGGGTTGTTCTCGAAACCGTC
TTCGGCAACGTTGGCGATGTACATGACCGGCTTGGTGGTCAGCAGGTGGAAGCCACGGAT
GGTGGACTTCTCGTCGTTGCTCATGCTCTTCATCAGGCTGCGTGCTGGCTTGCCTTCGCT
GAAGTGGGCGATCAGTTGTTCAAGCAGGCCTTTCTGGACCACTGCGTCCTTGTCACCGCC
CTTGGCATTGCGCGTGACCTTTTGCAGTTGCTTCTCGCAGCTGTCGAGGTCAGCGAAGAT
CAGTTCCAGATCGATGATCTCGATGTCGCGCTTGGGGTCGACGCTGTTGGAGACGTGAAT
CACGTTCTCGTCTTCAAAGCAGCGCACCACGTGCGCGATGGCGTCGGTCTCGCGGATGTT
GGCGAGGAACTTGTTGCCCAGGCCTTCGCCTTTTGAGGCACCTGCCACCAGGCCTGCGAT
GTCGACGAACTCCATGGTGGTCGGCAGGATGCGTTTCGGGTTGACGATGGCTGCCAGGGC
CGCCAGGCGCGGGTCAGGCATCGGCACGATGCCGCTGTTCGGTTCAATGGTGCAGAAGGG
GAAGTTCTCGGCCGCAATACCAGATTTGGTCAGGGCGTTGAACAGGGTGGACTTGCCGAC
GTTAGGCAGGCCGACGATGCCGCAATTGAATCCCATGGTGTTTCCCCTCGAGTGATGTCA
GGCCTTCTGGCTGTGCAGGTTTTTCATCGCCCGGTTCCATTCACCGGCGAAGATATCCGG
CAGCACGCCGAGGGCAAAGTCGATACTGGCGTCCAGTTTTTCCTGTTCGGCGCGTGGCGC
TCGACCCAGGACAAAGCCGGATACCTTGCTGGCATCGCCCGGGTGGCCGATGCCAAGCCG
CAAGCGATGAAATGTGTTCTGGTTGCCGAGCTGCGCGATGATGTCGCGCAGGCCGTTATG
ACCGCCATGGCCGCCACCCACTTTGAGTTTGGCAACGCCCGGAGGCAGGTCCAGCTCGTC
ATGCGCCACCAGAATCGACTCAACCGGAATACGGTAGAAACCGGCGAGTGCCGCGACGGC
CTGGCCGCTACGGTTCATATAGGTGGTGGGGATCAGCAGACGAACATCCTGACCTTGATG
CGTAAAACGCCCGGTCAGGCCAAAGAATTTGCGCTCGGGAACGAGATTGACTCGCTGCGC
CGCAGCAATACGCTCAACAAAAAAAGCCCCTGCGTTATGCCGGGTCTGTTCGTATTCAGC
GCCTGGATTTCCCAGGCCCACGATCAGTTGTATGGCGGTCACGACAGGGGCTCTTCCTTT
GGAGTTGAGGGTTAAACCGCTGGCGACAGCGGCAATGTAGGCGAAAACTGCTCATTTACC
ATGATGTAAACTCAGCGATCTCGCCCGCTTTGCCTGCTATCGCTCGCGATGTTTCCTGAG
CAACTCCGACGTTACCAAGTAATGAATTACTCGGCTGCGCCTTCTTCACCTTCTTCTGCT
TCGTCTTTGACGATGCGCGGTGCGTGGACGTTGGCGATTGCCAGGTCAGTACCGTGTGCC
AAGGCAACGAACTCGACACCTTTAGGTGCTTTCAGCTCGGACAGGTGAACGTTGTCGCCT
ACTTCCAGCGCGCCCAGATCAACTTCGATGAACTCAGGCAGGTCTTTAGGCAGGCAGGTC
ACTTCCAGTTCAGTGGTAGTGTGCGAGATCTCGCCGCCTTTCTTGACTGGAGCTTCTTCG
TTCAGGAAGTGGATCGGCACGATTGCGGTCAGTTTCTGGCCGGCAATAACGCGCACGAAG
TCAGCGTGCATCACGTGGCCTTTGGCCGGGTGACGTTGCAGCGCCTTGATGATGACGTTC
TGCTTCTGGCCACCAACGTTCAGCTCGATGATATGGCTGTAGGCCGCATCGTTTTCGAGC
AGTTTGGCAACTTCCTTGGCCAGCATGCTGATGGACTCAGGGGCTTTGTCGCCACCGTAG
ACTACAGCTGGAACCAGGCTGGCGAGACGACGCAGGCGGCGGCTCGCACCTTTCCCCAGG
TCGGAACGCTGTTCTGCATTCAGGGTAAATTCGTTCATGTTGTATCTCCAAATTAACCAC
ATCCGCCGTTGCGTTTGCGACCAGCGCTTGGGCGGTATGGGCAAAAAAGCCCCGCCCTGA
CCGGATGTCAGGGCGGGGCGCTTTTCGTCTGCGTGATGTCAGTTAACGGAACATCGCGCT
GATCGATTCTTCATTGCTGATGCGGCGAACCGCTTCGGCGACTACCGGCGCAATATCCAA
TTGACGGATACGGCTGCAGGCTTGTGCTGCTGCGGACAACGGGATGGTGTTAGTGACCAC
CAGTTCGTCCAGCACGGAATTTTCAATGTTTTCGATCGCCCGGCCCGACAGCACAGGGTG
TGTGCAGTAGGCAAAGACCTTGGCTGCGCCATGCTCTTTCAGGGCCTTGGCCGCGTGGCA
CAGGGTGCCGGCGGTGTCGACCATGTCATCGACCAGAATACAGGTACGCCCTTCGACATC
ACCGATGATATGCATCACTTCAGAGTGATTGGCTTTCTCACGGCGTTTGTCGATGATACC
GAGATCGACACCCAGGGATTTCGCAACAGCACGTGCACGCACGACGCCACCGATATCCGG
GGAAACGATCATCAGGTTTTCAAAGCGCTGGTCTTCGATGTCATCCACCAGAACGGGGGA
GCCGTAGATGTTATCTACCGGAATATCGAAGAAACCCTGGATCTGGTCAGCATGAAGATC
AACCGTAAGAACACGGTCGATTCCCACCACGGTGAGCATGTCAGCAACAACTTTCGCGCT
GATGGCAACACGTGCGGAGCGCGGACGGCGATCCTGGCGGGCATAACCAAAGTAGGGAAT
CACAGCAGTGATTCGGGACGCTGAGGAGCGGCGGAAGGCATCAGCCATCACAACCAGTTC
CATCAGGTTATCGTTCGTTGGTGCGCAAGTCGGCTGAATGATGAAGACGTCTTTACCGCG
GACGTTTTCATTAATCTCAGTGCTGATTTCGCCGTCGGAAAATTTTCCGACAGAAACATC
ACCGAGTGGGATATGCAGCTGACGTACTACACGCCGAGCGAGATCGGGGTTGGCATTCCC
CGTAAAGACCATCATCTTGGACACGCGCAGTACCTAGAGGCTGAGGGTAACCTGGATGAG
TATAGAAAATGGCAGGGGCGGCTGGATTCGAACCAACGCATGGCAGGATCAAAACCTGCT
GCCTTACCGCTTGGCGACGCCCCTGTATTGAATCAATCGAGTGCTTGGCACTCAATTCCT
GTTACAGAATTTGCAGCTTGCGATGCAACATCGAAATGTTACTTCCTTTCGCTACGAACC
CCGTAAGGGTCTCTGTAAGAAGGGCCGAGACTTTATCAGCTTCAGCTTTGTTTGGGAAGG
CCCCAAACACACAACTTCCAGTTCCGGTTAATTTTGCTTCGGTAAAATTACCTATCAAAT
TCAAAGCGTTACGTACTTCTGGGTAACGCCTCTCTACAACCGCCTTACAGTCATTTCGAC
TGTTTCCCTTGGGAACGGGGCGCACTTTAATGGGCGGCGTGTCGCGTGTCAACAACGGAT
CTGAAAAAATTTCTGCTGTACTTACAGCGACTTGCGGAACGAGCACCAAATACCAGGGTT
CTTCGGGGTCAACCGGGGTGAGAATTTCCCCGACACCCTCAGCAAATGCGGCGTGTCCAC
GGACAAAAACCGGTACATCAGCGCCCAGAGTCAGGCCCAGTTGCGCCAGACGATCTTCAT
CCCAGCCAAGCTGCCACAAATGATTCAGCGCCAGCAGTGTGGTGGCAGCATCCGAGCTGC
CGCCGCCAATGCCGCCGCCCATGGGCAGGCGTTTTTCCAGCCAGATATCCATGCCCAGCG
TGCAACCGGACTGTTTTTGCAGCGCGCGGGCGGCTTTGACGATCAGATTGCTGTCATGCG
GGACGCCGGGTACATCGGTCTGCAGACAAATTTCGCCGTCCTGGCGAACGGTAAAGCCCA
GTTCGTCACCATAATCGAGAAACTGAAACAGGGTTTGCAGCTCATGGTAGCCGTCCGGGC
GGCGTCCCAGAATGTGCAGCATCAGGTTCAGCTTTGCCGGGGCAGGCAAAACCAGCTGGG
GTGTGGCCATATCCTGTAATGCAGTCATGGTCATTGCCCCAGTTTGCGAGGTTGCCAGTC
CTTGATGACCAGCGTGACATCGAGGTCCTGGCCGTGCAGCTTGACGCGTTCGGGCAGCCA
ATAGCCATTCTGTTCGACATAACTGAGGTATTCCACCTGCCAGCCGTCCTGTTCAAGGCT
GGCCAGACGACTGTCGCCATCAAGCGTCACGTTGCTTTTGCTGTCCGGTGCCGGCAAACC
GCGCACCCACCATACGAGGTGGGAAACCGGCAGCTTCCAGCCCAGTTGATCCTGAAGCAG
TGTTTCCGGCGTCGTGGCTTCGTAGCGACCCTGGTTGGCGACTTCAAGCGCGACAGCGCC
GGGCCTGCCGGTCAGTCGTGCTGCGCCACGGCCGAGCGGACCGGACAAGCGGATATCGTA
GTAATCCTGACGCTGCAGCCAGAACAGGGTGCCGCTGCCGGAGTCCTTCGGCGCACGGAT
GCCGACCTTGCCGTTGATCTGCCAGCCATCGAGGCTGCTCAGTTGCTGTTTGTGTTCGCG
CCATTGCGCGGGGTCGCCCTTGCCCTGAACGGCTTCGCGGGAAGTGAGACCGGCACAGCC
GGTGAGCAGGGCGATGAGGCTGAATACGATTACGTGGCGCAAAAACATAACGTCAAAGGG
TCTCTGAACCGGTCAAGCGTCGCAGTGTGCTGCGCAGGACGGTGCTGTCGGGTTGTTGTT
CCAGGGCCTTGGCCCATACTTTCCGGGCTTCGCGCTGTTCGCCTTTGGCCCAGAGTACTT
CGCCCAGATGTGCGGCTACTTCGTGGTCAGGGAAGCGTTCGAGCGCCTGACGCAGGTAGC
GTTCGGCAGCATCCAGATTGCCCATGCGGTAATTCACCCAGCCAAGGCTGTCGAGAACTG
CCGGATCGTCGGGGCTGATCTGATGGGCTTTCTCGATCAGTTCGCGGGCTTCGGCGTAAC
GCGTGGTGCGATCGGAGAGGGTGTAGCCCAGTGCATTCAGCGCCATGGCGTTTTCCGGCT
CGCGCTTGATGATGCTGCGCAGGTCTTTTTCCATCTGCGCCAGATCATTGCGCTTTTCAG
CCAGCATGGCGCGGGTATAGAGCAGGTTGGCGTCGTCCGGGTATTGCTTGAGTGCCGTGT
TCAGCACCTGCCAGCCGCGATCCAGTTGATCATTGCTGGTCAGGGTTTCGGCCTCGATCA
GGTACAGCTGAATGGCGAAATCGGGCTCTTCGGCACGTGCTTCAGCCAGGCGTTTGGCCG
CTTCTGCGCCATTGCCATTGCTGACCAGAATATCGGCTTGGCGCAATTGAGCCGCCAGGA
AGTCCGGGCCCGGTCCGACCTGAGCGTATTCGTTGAGCGCGCTTTGCGGGTCCTCGCGCT
CTTCGTGGATGCGGCCGAGATTCAAATGCGCTGAATCGACGTGTGCACCACGGGCGATCA
GTTCTTCCAGGTAGCCAGCCGCTTCGTCCCAGGCCTTGGCTTCAAGGCACACCAGAGCCA
GCGAGAAGCGCAGCTCGTCGTCATCCGGATATTGCTGCAAAAGGGCGGAAAACTGCACTT
TGGCGTCTTCCATGCGGTTTTGCTCGACGAGCATGCGCGCATACGTCAGGCGCAGGCGTT
TGTCGTCCGGGTATTTCTTGATGCTTTTCTCAAGCAGGGGCACCGCTTCCTTGCCCCGGT
TCATGCTTTGCAGCAGACGGGCATGCAGCAGGATGGGCGCGATTTCGCCTTCTTTGGGCG
GGTTGTCTTCCAGCAGCTTCAACGACTGTTCGGCGTCACCATTCTGCTGAAGCAACAGCG
CCTTGCCGAAAATCAGCTGGCTGTTGTTCGGGTATTTGCCCAGCAACCGATCAAAACTTT
TGAGCAGGCCGTTGCGGGTGTCCGGATCGGTTTCGGCCGCGGACAGTGCCAGAAAGTCGA
AGTGCGTGTCGCCCTGACCCTGCAGGACTCTCTCCATGTACACCAGAGAATCGTCGTAAC
GTCCCGCGCGCGCCAGTTGAATGGCTGCGGCGCGTTGCGCTTCAAGGTCGGTCGGTGCGT
TTCTTGCCCAGATCAGCGCGGTTTCCAGCGCAGACTGATCAGCGCCCATGTATTCGGCGA
TCTGATAGGCGCGCTCGGAGACCCCCGGGTCCTGAGTCTTGATCGCCTGGGTAACGTAGT
TATCCAGGGCGATGTCGAAGCGGTTGCGCTGGCCGGCCAGCTCCGCGCTCAACAGGCTGA
CCAGGGTGTCCTGAGTGAACGAACCATAGACCTTCGGCTTGGCTTCAGGCGCGGGAGGGG
CGTCTTTCTGAGCGGGCACGGGCTGTGACGAGGCGGGGGCCATTGACTGGCAGCCGCCTA
GAAAGGCAAGAGCAAGGAACAACGCGGAGGATCTATTCATATATAAGAAGGGCGGCTTAC
CTGCGGTGGGAGCATCATGACACAAGGCTGTTGGCAAAACCCACAGCCGTCGGAAAAACT
GATGCAATGCGTGTGTTTGCAGTGTCGCGAGCCCGAAAACGCAGGCTGCGACGATCGATT
GTAGTGGGACAATAATATGTGGTGGTTGTTCTGAGCTTATTGAAGTAGGACAATTACCGG
CTTCACGTCACCACCTGCGACCCTGAATGGCCTTCCTTGCACTCGGTATCAATCATAAGA
CCGCCTCGGTCGACGTTCGCGAGCGCGTGGCATTTACCCCGGAACAGTTGGTGGAGGCGT
TGCAGCAGCTTTGCCACCTGACCGAAAGTCGCGAGGCTGCGATTCTTTCAACCTGTAATC
GCAGCGAGTTGTACATCGAGCACGAGCATCTCGGTGCGGACAGCATTCTTGCCTGGCTTG
CCAATTACCATCACCTCAGCCTGGAAGAACTGCGCGCCAGCGCTTACGTCCATGAGGACG
ATGCCGCCGTGCGACACATGATGCGTGTCGCCTCGGGGCTCGACTCCCTGGTGCTCGGCG
AGCCGCAGATTCTCGGCCAGATGAAGTCTGCGTATGCCGTTGCGCGCGAGGCCGGAACGG
TCGGGCCGTTACTGGGACGTCTGTTTCAGGCCACGTTCAGCGCTGCCAAACAGGTGCGTA
CAGACACTGCAATTGGTGAAAACCCGGTGTCCGTGGCCTTCGCCGCGGTCAGTCTGGCCA
AACAGATTTTCAGTGACCTGCAACGCAGTCAGGCCTTGTTGATCGGTGCGGGCGAGACCA
TTACTCTGGTCGCCCGGCATCTGCATGACCTGGGCGTCAAGCGTATCGTGGTTGCCAACC
GTACGCTGGAGCGCGCCAGCATGCTGGCTGCCGAGTTCGGTGCCCATGCGGTGTTGCTCT
CGGATATCCCGGCCGAGCTGGTCAACAGCGATATCGTGATCAGCTCCACCGCCAGCCAGT
TGCCGATCCTGGGCAAGGGGGCCGTGGAAAGTGCGCTGAAACTGCGCAAACACAAACCGA
TTTTCATGGTCGATATTGCCGTACCGCGGGATATCGAGCCTGAAGTCGGCGAACTGGACG
ACGTTTACCTGTACAGCGTTGATGATCTGCACGAAGTGGTGGCAGAAAATCTCAAGAGTC
GCCAAGGGGCTGCACTGGCTGCCGAGCAGCTGGTCAGCGTGGGTGCCGAAGACTTCATGT
CGCGGCTGCGCGAACTGGCGGCGGTCGATGTGTTGCGCGCCTATCGTCAGCAAAGCGAAC
GGCTGCGTGACGAAGAACTGAGCAAGGCGCAACGTATGCTGGCCAACGGTAGCAATGCCG
AGGACGTATTGATCCAGCTGGCACGCGGTCTGACCAACAAATTGCTGCACGCACCCAGCG
TGCAGCTCAAGAAGCTGTCTGCCGAAGGTCGCGTCGATGCGCTGGCCATGGCCCAGGAAC
TTTTTGCCCTCGGTGAGGGCTCGACGGATAAAACCCCGCAATGAAAGCTTCACTGCTCAA
TAAGCTGGATGTCCTCAGCGACCGTTTCGAGGAACTGACCGCGCTGCTCGGCGATGCCGA
AGTGATCAGCGATCAGACACGCTTTCGCGCCTATTCCCGTGAGTACGCCGAAGTGGAGCC
GGTCGTTGCGCTTTACCAACAGCTGATCAGGGTGCAGGGTGATCTGGAGGGCGCGCAGGC
GCTGCTCAAGGACAGCGACCCGGACATGCGCGAAATGGCCGTAGAGGAAGTTCGCGAAAC
AAAACAGCAACTGGTCGAGCTGGAAGCGCAATTGCAGCGCATGTTGTTGCCCAAGGACCC
GAACGACGGCCGCAACGTGTTTCTGGAGATCCGTGCGGGCACCGGCGGTGATGAAGCCGC
TATCTTCTCCGGTGACCTGTTTCGCATGTACTCGCGTTACGCCGAGCGGCGTGGCTGGCG
GGTGGAAATTCTGTCCGAAAACGAAGGCGAGCATGGCGGCTACAAGGAAGTCATTGCGCG
CGTCGAGGGTGACAGCGTCTACGGCAAGCTGAAATTCGAGTCCGGCGCGCACCGTGTGCA
GCGCGTGCCCGAGACCGAGTCGCAGGGTCGCATCCACACGTCTGCCTGTACCGTTGCAGT
GCTGCCGGAGCCTGACGAGCAACAGGCGATCGAGATCAACCCGGCCGACCTGCGTGTCGA
CACCTATCGCTCCTCAGGGGCCGGTGGTCAGCACGTCAACAAAACCGACTCGGCGATCCG
CATTACCCACTTGCCATCGGGTATTGTCGTCGAGTGCCAGGAAGAGCGTTCGCAGCACAA
GAACAGGGCCCGGGCAATGTCCTGGCTATCTGCCAAACTGAATGATCAGCAGACCAGCGC
GGCGGCCAACGCCATCGCCAGCGAGCGCAAGCTGCTCGTGGGGTCGGGTGATCGTTCCGA
GCGTATTCGTACGTATAATTTCCCTCAAGGGCGAGTGACGGATCACCGCGTGAACCTGAC
GCTGTATTCGCTGGATGAAGTTCTGGCGGGCGGGGTCGATGCAGTGATAGAGCCGCTACT
CGCTGAATATCAGGCTGATCAACTTGCGGCACTGGGTGAGTAAATGACCATCATCGCAAG
TTTGTTAAGAAGCGCCGAGCTTCCCGATTCACCGACCGCGCGGCTCGACATAGAGCTGCT
GCTGGCGGCAGCGCTGGGCAAACCGCGCAGCTTTCTGCACACCTGGCCTGAGCGCATCGT
CAGCACCGAGGCTGCGCTGGCCTTTGCAGGTTATTTGCAGCGTCGATGCACGGGCGAACC
GGTGGCTTACATTCTCGGTCAGCAAGGTTTCTGGAAGCTTGATCTGGAAGTAGCGCCGCA
TACCTTGATCCCGCGGCCAGAGACCGAAATGCTGGTCGAGGCAGCGCTGGAACTGGCGCC
TGCGTTCGCGCCCGCCAAGGTACTTGACCTGGGCACCGGCACCGGAGCGATTGCTCTGGC
GCTGGCCAACGAGCGCCAACAATGGAAAGTCACAGCGGTCGACCGTGTGCCTGAAGCGGT
GGCGCTGGCTGAACGCAACCGCCAGCGTCTGCAATTGGATAACGCCCAAGTGCTCAACAG
CCACTGGTTCAGTGCTCTGGAAGGGCAGCAGTTTGATCTGATCATCAGTAACCCGCCGTA
CATCGCCGACGCTGATCCGCATCTGTCGGCCGGTGATGTACGTTTCGAGCCGAGCAGCGC
GTTGACTGCCGGTTCCGACGGGCTGGACGATTTGCGCACGATCATTGCCGACGCGCCGGT
GCACCTCAGCGCCGATGGCTGGCTGCTGCTGGAGCACGGTTACGATCAAGGCCCGGCGGT
GCGCGAACTGTTGATCCGTCATGGTTTCGAGCGCATCCAGACCCGCCGTGATCTGGGTGA
GCACGAGCGCATCACGTTCGGATGCAAGCCGTGCTGAGTGATCAGGAGCTGCTGCGCTAC
AGTCGCCAGATTCTGCTGCAACACGTTGATATCGACGGCCAGCTGCGCCTCAAGCAAAGT
CGCGCGCTGATCGTCGGCGTCGGCGGGCTTGGTTCGCCGGTGGCCCTTTATCTGGCCGCC
GCAGGGGTCGGTGAACTGCATCTGGCGGATTTTGATCACGTCGATCTGACCAACCTGCAA
CGCCAGATCATTCATGATACCCAGAGCATCGGACAGGCCAAGGTAGATTCGGCTCTGGCC
CGGCTCAAGGCGATCAATCCCGAGATCACTCTCGTCGCTCATCGCTCAGCGCTGGATACC
GACTCACTGGAGGCGGCGGTGCAGGCTGTCGATCTGGTGCTGGATTGCTCGGATAATTTC
GCCACCCGCGAAGCGGTCAATGCCACCTGTGTCGCTGCCGGCAAGCCGTTGGTCAGCGGT
GCTGCCATTCGGCTTGAAGGGCAGTTGTCGGTGTTCGATCCGCGTCGTGCGGACAGCCCG
TGTTATCACTGCCTGTACGGTCACGGCAGCGAAGCCGAACTGACCTGCAGCGAGGCCGGT
GTCATCGGGCCGCTGGTTGGCCTGGTTGGCAGCCTGCAAGCACTCGAAGCCTTGAAGCTG
CTAGCCGGTTTTGGCGAGCCAATGGTCGGGCGACTGTTATTGATTGATGCCTTGAGTACC
CGTTTCCGTGAACTGAAAGTCAAGCGCGACCCGGCGTGCAGCGTTTGCAGTGCAGCAAGC
GGGCAGGGCGAACATGCCTGACATGCAGATGAGCCATGCCAGCGATGCGCCTGTCGCAAT
CTTTGATTCCGGGGTCGGTGGCCTTTCAGTGCTCAATGAAATCCGCCAGTTGCTGCCCAG
CGAGTCACTGCTCTATCTGGCGGACTGCGGGCATATTCCTTATGGCGAAAAGACCCCTGA
ATTCATTACCGAGCGGTGCCTGACAATTGCGGGATTCTTCCGCGAGCAGGGTGCCAAGGC
ACTGGTCGTCGCCTGCAACACCGCAACGGCGGCGGGCGTGGCGCACATTCGTCAACGCTA
CCCGGACTGGCCAATTGTGGGTATGGAGCCTGCTGTCAAACCTGCTGCCGAGGCGACCCG
CAGCGGTGTTGTCGGTGTGCTGGCGACTACCGGAACGCTACAAAGCGCCCGGTTTGCGGC
GTTGCTGGACCGATTTGCCAACGATGTTCGGGTCGTGACCCAGCCGTGCCCAGGGCTGGT
CGAACTGATCGAAACCGGTGATCTGCTCAGTCCGAAAATCCGTCAATTGCTGCTGCATTA
TGTCGAGCCGCTGCTGGCAGCGCGCTGTGACACGATCATTCTGGGCTGTACTCACTACCC
GTTTCTCAAACCTTTGTTGCGGGAGATGCTTCCCGAATCGGTCACCCTGATCGACACCGG
GGCTGCGGTAGCGCGTCAGTTACAGCGTCTTTTGTCGCGTTCCAGCCTTCTTGCCACTGG
CGACGCGCGAGATACTGTGTATTGGTCTAGTGACATTCCGGACAATTTCAGAAAAATCCT
ACCTTTTTTGTCGCAAAGTCCTGGCAATGTGAGAAGCTTCCGTTTGTAAAAAAAACGTGA
AAAAAGGCGCTTTTGGGGTGAACTAACGTCGCCTCCGCGGCTTCTATAAAAGCGGCTGAT
GAATTCCAACACTTTTCGTACAATTTAATATATTTAGGACGTTTCTCATGAAGAGACTCT
TTTGCCTGGCCGTGATTGCGGCCGCTTTGGCAGGGCAAGCTTCAATCGCGCAGGCTGATG
GTGTTGAGTTTTCGGTCGGTCAGACCGGCGAGTCGACCATGACTTATCGTCTGGGCGTGC
AGTTCGATTGGGATAAAACCTGGCTGCAAAGCGACATCGGCCGTTTGACCGGCTACTGGG
ATGGCGCTTACACCTATTGGGATGGCAAGGACTACAAGGATAACCACAGCCTGTCGTTCT
CCCCAGTTCTGGTCTACGAGTTCGGCAACGGCAACGTCAAGCCTTACGTAGAAGCCGGTA
TCGGCGTCTCGGTGTTCTCCAACACCCAGGTTGAAGATCGCAAGTTCGGTTCTGCCTTCA
ACTTCGAAGACCGCATTGGTTTCGGTCTGCGCTTCGCGGGCGGGCATGAAGTCGGCATCC
GCGCGACTCACTATTCCAACGCCGGCATCAAAGAGCCGAACGACGGTATAGAAAGCTACG
CACTGCACTACAAGATGCCGTTCTGATTTGACTGGCATTCGTGCCAACGCTTCGCTGCAG
CACAACGTAATGCCCTGCCCAAAAGCCATTGCGCATAAAATGCTTTTTTATCGCGATGGC
ACTGACAACGCAGAGTGCGACGTTAGTGACGGCTGAGCTCTGACGCTGATCCGGGGGATG
CGAGGCAGGACGCCGAGCAAGCCGCATCGGGCCAAGGATGGCCCGTTGCGGCGCCCCCGG
ATCAGTGACAGGGCGAAGGAACCCGACGAAGTCGGGCCGGAAACAGGAGCGAAAGGCTTT
GGTTACTTTGGCCTCATCAAAGTAACTCGCCGAGGGGCGAAAAGGTGACCTGAGTCGGGC
ACCAATTCACCTGATGTCGAAGAGCCGCCATGTGACGCGGAGCGTCACGAACTGCATTCC
CACGCGGAGCGTGGGGACGATAGTTATCAACCAGGCAACACTGATCAGAGATACGCCGTC
GCAATCCCTTTGCGTTCGTTCAGGCAGTCTTCTGCTCCGGCTTCGAACTCACGGCAGATC
AGCGGGCGTTTCTCGTAGATCGTGCACATCATGGTGTTGCGATCCAGTGCTGCACACCAG
CCGTCGTCCAGACGCAGCATGACCTCGCCACCCCACTCGTCGGTATCAATATAGCGCTCA
GGCACGCCCGTGTCGGTGATGAGCATCACTTCCAGTTGGCAACAGCAAGCTGCGCAGGTC
GAGCAGGTGACTTCCGTTTCGCTGTGAATGTCTGCGAGCGGAATGAGCGTAGCGTTCAGA
GCGTTTCTCCCGATTGTCTGGCTGCGCGTGCTGCCAGCCATTGCAGCAAGGGAAACAGCC
CGGCCCAGACCAGCCCCAGCACCAGCATGCCAGGCCACACTCCGAGGGGAAGGTGGACCT
GAGCCAGTTGTGAGCCGGCATAGTACGACATCGGGCCGCCAATAGCGCCCAGCACGGCGG
CGCGCCATAGCGGCTTTGCGGTCCACGCCAGGCAATGATTGAGCGTCGTGCCCAGCACCG
CCCACAATACCGCCAGCCACAGCGGCAGCAGGTAGCCGCCGCTGCCAAAGTCGAAAACGC
CGAGTGTCATCAAGGCACTGTCGAGCACGATACCGATTAACGTAACCGTCAGGATCAGCC
GGCCTTCCGCTGCCCATGAGCTGGTCCACAGAAAATGCACCGCCAGCACGCCGACTGCAA
TCAGCAGCCAGTAACTGTTACCGCCCAATACGCAGGCGAACCAGCCGATCTGAAAGAGCA
GCGCGTTGGCGATTGATTTAAGCATTGAAGCGCCCAAGCAAGGGTTCTCGCAGGGCATCG
GGTTTGGCCAGGAGCAGCTGCGCCGTACCGATGGTCCGCTCCAGAAAGCCGCCTTCGCAG
TAGCACAAATAGAACTCCCAAAGGCGCAGGAAGTGTTCGTCGTAACCCAGTTCGGCCAGT
TTGCCGTGCGCGTGTTTGAAGTTGTCGTGCCACAGGCGCAGTGTGCGTGCGTAGTGCAGG
CCGAAATCTTCCATGTGCAGCAGGTTCATGTCGGTATCGCTGCCGACAATGTCCAGCATC
TTCGCCACCGAGGGCAGAGCACCACCGGGGAAGATGTAGCGCTGGATGAAGTCCACATTG
CGTTTGGCCTGAGCATAACGCTGCTCGCGGATGGTGATCGCCTGCAGCAGCATCATGCCG
TTGCTTTTGAGCAGGTTCGCGCATTGCTTGAAGTACGTCGGCAGAAAACGGTGGCCGACC
GCTTCGATCATCTCGATGGACACCAGCTTGTCATATTCACCGGTCAGGTCCCGGTAGTCG
GTCAGCAGCAGCGTGACGCGTTCCTGCAGGCCCAGTTCGATCAGGCGTTGCTCGGTGTAG
GCGAACTGTTCTCTGGACAGGGTCGTGGTGGTCACCCGGCAGCCGTAATGCTGCGCAGCG
TAAATAGCCATGCTGCCCCAGCCTGTGCCGATTTCCAGCAGGTGATCTTCAGGTTTCAGG
GCCAGCTTCTGACAGATGCGTTCCAGTTTATTCAACTGCGCCTGTTCCAGCGTGTCGTCT
TCGCTGAGGAACTGTGCGGCGGAGTACATCATCGTCGGGTCGAGAAACTGCTCGAACAGC
GTGTTGCCCAGATCGTAATGGGCAGCAATGTTTTTCTGCGAGCCTTCGCGTGTATTGCGA
TTTAGCCAGTGCAGGGCATGAATGAACGGACGGGTCAGGCGAGCCACGCCGCCTTCCATT
GCATCCAGCACATCCAGATTGCTGACAAATACCCGCACCACTGCCGTCAGGTCCGGGGTA
GTCCAGTAGCCGTGAATAAACGCCTCGCCAGCGCCGATGGAGCCGTTGCTGGCAACCATG
CCCCATGCTGCCGAATCAAGAATGTGGATTTCAGCCTGAATCAGCGCGTTGTTCTTGCCG
AACACATGGCGCTCACCCCGTTCGATAACCACCAACTGGCCGTTGCGCAGTCCTGCTAAT
TGCCGTAACACACCTCGGCGCAGGATATTGGCCGTCAGACCATTGGTGCCCAGATTGGCA
GAAAAACTACTGCTACTGCTTTTCATGGCGTGAGTCCTTGGTTTGCGCGGCGGCAGCACG
[truncated: 5,779,606 more chars]
